# Supplementary material for: Long-read genome sequencing and multi-omics in aging and neurodegeneration
Source: medRxiv. 2025 Oct 29:2025.10.10.25337775. Preprint. [Version 3] doi: 10.1101/2025.10.10.25337775 (PMC12633103; doi:10.1101/2025.10.10.25337775)
Supplement: Supplement 2 [file media-2.xlsx]

## Sheet: TableLegends
S1: lrGS SVs	IDs, coordinates, allele frequencies, and short-read overlap of lrGS-discovered SVs
ID	Unique SV ID from sniffles joint call
SVTYPE	SV variant type {DEL, INS, DUP, INV, or BND}
CHROM	chromosome of SV
POS	start position of SV
SVLEN	length of SV, negative for DEL, positive for INS, DUP, INV, zero for BND
nearest_gene	closest gene to SV coordinates
AF	Allele frequency estimated from our 561 ADRC/SAMS sample joint called vcf
gnomAD_ID	ID of overlapping gnomad v4 SV
gnomAD_OFP	overlap fraction of SV with reported gnomad SV
gnomAD_AF	allele frequency of the reported gnomad SV
srGS_SHARED	TRUE if SV overlapped srGS SV call from our mantaSV call set
gnomad_match	TRUE if SV overlapped gnomadSV with overlap fraction ≥ 30%
lrGS_unique	TRUE if not shared in manta SV call set nor present in gnomad.
S2: Rare SV watershed scores	Watershed posteriors of RNA expression and plasma/CSF protein levels for rare SVs in ADRC/SAMS cohort
ID	Unique SV ID from sniffles joint call
CHROM	chromosome of SV
POS	start position of SV
SVLEN	length of SV, negative for DEL, positive for INS, DUP, INV, zero for BND
GENE_ID	Ensembl Gene ID of the gene/protein the SV is predicted to affect
RNA_posterior	Max RNA Watershed prioritization score across individuals carrying SV. Watershed scores variant being functional at driving RNA outlier of this gene in PBMCs. NA if gene not expressed in PBMCs or variant found only in individuals without RNAseq data. Functional variants have score > 0.6
PLASMA_PROT_posterior	Max plasma protein Watershed prioritization score across individuals carrying SV. Watershed scores variant being functional at driving protein outlier of this gene in plasma, NA if protein not profiled in plasma or variant found only in individuals without plasma proteomics. Functional variants have score > 0.6
CSF_PROT_posterior	Max plasma protein Watershed prioritization score across individuals carrying SV. Watershed scores variant being functional at driving protein outlier of this gene in CSF, NA if protein not profiled in CSF or variant found only in individuals without CSF proteomics. Functional variants have score > 0.6
S3: SV-QTL hits	Summary statistics of significant (FDR 0.05) SV-QTL across 4 molecular traits with finemapping information
ID	Unique SV ID from sniffles joint call
CHROM	chromosome of SV
POS	start position of SV
SVLEN	length of SV, negative for DEL, positive for INS, DUP, INV, zero for BND
Ome
Pheno	Phenotype feature tested in QTL: methylation region for Methylation, expressed gene for RNA, protein aptamer for proteomics
Beta	SV genotype effect size from QTL model
SE	Standard error of beta estimate from QTL model
P_val	P_val that SV effect size is not equal to zero from QTL model
Adj_p	Bonferroni adjusted P_value adjusted within molecular trait
Pip	Posterior inclusion probability of SV being causal from joint SuSiE finemapping with SNVs
Credible_set	Credible set that SV is finemapped into.
SV_in_cs	TRUE if SV was finemapped into credible set, suggesting variant is potentially causal
S4: Finemapping summary	Summary of finemapped phenotypes across 4 molecular traits describing if trait contains a potentially causal SV (ie SV was finemapped in credible set)
Pheno	Phenotype feature tested in QTL: methylation region for Methylation, expressed gene for RNA, protein aptamer for proteomics
Ome	Molecular Trait of QTL {Methylation, RNA, Plasma Protein, CSF Protein}
has_QTL	TRUE if trait has significant QTL variant (SNP or SV) hit after FDR correction
lowest_SV_pval	Lowest Pvalue of any structural variant for this trait
lowest_SNV_pval	Lowest Pvalue of any SNV for this trait
number_credible_sets	How many independent associations were finemapped for this trait
highest_pip_var	Variant type of the lead finemapped variant (variant which received highest pip)
SV_in_cs	TRUE if SV was contained in one of the credible sets for this trait, meaning SV could be causal at driving molecular trait levels for this trait
Finemapping_category	Finemapping category describing if SV was finemapped: No_QTL: no SNV or SV reached FDR significance for trait; QTL_no_cs: a variant reached FDR significance, but could not be finemapped by SuSiE (often due to purity being too low); SNP-only_QTL: No SVs reached FDR significance, so credible set contains only SNPs; SV-QTL_noncausal: trait contained a significant SV-QTL, but it was not finemapped in…
Finemapped_svs	comma-separated list of SV IDs for all the SVs finemapped into the credible sets for this trait
S5: AD/PD Coloc summary	Colocalization summary of AD and PD GWAS with our ADRC/SAMS QTLs. Each row represents unique colocilization, so some loci with multiple lead SNPs or colocs to multiple traits will be repeated for each unique coloc. Filtered to colcos with PPH4 > 0.5 (most likely to be shared signal between GWAS and QTL). Each coloc also summarized based on QTL finemapping results if SV present in credible set.
clustered_loci_name	Clustered GWAS risk loci name. Lead SNPs from colocs per GWAS were clustered with those occuring in the same 1Mb window and named based on coloc evidence or known risk gene in that window.
gwas	GWAS trait for colocalization
ref_snp	lead SNP in overlapping QTL region for this GWAS
ome	Molecular Trait of QTL for colocalization {Methylation, RNA, Plasma Protein, CSF Protein}
Pheno	Phenotype feature in QTL that colocalized: methylation region for Methylation, expressed gene for RNA, protein aptamer for proteomics
n_snps	number of SNPs found in both GWAS and QTL summary stats that coloc is computed over
clpp_h0	coloc posterior probability that neither GWAS nor QTL has significant association
clpp_h1	coloc posterior probability that only GWAS has significant association
clpp_h2	coloc posterior probability that only QTL has significant association
clpp_h3	coloc posterior probability that GWAS and QTL are two independent signals, different causal variants for each
clpp_h4	coloc posterior probability that GWAS and QTL share the same signal, same causal variant
has_QTL	TRUE if trait has significant QTL variant (SNP or SV) hit after FDR correction
lowest_SV_pval	Lowest Pvalue of any structural variant for this trait
lowest_SNV_pval	Lowest Pvalue of any SNV for this trait
number_credible_sets	How many independent associations were finemapped for this trait
highest_pip_var	Variant type of the lead finemapped variant (variant which received highest pip)
SV_in_cs	TRUE if SV was contained in one of the credible sets for this trait, meaning SV could be causal at driving molecular trait levels for this trait
Finemapping_category	Finemapping category describing if SV was finemapped: No_QTL: no SNV or SV reached FDR significance for trait; QTL_no_cs: a variant reached FDR significance, but could not be finemapped by SuSiE (often due to purity being too low); SNP-only_QTL: No SVs reached FDR significance, so credible set contains only SNPs; SV-QTL_noncausal: trait contained a significant SV-QTL, but it was not finemapped in…
finemapped_svs	comma-separated list of SV IDs for all the SVs finemapped into the credible sets for this trait
S6: Unique colocalized risk loci	Summary of table S5 grouped by unique risk loci per GWAS. In this table each row is a unique risk loci based on clustering nearby lead SNPs colocs in the same 1Mb window. For each clustered loci, table reports information on merged lead SNPs, unique colocalizations, finemapped-SV colocalizations, and unique finemapped SVs
clustered_loci_name	Clustered GWAS risk loci name. Lead SNPs from colocs per GWAS were clustered with those occuring in the same 1Mb window and named based on coloc evidence or known risk gene in that window.
gwas	GWAS trait for colocalization
clustered_loci	Coordinates of the risk loci from merging 1Mb windows around lead ref SNPs in coloc table
n_colocs	How many unique colocalizations across ref SNPs and molecular traits for this locus
unique_features	Comma-separated list of all the unique molecular traits that colocalized with a ref_SNP region in this locus
n_refsnps	Number of unique ref_snps that had at least one coloc in this locus
unique_refsnps	Comma-separated list of the unique ref snps that had at least one coloc in this locus
any_SV_in_cs	TRUE if any of the colocs reported for this locus contained an SV in its credible set, meaning SV may be causal at this locus
max_pp4	Maxmimum coloc posterior probability across all colocalizations in this loci
SV_finemapped_feature	Colocalized features for this locus that contained an SV in the credible set
number_SVs_finemapped	Number of unique SVs that were finemapped in a credible set for any of this locus's colocalized traits
finemapped_SVs	Comma-separated list of SV IDs for all the SVs that were finemapped in a credible set for any of this locus's colocalized traits.

## Sheet: S1__lrGS_SVs
ID	SVTYPE	CHROM	POS	SVLEN	nearest_gene	AF	gnomAD_ID	gnomAD_OFP	gnomAD_AF	srGS_SHARED	gnomad_match	lrGS_unique
Sniffles2.DEL.7M0	DEL	chr1	10618	-37	DDX11L2	0.38599	.		.	FALSE	FALSE	TRUE
Sniffles2.INS.0M0	INS	chr1	10640	88	DDX11L2	0.71193	.		.	FALSE	FALSE	TRUE
Sniffles2.INS.2M0	INS	chr1	32024	64	FAM138A	0.06767	.		.	FALSE	FALSE	TRUE
Sniffles2.INS.1M0	INS	chr1	34045	3052	FAM138A	0.00905	.		.	FALSE	FALSE	TRUE
Sniffles2.DEL.8M0	DEL	chr1	43178	-289	FAM138A	0.01619	DEL_chr1_b26f63f7	0.041423	0.099721	FALSE	FALSE	TRUE
Sniffles2.DEL.9M0	DEL	chr1	50938	-114	FAM138A	0.07692	.		.	FALSE	FALSE	TRUE
Sniffles2.DEL.AM0	DEL	chr1	54722	-35	FAM138A	0.07214	.		.	FALSE	FALSE	TRUE
Sniffles2.DEL.DM0	DEL	chr1	63989	-33	FAM138A	0.00134	.		.	FALSE	FALSE	TRUE
Sniffles2.DEL.CM0	DEL	chr1	65171	-41	FAM138A	0.00531	.		.	FALSE	FALSE	TRUE
Sniffles2.DEL.BM0	DEL	chr1	66239	-41	FAM138A	0.30077	DEL_chr1_ebfa4400	0.086598	0.000493	FALSE	FALSE	TRUE
Sniffles2.INS.3M0	INS	chr1	66265	238	FAM138A	0.14781	.		.	FALSE	FALSE	TRUE
Sniffles2.DEL.EM0	DEL	chr1	67911	-429	FAM138A	0.04145	.		.	FALSE	FALSE	TRUE
Sniffles2.DEL.FM0	DEL	chr1	71778	-40	FAM138A	0.00956	.		.	FALSE	FALSE	TRUE
Sniffles2.DEL.11M0	DEL	chr1	82135	-35	FAM138A	0.00134	DEL_chr1_733c4ef0	0.003985	4e-05	FALSE	FALSE	TRUE
Sniffles2.DEL.10M0	DEL	chr1	83881	-36	FAM138A	0.05141	DEL_chr1_161641ef	0.420455	8e-06	FALSE	TRUE	FALSE
Sniffles2.INS.4M0	INS	chr1	83974	60	FAM138A	0.04579	.		.	FALSE	FALSE	TRUE
Sniffles2.DEL.12M0	DEL	chr1	90048	-235	FAM138A	0.02706	.		.	FALSE	FALSE	TRUE
Sniffles2.INS.5M0	INS	chr1	90287	116	FAM138A	0.7476	.		.	FALSE	FALSE	TRUE
Sniffles2.INS.6M0	INS	chr1	95078	54	FAM138A	0.01693	.		.	FALSE	FALSE	TRUE
Sniffles2.INS.13M0	INS	chr1	121092	119	FAM138A	0.02048	.		.	FALSE	FALSE	TRUE
Sniffles2.DEL.1BM0	DEL	chr1	130237	-60	FAM138A	0.00098	DEL_chr1_d234b892	0.010165	0.001801	FALSE	FALSE	TRUE
Sniffles2.DEL.1CM0	DEL	chr1	136461	-52	FAM138A	0.04021	.		.	FALSE	FALSE	TRUE
Sniffles2.INS.15M0	INS	chr1	136583	1102	FAM138A	0.02893	.		.	FALSE	FALSE	TRUE
Sniffles2.INS.14M0	INS	chr1	136733	160	FAM138A	0.78716	.		.	FALSE	FALSE	TRUE
Sniffles2.DEL.1DM0	DEL	chr1	139404	-32	FAM138A	0.0523	.		.	FALSE	FALSE	TRUE
Sniffles2.INS.16M0	INS	chr1	140089	3394	FAM138A	0.07374	.		.	FALSE	FALSE	TRUE
Sniffles2.INS.17M0	INS	chr1	157349	143	FAM138A	0.80263	.		.	FALSE	FALSE	TRUE
Sniffles2.DEL.1EM0	DEL	chr1	180628	-128	FAM138A	0.51639	.		.	FALSE	FALSE	TRUE
Sniffles2.INS.18M0	INS	chr1	180645	62	FAM138A	0.22593	.		.	FALSE	FALSE	TRUE
Sniffles2.INS.19M0	INS	chr1	181201	135	FAM138A	0.58608	.		.	FALSE	FALSE	TRUE
Sniffles2.INS.1AM0	INS	chr1	191373	1991	FAM138A	0.06966	.		.	FALSE	FALSE	TRUE
Sniffles2.DEL.1FM0	DEL	chr1	196112	-36	FAM138A	0.00879	.		.	FALSE	FALSE	TRUE
Sniffles2.INS.21M0	INS	chr1	261401	40	ENSG00000236601	0.02179	.		.	FALSE	FALSE	TRUE
Sniffles2.DEL.22M0	DEL	chr1	264178	-1412	ENSG00000236601	0.00279	DEL_chr1_e2f1b326	0.102619	4e-05	FALSE	FALSE	TRUE
Sniffles2.DEL.23M0	DEL	chr1	266922	-57	ENSG00000236601	0.00273	.		.	FALSE	FALSE	TRUE
Sniffles2.DEL.24M0	DEL	chr1	267212	-992	ENSG00000236601	0.00182	.		.	FALSE	FALSE	TRUE
Sniffles2.DEL.25M0	DEL	chr1	273189	-2079	ENSG00000236601	0.00639	DEL_chr1_6cf9e75e	0.152404	8e-06	FALSE	FALSE	TRUE
Sniffles2.INS.26M0	INS	chr1	369269	1134	ENSG00000236601	0.85915	.		.	FALSE	FALSE	TRUE
Sniffles2.DEL.28M0	DEL	chr1	369335	-189	ENSG00000236601	0.84286	.		.	FALSE	FALSE	TRUE
Sniffles2.INS.27M0	INS	chr1	369707	125	ENSG00000236601	0.79891	.		.	FALSE	FALSE	TRUE
Sniffles2.INS.29M0	INS	chr1	433518	77	ENSG00000236601	0.6931	.		.	FALSE	FALSE	TRUE
Sniffles2.DEL.2BM0	DEL	chr1	434288	-78	ENSG00000236601	0.74214	.		.	FALSE	FALSE	TRUE
Sniffles2.INS.2AM0	INS	chr1	492243	1029	ENSG00000235146	0.92391	.		.	FALSE	FALSE	TRUE
Sniffles2.DEL.2CM0	DEL	chr1	503128	-67	ENSG00000235146	0.01183	DEL_chr1_53321454	0.005666	7.5e-05	FALSE	FALSE	TRUE
Sniffles2.DEL.2EM0	DEL	chr1	591462	-97	ENSG00000235146	0.01237	DEL_chr1_e8507d9a	0.008158	0.037581	FALSE	FALSE	TRUE
Sniffles2.DEL.2DM0	DEL	chr1	596701	-100	ENSG00000235146	0.10567	DEL_chr1_085153b7	0.782844	0.000286	FALSE	TRUE	FALSE
Sniffles2.INS.2FM0	INS	chr1	597884	802	ENSG00000235146	0.61712	.		.	FALSE	FALSE	TRUE
Sniffles2.INS.30M0	INS	chr1	597887	1456	ENSG00000235146	0.25	.		.	FALSE	FALSE	TRUE
Sniffles2.INS.31M0	INS	chr1	597910	2412	ENSG00000235146	0.03064	.		.	FALSE	FALSE	TRUE
Sniffles2.INS.32M0	INS	chr1	598079	187	ENSG00000235146	0.20089	.		.	FALSE	FALSE	TRUE
Sniffles2.DEL.3EM0	DEL	chr1	598491	-49	ENSG00000235146	0.05118	DEL_chr1_999aac29	0.000806	0.001205	FALSE	FALSE	TRUE
Sniffles2.DEL.3FM0	DEL	chr1	600555	-71	ENSG00000235146	0.00847	DEL_chr1_325f6f6a	0.170213	0.108333	FALSE	FALSE	TRUE
Sniffles2.INS.34M0	INS	chr1	600765	237	ENSG00000235146	0.04651	.		.	FALSE	FALSE	TRUE
Sniffles2.INS.33M0	INS	chr1	602255	171	ENSG00000235146	0.04608	INS_chr1_4a5523b0	0.518219	0.013717	FALSE	TRUE	FALSE
Sniffles2.DEL.40M0	DEL	chr1	606601	-32	ENSG00000235146	0.04371	DEL_chr1_3a8fb72a	0.002686	0.000893	FALSE	FALSE	TRUE
Sniffles2.DEL.41M0	DEL	chr1	609276	-867	ENSG00000235146	0.00628	DEL_chr1_3a8fb72a	0.070638	0.000893	FALSE	FALSE	TRUE
Sniffles2.INS.35M0	INS	chr1	609642	73	ENSG00000235146	0.06837	.		.	FALSE	FALSE	TRUE
Sniffles2.DEL.42M0	DEL	chr1	610044	-69	ENSG00000235146	0.09332	DEL_chr1_3a8fb72a	0.005697	0.000893	FALSE	FALSE	TRUE
Sniffles2.INS.36M0	INS	chr1	610326	186	ENSG00000235146	0.62838	.		.	FALSE	FALSE	TRUE
Sniffles2.INS.37M0	INS	chr1	610647	69	ENSG00000235146	0.09557	.		.	FALSE	FALSE	TRUE
Sniffles2.DEL.44M0	DEL	chr1	611315	-724	ENSG00000235146	0.07812	DEL_chr1_3a8fb72a	0.059001	0.000893	FALSE	FALSE	TRUE
Sniffles2.INS.38M0	INS	chr1	611618	405	ENSG00000235146	0.07526	.		.	FALSE	FALSE	TRUE
Sniffles2.DEL.43M0	DEL	chr1	612104	-101	ENSG00000235146	0.02075	DEL_chr1_522be2fb	0.041516	1.7e-05	FALSE	FALSE	TRUE
Sniffles2.INS.39M0	INS	chr1	612288	101	ENSG00000235146	0.0184	.		.	FALSE	FALSE	TRUE
Sniffles2.DEL.45M0	DEL	chr1	614494	-4660	ENSG00000235146	0.00216	DEL_chr1_999aac29	0.075162	0.001205	FALSE	FALSE	TRUE
Sniffles2.DEL.46M0	DEL	chr1	648807	-44	ENSG00000235146	0.0011	DEL_chr1_143f6519	0.00025	0.223765	FALSE	FALSE	TRUE
Sniffles2.DEL.47M0	DEL	chr1	653682	-35	ENSG00000235146	0.00425	DEL_chr1_3080fdf2	0.006544	0.002117	FALSE	FALSE	TRUE
Sniffles2.INS.3CM0	INS	chr1	668793	929	ENSG00000235146	0.00212	.		.	FALSE	FALSE	TRUE
Sniffles2.INS.3BM0	INS	chr1	668802	3090	ENSG00000235146	0.00637	.		.	FALSE	FALSE	TRUE
Sniffles2.DEL.48M0	DEL	chr1	669341	-77	ENSG00000235146	0.11247	DEL_chr1_175efd0f	0.003545	0.0392	FALSE	FALSE	TRUE
Sniffles2.INS.3DM0	INS	chr1	669512	446	ENSG00000235146	0.00634	.		.	FALSE	FALSE	TRUE
Sniffles2.INS.3AM0	INS	chr1	669542	77	ENSG00000235146	0.59703	.		.	FALSE	FALSE	TRUE
Sniffles2.INS.4AM0	INS	chr1	710580	319	LINC01128,ENSG00000235146	0.89273	.		.	FALSE	FALSE	TRUE
Sniffles2.DEL.5CM0	DEL	chr1	711982	-90	LINC01128,ENSG00000235146	0.0125	DEL_chr1_82d0ecb5	0.804368	8e-06	FALSE	TRUE	FALSE
Sniffles2.INS.4BM0	INS	chr1	712049	39	LINC01128,ENSG00000235146	0.01346	.		.	FALSE	FALSE	TRUE
Sniffles2.DEL.5BM0	DEL	chr1	714346	-50	LINC01128,ENSG00000235146	0.98185	DEL_chr1_e5d1ba4c	0.481132	1.6e-05	FALSE	TRUE	FALSE
Sniffles2.DEL.5DM0	DEL	chr1	724584	-2048	LINC01128,ENSG00000235146	0.00183	.		.	FALSE	FALSE	TRUE
Sniffles2.INS.4DM0	INS	chr1	727220	1481	LINC01128	0.02473	.		.	FALSE	FALSE	TRUE
Sniffles2.INS.4CM0	INS	chr1	727292	95	LINC01128	0.24361	.		.	FALSE	FALSE	TRUE
Sniffles2.DEL.5FM0	DEL	chr1	727766	-53	LINC01128	0.00183	DEL_chr1_f8a7f80b	0.000201	1.6e-05	FALSE	FALSE	TRUE
Sniffles2.DEL.5EM0	DEL	chr1	729514	-32	LINC01128	0.01818	DEL_chr1_f8a7f80b	0.000123	1.6e-05	FALSE	FALSE	TRUE
Sniffles2.INS.4EM0	INS	chr1	730027	5481	LINC01128	0	.		.	FALSE	FALSE	TRUE
Sniffles2.DEL.60M0	DEL	chr1	731877	-3407	LINC01128	0.00091	DEL_chr1_f8a7f80b	0.012702	1.6e-05	FALSE	FALSE	TRUE
Sniffles2.DEL.61M0	DEL	chr1	733237	-3404	LINC01128	0.00091	DEL_chr1_f8a7f80b	0.012691	1.6e-05	FALSE	FALSE	TRUE
Sniffles2.DEL.62M0	DEL	chr1	735311	-3408	LINC01128	0.00091	DEL_chr1_f8a7f80b	0.012706	1.6e-05	FALSE	FALSE	TRUE
Sniffles2.DEL.63M0	DEL	chr1	737230	-3414	LINC01128	0.00091	DEL_chr1_f8a7f80b	0.012728	1.6e-05	FALSE	FALSE	TRUE
Sniffles2.INS.4FM0	INS	chr1	740746	5663	LINC01128	0.01213	.		.	FALSE	FALSE	TRUE
Sniffles2.INS.50M0	INS	chr1	744867	38	LINC01128	0.38665	.		.	FALSE	FALSE	TRUE
Sniffles2.INS.51M0	INS	chr1	748218	332	LINC01128	0.18975	.		.	FALSE	FALSE	TRUE
Sniffles2.DEL.64M0	DEL	chr1	754346	-16434	LINC01128	0.00092	DEL_chr1_518cd572	0.832139	0.000703	FALSE	TRUE	FALSE
Sniffles2.INS.53M0	INS	chr1	776297	38	LINC01128	0.00183	.		.	FALSE	FALSE	TRUE
Sniffles2.INS.52M0	INS	chr1	778702	49	LINC01128	0.05393	.		.	TRUE	FALSE	FALSE
Sniffles2.INS.54M0	INS	chr1	789482	2350	LINC01128	0.60708	INS_chr1_76abc168	0.010699	0.007834	FALSE	FALSE	TRUE
Sniffles2.INS.57M0	INS	chr1	789482	4661	LINC01128	0.01985	INS_chr1_76abc168	0.005394	0.007834	FALSE	FALSE	TRUE
Sniffles2.INS.56M0	INS	chr1	789490	5686	LINC01128	0.00185	INS_chr1_76abc168	0.00296	0.007834	FALSE	FALSE	TRUE
Sniffles2.INS.55M0	INS	chr1	789502	44	LINC01128	0.00275	INS_chr1_76abc168	0.170012	0.007834	FALSE	FALSE	TRUE
Sniffles2.INS.58M0	INS	chr1	790632	45	LINC01128	0.00739	.		.	TRUE	FALSE	FALSE
Sniffles2.DEL.65M0	DEL	chr1	790975	-40	LINC01128	0.00275	DEL_chr1_d499214c	0.431579	8e-06	FALSE	TRUE	FALSE
Sniffles2.INS.59M0	INS	chr1	791428	1862	LINC01128	0.00368	.		.	FALSE	FALSE	TRUE
Sniffles2.INS.5AM0	INS	chr1	791545	36	LINC01128	0.01099	.		.	FALSE	FALSE	TRUE
Sniffles2.INS.66M0	INS	chr1	806370	100	LINC01128	0.04265	.		.	FALSE	FALSE	TRUE
Sniffles2.INS.67M0	INS	chr1	814588	97	LINC01128	0.1615	.		.	FALSE	FALSE	TRUE
Sniffles2.INS.6BM0	INS	chr1	820252	4379	LINC01128	0.00655	.		.	TRUE	FALSE	FALSE
Sniffles2.INS.6CM0	INS	chr1	820269	7789	LINC01128	0.00183	.		.	FALSE	FALSE	TRUE
Sniffles2.INS.6DM0	INS	chr1	820445	3164	LINC01128	0.00473	.		.	FALSE	FALSE	TRUE
Sniffles2.INS.6AM0	INS	chr1	820577	2374	LINC01128	0.0046	.		.	FALSE	FALSE	TRUE
Sniffles2.INS.68M0	INS	chr1	820604	8189	LINC01128	0.0226	.		.	FALSE	FALSE	TRUE
Sniffles2.DEL.7CM0	DEL	chr1	820876	-35	LINC01128	0.16697	DEL_chr1_50788a7a	0.313043	3.4e-05	FALSE	TRUE	FALSE
Sniffles2.INS.69M0	INS	chr1	820880	244	LINC01128	0.74501	.		.	FALSE	FALSE	TRUE
Sniffles2.INS.6EM0	INS	chr1	822225	83	LINC01128	0.00091	.		.	FALSE	FALSE	TRUE
Sniffles2.DEL.7DM0	DEL	chr1	822429	-34	LINC01128	0.7686	DEL_chr1_5690cbe5	0.065913	0.093487	FALSE	FALSE	TRUE
Sniffles2.DEL.7EM0	DEL	chr1	823058	-55	LINC01128	0.00091	DEL_chr1_339d26f1	0.091354	0.000919	FALSE	FALSE	TRUE
Sniffles2.DEL.7FM0	DEL	chr1	831214	-2519	LINC01128	0.01548	DEL_chr1_f400715c	0.874306	0.013906	FALSE	TRUE	FALSE
Sniffles2.DEL.80M0	DEL	chr1	839476	-41	LINC01128	0.77496	DEL_chr1_90bdd2e6	0.360119	5.6e-05	FALSE	TRUE	FALSE
Sniffles2.DEL.81M0	DEL	chr1	841389	-15113	LINC01128	0.00091	DEL_chr1_90de4730	0.285644	0.001834	FALSE	FALSE	TRUE
Sniffles2.DEL.82M0	DEL	chr1	853583	-47	FAM41C,LINC01128	0.79492	DEL_chr1_28d00efd	0.139942	0.001684	FALSE	FALSE	TRUE
Sniffles2.DEL.83M0	DEL	chr1	856774	-39	FAM41C,LINC01128	0.00091	DEL_chr1_b8f43e10	0.00535	0.000342	FALSE	FALSE	TRUE
Sniffles2.DEL.84M0	DEL	chr1	866601	-48	FAM41C,LINC01128	0.00726	DEL_chr1_36fef45a	0.123737	7.2e-05	FALSE	FALSE	TRUE
Sniffles2.INS.6FM0	INS	chr1	866645	141	FAM41C,LINC01128	0.75408	.		.	FALSE	FALSE	TRUE
Sniffles2.INS.70M0	INS	chr1	868478	2468	FAM41C	0.09672	.		.	FALSE	FALSE	TRUE
Sniffles2.INS.71M0	INS	chr1	872751	413	FAM41C	0.11131	.		.	FALSE	FALSE	TRUE
Sniffles2.DEL.85M0	DEL	chr1	872816	-88	FAM41C	0.02285	DEL_chr1_788fc2ce	0.154514	0.003431	FALSE	FALSE	TRUE
Sniffles2.DUP.8AM0	DUP	chr1	875830	605	FAM41C	0.00183	DUP_chr1_fe6ac4f6	0.320132	0.058378	FALSE	TRUE	FALSE
Sniffles2.INS.77M0	INS	chr1	875921	7713	FAM41C	0.00368	.		.	FALSE	FALSE	TRUE
Sniffles2.INS.75M0	INS	chr1	875989	5441	FAM41C	0.01565	.		.	FALSE	FALSE	TRUE
Sniffles2.INS.76M0	INS	chr1	875992	1093	FAM41C	0.06972	.		.	FALSE	FALSE	TRUE
Sniffles2.INS.73M0	INS	chr1	875996	3200	FAM41C	0.15406	.		.	FALSE	FALSE	TRUE
Sniffles2.INS.78M0	INS	chr1	875996	2210	FAM41C	0.63661	.		.	FALSE	FALSE	TRUE
Sniffles2.INS.74M0	INS	chr1	875998	4288	FAM41C	0.08981	.		.	FALSE	FALSE	TRUE
Sniffles2.INS.72M0	INS	chr1	876015	151	FAM41C	0.14364	.		.	FALSE	FALSE	TRUE
Sniffles2.INS.79M0	INS	chr1	878422	1077	FAM41C	0.37387	.		.	FALSE	FALSE	TRUE
Sniffles2.DEL.86M0	DEL	chr1	882645	-87	FAM41C	0.40926	DEL_chr1_0994497c	0.091628	1.6e-05	FALSE	FALSE	TRUE
Sniffles2.DEL.87M0	DEL	chr1	888492	-46	FAM41C	0.00182	DEL_chr1_f97a508a	0.124011	0.000233	FALSE	FALSE	TRUE
Sniffles2.INS.7AM0	INS	chr1	888559	41	FAM41C	0.00455	.		.	FALSE	FALSE	TRUE
Sniffles2.DEL.88M0	DEL	chr1	893790	-36	FAM41C	0.97731	DEL_chr1_f6f01071	0.088517	0.000765	FALSE	FALSE	TRUE
Sniffles2.INS.7BM0	INS	chr1	893998	45	FAM41C	0.00091	.		.	FALSE	FALSE	TRUE
Sniffles2.DEL.89M0	DEL	chr1	895299	-3816	FAM41C	0.00182	DEL_chr1_b152cc6c	0.995302	0.001741	FALSE	TRUE	FALSE
Sniffles2.INS.8CM0	INS	chr1	904600	77	FAM41C	0.11	INS_chr1_5101fd66	0.427778	5.1e-05	FALSE	TRUE	FALSE
Sniffles2.DEL.A2M0	DEL	chr1	904607	-45	FAM41C	0.28857	DEL_chr1_c80d6f1c	0.207207	0.003762	FALSE	FALSE	TRUE
Sniffles2.INS.8DM0	INS	chr1	907846	32	FAM41C	0.37182	.		.	FALSE	FALSE	TRUE
Sniffles2.DEL.A4M0	DEL	chr1	908542	-666	FAM41C	0.00091	DEL_chr1_b091b763	0.540099	0.005107	FALSE	TRUE	FALSE
Sniffles2.DEL.A3M0	DEL	chr1	909023	-167	FAM41C	0.80308	DEL_chr1_b091b763	0.341463	0.005107	FALSE	TRUE	FALSE
Sniffles2.INS.8EM0	INS	chr1	909167	39	FAM41C	0.00275	.		.	FALSE	FALSE	TRUE
Sniffles2.INS.92M0	INS	chr1	933984	3319	KLHL17	0.00184	.		.	FALSE	FALSE	TRUE
Sniffles2.DEL.A5M0	DEL	chr1	934068	-836	KLHL17	0.66788	DEL_chr1_010c2592	0.437672	0.107346	TRUE	TRUE	FALSE
Sniffles2.INS.90M0	INS	chr1	934093	1562	KLHL17	0.0522	.		.	FALSE	FALSE	TRUE
Sniffles2.INS.91M0	INS	chr1	934093	2261	KLHL17	0.00459	.		.	FALSE	FALSE	TRUE
Sniffles2.INS.8FM0	INS	chr1	934152	600	KLHL17	0.16728	.		.	FALSE	FALSE	TRUE
Sniffles2.INS.93M0	INS	chr1	934546	111	KLHL17	0.02834	.		.	FALSE	FALSE	TRUE
Sniffles2.DEL.A6M0	DEL	chr1	934742	-72	KLHL17	0.02559	DEL_chr1_395267a7	0.475538	8e-06	FALSE	TRUE	FALSE
Sniffles2.DEL.A7M0	DEL	chr1	936285	-38	KLHL17	0.68636	DEL_chr1_ad94ece9	0.085339	0.000104	FALSE	FALSE	TRUE
Sniffles2.INS.94M0	INS	chr1	936335	40	KLHL17	0.28962	.		.	FALSE	FALSE	TRUE
Sniffles2.INS.96M0	INS	chr1	938029	56	KLHL17	0.00183	.		.	FALSE	FALSE	TRUE
Sniffles2.DEL.A9M0	DEL	chr1	938240	-49	KLHL17	0.00912	DEL_chr1_7aa1dfb9	0.079239	0.000755	TRUE	FALSE	FALSE
Sniffles2.DEL.A8M0	DEL	chr1	939418	-47	KLHL17	0.06296	DEL_chr1_ce9174e2	0.047226	6.8e-05	FALSE	FALSE	TRUE
Sniffles2.INS.95M0	INS	chr1	939443	46	KLHL17	0.01002	.		.	FALSE	FALSE	TRUE
Sniffles2.INS.97M0	INS	chr1	948712	41	KLHL17	0.93013	.		.	TRUE	FALSE	FALSE
Sniffles2.DEL.AAM0	DEL	chr1	956550	-38	KLHL17	0.00182	DEL_chr1_8b63ae16	0.049057	8e-06	FALSE	FALSE	TRUE
Sniffles2.DEL.ABM0	DEL	chr1	964666	-79	PLEKHN1,KLHL17	0.77858	DEL_chr1_00f1e16d	0.160966	0.167696	FALSE	FALSE	TRUE
Sniffles2.INS.98M0	INS	chr1	964672	64	PLEKHN1,KLHL17	0.04653	.		.	FALSE	FALSE	TRUE
Sniffles2.DEL.ACM0	DEL	chr1	968169	-20509	PLEKHN1,KLHL17	0.00183	DEL_chr1_68231e52	0.999902	0.000111	TRUE	TRUE	FALSE
Sniffles2.DEL.ADM0	DEL	chr1	970113	-51	PLEKHN1,KLHL17	0.00366	DEL_chr1_269d81ac	0.027041	8e-06	FALSE	FALSE	TRUE
Sniffles2.INS.9AM0	INS	chr1	976748	1688	PERM1,PLEKHN1	0.01648	.		.	FALSE	FALSE	TRUE
Sniffles2.INS.9CM0	INS	chr1	976804	5290	PERM1,PLEKHN1	0.00091	.		.	FALSE	FALSE	TRUE
Sniffles2.INS.99M0	INS	chr1	976830	829	PERM1,PLEKHN1	0.45173	.		.	FALSE	FALSE	TRUE
Sniffles2.DEL.AEM0	DEL	chr1	976895	-124	PERM1,PLEKHN1	0.21389	DEL_chr1_441f1698	0.206954	0.301735	FALSE	FALSE	TRUE
Sniffles2.INS.9BM0	INS	chr1	976975	154	PERM1,PLEKHN1	0.15273	.		.	FALSE	FALSE	TRUE
Sniffles2.INS.9DM0	INS	chr1	976979	2652	PERM1,PLEKHN1	0.00912	.		.	FALSE	FALSE	TRUE
Sniffles2.INS.9EM0	INS	chr1	977780	61	PERM1,PLEKHN1	0.06284	.		.	FALSE	FALSE	TRUE
Sniffles2.DEL.AFM0	DEL	chr1	977797	-58	PERM1,PLEKHN1	0.15727	DEL_chr1_443eb4e0	0.075064	0.129758	FALSE	FALSE	TRUE
Sniffles2.DEL.B0M0	DEL	chr1	980520	-45	PERM1	0.00455	DEL_chr1_47b00a1d	0.006559	0.000276	FALSE	FALSE	TRUE
Sniffles2.INS.9FM0	INS	chr1	988823	46	PERM1	0.92015	.		.	FALSE	FALSE	TRUE
Sniffles2.INS.A0M0	INS	chr1	996386	197	PERM1	0.70962	.		.	FALSE	FALSE	TRUE
Sniffles2.DEL.B1M0	DEL	chr1	996414	-64	PERM1	0.00817	DEL_chr1_5fe3d669	0.178082	0.000324	FALSE	FALSE	TRUE
Sniffles2.INS.A1M0	INS	chr1	996481	796	PERM1	0.00091	.		.	FALSE	FALSE	TRUE
Sniffles2.DEL.C4M0	DEL	chr1	998349	-40	AGRN,PERM1	0.00456	DEL_chr1_e00352c4	0.006832	0.000194	FALSE	FALSE	TRUE
Sniffles2.INS.B2M0	INS	chr1	998763	51	AGRN,PERM1	0.54727	INS_chr1_42d4d348	0.488168	0.487599	TRUE	TRUE	FALSE
Sniffles2.DEL.C5M0	DEL	chr1	1000000	-31	AGRN,PERM1	0.00726	DEL_chr1_981e8cf1	0.000276	1.6e-05	FALSE	FALSE	TRUE
Sniffles2.DEL.C6M0	DEL	chr1	1000000	-46	AGRN,PERM1	0.00091	DEL_chr1_3134ab46	0.036434	8e-06	FALSE	FALSE	TRUE
Sniffles2.DEL.C7M0	DEL	chr1	1000000	-45	AGRN,PERM1	0.01004	DEL_chr1_200239a7	0.666667	8e-06	FALSE	TRUE	FALSE
Sniffles2.INS.B3M0	INS	chr1	1000000	37	AGRN,PERM1	0.00091	.		.	FALSE	FALSE	TRUE
Sniffles2.DEL.C8M0	DEL	chr1	1000000	-426	AGRN	0.32182	DEL_chr1_d2b2ee09	0.563325	0.253838	TRUE	TRUE	FALSE
Sniffles2.INS.B4M0	INS	chr1	1000000	31	AGRN	0.57078	INS_chr1_c4692c34	0.15801	2.4e-05	TRUE	FALSE	FALSE
Sniffles2.INS.B5M0	INS	chr1	1000000	469	AGRN	0.26867	.		.	FALSE	FALSE	TRUE
Sniffles2.INS.B6M0	INS	chr1	1000000	102	AGRN	0.00909	.		.	FALSE	FALSE	TRUE
Sniffles2.DEL.C9M0	DEL	chr1	1000000	-38	AGRN	0.58439	DEL_chr1_a239e07f	0.309524	0.00116	FALSE	TRUE	FALSE
Sniffles2.DEL.CAM0	DEL	chr1	1000000	-46	ENSG00000273443,AGRN	0.89454	DEL_chr1_d8691519	0.643061	0.000313	FALSE	TRUE	FALSE
Sniffles2.DEL.CBM0	DEL	chr1	1000000	-41	ENSG00000273443,AGRN	0.00366	DEL_chr1_8b0adae4	0.071186	0.5	FALSE	FALSE	TRUE
Sniffles2.INS.B7M0	INS	chr1	1000000	36	ENSG00000273443,AGRN	0.00274	INS_chr1_917c063a	0.439024	0.000106	FALSE	TRUE	FALSE
Sniffles2.DEL.CCM0	DEL	chr1	1000000	-45	ENSG00000273443,AGRN	0.01195	DEL_chr1_bf0510f1	0.147377	0.003966	TRUE	FALSE	FALSE
Sniffles2.DEL.CDM0	DEL	chr1	1000000	-41	ENSG00000273443,AGRN	0.00091	DEL_chr1_f0be55cf	0.531646	3.2e-05	FALSE	TRUE	FALSE
Sniffles2.DEL.CEM0	DEL	chr1	1000000	-33	ENSG00000273443	0.5337	DEL_chr1_eb2554e7	0.067194	0.479406	FALSE	FALSE	TRUE
Sniffles2.INS.B8M0	INS	chr1	1000000	77	ENSG00000273443	0.74138	.		.	TRUE	FALSE	FALSE
Sniffles2.DEL.CFM0	DEL	chr1	1000000	-2175	ENSG00000273443	0.02823	DEL_chr1_98b8bcf4	0.33364	0.5	FALSE	TRUE	FALSE
Sniffles2.DEL.D0M0	DEL	chr1	1000000	-1616	ENSG00000273443	0.01275	DEL_chr1_98b8bcf4	0.44898	0.5	FALSE	TRUE	FALSE
Sniffles2.DEL.D2M0	DEL	chr1	1000000	-925	ENSG00000273443	0.01639	DEL_chr1_b2cb57ec	0.601125	0.001336	FALSE	TRUE	FALSE
Sniffles2.DEL.D1M0	DEL	chr1	1000000	-2154	ENSG00000273443	0.05282	DEL_chr1_79021e13	0.625	0.014869	FALSE	TRUE	FALSE
Sniffles2.INS.B9M0	INS	chr1	1000000	3616	ENSG00000273443	0.01562	.		.	FALSE	FALSE	TRUE
Sniffles2.INS.BBM0	INS	chr1	1000000	2012	ENSG00000273443	0.00456	.		.	FALSE	FALSE	TRUE
Sniffles2.DEL.D3M0	DEL	chr1	1000000	-177	ENSG00000273443	0.23049	DEL_chr1_b2cb57ec	0.06902	0.001336	FALSE	FALSE	TRUE
Sniffles2.DEL.D4M0	DEL	chr1	1000000	-1701	ENSG00000273443	0.02732	DEL_chr1_732172d1	0.539891	0.002336	FALSE	TRUE	FALSE
Sniffles2.INS.BAM0	INS	chr1	1000000	84	ENSG00000273443	0.06091	.		.	FALSE	FALSE	TRUE
Sniffles2.INS.BCM0	INS	chr1	1000000	777	ENSG00000273443	0.09381	.		.	FALSE	FALSE	TRUE
Sniffles2.DEL.D5M0	DEL	chr1	1000000	-720	ENSG00000273443	0.01548	DEL_chr1_732172d1	0.270849	0.002336	FALSE	FALSE	TRUE
Sniffles2.DEL.D6M0	DEL	chr1	1000000	-89	ENSG00000273443	0.03909	DEL_chr1_5b6b5257	0.124397	7.2e-05	FALSE	FALSE	TRUE
Sniffles2.INS.BDM0	INS	chr1	1000000	81	ENSG00000273443	0.08364	.		.	FALSE	FALSE	TRUE
Sniffles2.INS.BFM0	INS	chr1	1000000	1290	ENSG00000273443	0.00273	.		.	FALSE	FALSE	TRUE
Sniffles2.INS.BEM0	INS	chr1	1000000	533	ENSG00000273443	0.14208	.		.	FALSE	FALSE	TRUE
Sniffles2.DEL.D8M0	DEL	chr1	1000000	-613	ENSG00000273443	0.00455	DEL_chr1_0fa867da	0.247557	6.4e-05	FALSE	FALSE	TRUE
Sniffles2.DEL.D7M0	DEL	chr1	1000000	-59	ENSG00000273443	0.05808	DEL_chr1_732172d1	0.022539	0.002336	FALSE	FALSE	TRUE
Sniffles2.INS.C0M0	INS	chr1	1000000	62	ENSG00000273443	0.14882	.		.	FALSE	FALSE	TRUE
Sniffles2.INS.C1M0	INS	chr1	1000000	258	ENSG00000273443	0.48909	.		.	FALSE	FALSE	TRUE
Sniffles2.DEL.D9M0	DEL	chr1	1000000	-63	ENSG00000273443	0.31851	DEL_chr1_69f4f988	0.258065	0.005219	FALSE	FALSE	TRUE
Sniffles2.DEL.DAM0	DEL	chr1	1000000	-42	ENSG00000273443	0.00364	DEL_chr1_0767a86d	0.039244	7.1e-05	FALSE	FALSE	TRUE
Sniffles2.INS.C2M0	INS	chr1	1000000	37	ENSG00000273443	0.00275	.		.	FALSE	FALSE	TRUE
Sniffles2.INS.C3M0	INS	chr1	1000000	44	ENSG00000273443	0.00091	.		.	FALSE	FALSE	TRUE
Sniffles2.DEL.DBM0	DEL	chr1	1000000	-40	ENSG00000273443	0.00182	DEL_chr1_b9ae8ed6	0.066667	1.6e-05	FALSE	FALSE	TRUE
Sniffles2.INS.DCM0	INS	chr1	1000000	5042	ENSG00000273443	0.24576	INS_chr1_b61d4b3e	0.000542	2.2e-05	FALSE	FALSE	TRUE
Sniffles2.INS.DDM0	INS	chr1	1000000	941	ENSG00000273443	0.03818	.		.	FALSE	FALSE	TRUE
Sniffles2.INS.DEM0	INS	chr1	1000000	1965	ENSG00000273443	0.00727	.		.	FALSE	FALSE	TRUE
Sniffles2.INS.DFM0	INS	chr1	1000000	213	ENSG00000273443	0.01455	.		.	FALSE	FALSE	TRUE
Sniffles2.DEL.F3M0	DEL	chr1	1000000	-74	ENSG00000273443	0.00182	DEL_chr1_7b7846ca	0.237342	0.000675	FALSE	FALSE	TRUE
Sniffles2.INS.E0M0	INS	chr1	1000000	55	LINC01342,ENSG00000273443	0.00274	.		.	FALSE	FALSE	TRUE
Sniffles2.DEL.F4M0	DEL	chr1	1000000	-49	LINC01342,ENSG00000273443	0.00182	DEL_chr1_2b92c2c3	0.164474	5.6e-05	FALSE	FALSE	TRUE
Sniffles2.DEL.F5M0	DEL	chr1	1000000	-32	LINC01342,ENSG00000273443	0.01364	DEL_chr1_97669193	0.013049	8e-06	FALSE	FALSE	TRUE
Sniffles2.INS.E1M0	INS	chr1	1000000	44	LINC01342	0.00909	.		.	FALSE	FALSE	TRUE
Sniffles2.DEL.F6M0	DEL	chr1	1000000	-31	LINC01342	0.17636	DEL_chr1_b6248639	0.104235	0.162193	TRUE	FALSE	FALSE
Sniffles2.DEL.F7M0	DEL	chr1	1000000	-39	LINC01342	0.00183	DEL_chr1_8a691f6e	0.004444	8e-06	FALSE	FALSE	TRUE
Sniffles2.INS.E3M0	INS	chr1	1000000	40	LINC01342	0.00092	.		.	FALSE	FALSE	TRUE
Sniffles2.INS.E2M0	INS	chr1	1000000	40	LINC01342	0.00274	.		.	FALSE	FALSE	TRUE
Sniffles2.DEL.F8M0	DEL	chr1	1000000	-45	LINC01342	0.00091	DEL_chr1_274cbcca	0.078498	1.6e-05	FALSE	FALSE	TRUE
Sniffles2.DEL.F9M0	DEL	chr1	1000000	-79	LINC01342	0.02269	DEL_chr1_02005faf	0.006178	6.3e-05	FALSE	FALSE	TRUE
Sniffles2.DEL.FAM0	DEL	chr1	1000000	-44	LINC01342	0.00182	DEL_chr1_5c751668	0.122616	0.001521	FALSE	FALSE	TRUE
Sniffles2.INS.E4M0	INS	chr1	1000000	44	LINC01342	0.00092	.		.	FALSE	FALSE	TRUE
Sniffles2.INS.E5M0	INS	chr1	1000000	57	LINC01342	0.24681	.		.	FALSE	FALSE	TRUE
Sniffles2.DEL.FBM0	DEL	chr1	1000000	-306	LINC01342	0.51724	DEL_chr1_89644692	0.410428	0.000119	FALSE	TRUE	FALSE
Sniffles2.INS.E6M0	INS	chr1	1000000	62	LINC01342	0.04991	.		.	FALSE	FALSE	TRUE
Sniffles2.DEL.FCM0	DEL	chr1	1000000	-123	LINC01342	0.28766	DEL_chr1_03c17c31	0.082502	0.029623	FALSE	FALSE	TRUE
Sniffles2.INS.E7M0	INS	chr1	1000000	61	LINC01342	0.0292	.		.	FALSE	FALSE	TRUE
Sniffles2.INS.E8M0	INS	chr1	1000000	59	LINC01342	0.60345	.		.	FALSE	FALSE	TRUE
Sniffles2.DEL.FEM0	DEL	chr1	1000000	-42	LINC01342	0.01091	DEL_chr1_b04180b0	0.006824	0.000178	FALSE	FALSE	TRUE
Sniffles2.DEL.FDM0	DEL	chr1	1000000	-46	LINC01342	0.01188	DEL_chr1_5e74495a	0.016698	0.00012	FALSE	FALSE	TRUE
Sniffles2.INS.EAM0	INS	chr1	1000000	88	LINC01342	0.03102	.		.	FALSE	FALSE	TRUE
Sniffles2.DEL.FFM0	DEL	chr1	1000000	-38	LINC01342	0.00456	DEL_chr1_cddff170	0.168831	0.008961	FALSE	FALSE	TRUE
Sniffles2.INS.E9M0	INS	chr1	1000000	88	LINC01342	0.03741	.		.	FALSE	FALSE	TRUE
Sniffles2.DEL.100M0	DEL	chr1	1000000	-54	LINC01342	0.03016	DEL_chr1_47792ef5	0.119826	0.00451	TRUE	FALSE	FALSE
Sniffles2.DEL.101M0	DEL	chr1	1000000	-43	LINC01342	0.00366	DEL_chr1_f9972dee	0.009454	0.000333	FALSE	FALSE	TRUE
Sniffles2.INS.EBM0	INS	chr1	1000000	42	LINC01342	0.03467	.		.	FALSE	FALSE	TRUE
Sniffles2.DEL.102M0	DEL	chr1	1000000	-49	LINC01342	0.03188	DEL_chr1_a5ab6ee8	0.37037	1.6e-05	FALSE	TRUE	FALSE
Sniffles2.DEL.103M0	DEL	chr1	1000000	-1341	LINC01342	0.00091	DEL_chr1_5a53c704	0.306534	8e-06	TRUE	TRUE	FALSE
Sniffles2.DEL.104M0	DEL	chr1	1000000	-41	LINC01342	0.00091	DEL_chr1_51354353	0.003945	4e-05	FALSE	FALSE	TRUE
Sniffles2.DEL.105M0	DEL	chr1	1000000	-39	TTLL10,LINC01342	0.35662	DEL_chr1_efd2e7ed	0.615385	8e-06	TRUE	TRUE	FALSE
Sniffles2.INS.ECM0	INS	chr1	1000000	34	TTLL10,LINC01342	0.00091	.		.	FALSE	FALSE	TRUE
Sniffles2.DEL.106M0	DEL	chr1	1000000	-34	TTLL10,LINC01342	0.84664	DEL_chr1_32feb180	0.368421	0.002283	TRUE	TRUE	FALSE
Sniffles2.DEL.107M0	DEL	chr1	1000000	-40	TTLL10,LINC01342	0.00274	DEL_chr1_35341647	0.081028	4.8e-05	FALSE	FALSE	TRUE
Sniffles2.DEL.108M0	DEL	chr1	1000000	-39	TTLL10	0.00457	DEL_chr1_11618a8d	0.074074	0.000995	FALSE	FALSE	TRUE
Sniffles2.INS.EDM0	INS	chr1	1000000	102	TTLL10	0.06934	.		.	FALSE	FALSE	TRUE
Sniffles2.DEL.109M0	DEL	chr1	1000000	-41	TTLL10	0.00091	DEL_chr1_6108961b	0.05	9.5e-05	FALSE	FALSE	TRUE
Sniffles2.DUP.10BM0	DUP	chr1	1000000	325	TTLL10	0.00091	DUP_chr1_a087f5c4	0.054324	2.5e-05	FALSE	FALSE	TRUE
Sniffles2.DEL.10AM0	DEL	chr1	1000000	-106	TTLL10	0.13182	DEL_chr1_6c777c4c	0.566138	0.005337	FALSE	TRUE	FALSE
Sniffles2.INS.EFM0	INS	chr1	1000000	1068	TTLL10	0.00273	.		.	FALSE	FALSE	TRUE
Sniffles2.INS.EEM0	INS	chr1	1000000	236	TTLL10	0.38091	.		.	FALSE	FALSE	TRUE
Sniffles2.INS.F0M0	INS	chr1	1000000	41	TTLL10	0.00091	.		.	FALSE	FALSE	TRUE
Sniffles2.INS.F1M0	INS	chr1	1000000	95	TNFRSF18,TTLL10	0.35844	.		.	FALSE	FALSE	TRUE
Sniffles2.INS.F2M0	INS	chr1	1000000	267	TNFRSF18,TTLL10	0.09347	.		.	FALSE	FALSE	TRUE
Sniffles2.INS.10DM0	INS	chr1	1000000	760	TNFRSF18,TTLL10	0.03108	.		.	FALSE	FALSE	TRUE
Sniffles2.INS.10CM0	INS	chr1	1000000	78	TNFRSF18,TTLL10	0.62341	.		.	FALSE	FALSE	TRUE
Sniffles2.DEL.125M0	DEL	chr1	1000000	-56	TNFRSF18	0.0146	DEL_chr1_8fe4b3ab	0.097104	0.5	FALSE	FALSE	TRUE
Sniffles2.DEL.126M0	DEL	chr1	1000000	-421	TNFRSF18	0.15693	DEL_chr1_5507e6c4	0.995266	0.141026	TRUE	TRUE	FALSE
Sniffles2.DEL.127M0	DEL	chr1	1000000	-42	TNFRSF18	0.00091	DEL_chr1_0e40b760	0.001522	8e-06	FALSE	FALSE	TRUE
Sniffles2.INS.10EM0	INS	chr1	1000000	34	TNFRSF18	0.0847	.		.	FALSE	FALSE	TRUE
Sniffles2.DEL.128M0	DEL	chr1	1000000	-53	C1QTNF12,TNFRSF18	0.09472	DEL_chr1_39c25923	0.054436	3.2e-05	FALSE	FALSE	TRUE
Sniffles2.DEL.129M0	DEL	chr1	1000000	-171	C1QTNF12	0.10603	DEL_chr1_b2161ce5	0.257864	0.112843	TRUE	FALSE	FALSE
Sniffles2.INS.10FM0	INS	chr1	1000000	43	C1QTNF12	0.88294	INS_chr1_9eb69de2	0.5	0.428211	FALSE	TRUE	FALSE
Sniffles2.DEL.12AM0	DEL	chr1	1000000	-65	C1QTNF12	0.00549	DEL_chr1_90aa1cb5	0.00935	0.000445	FALSE	FALSE	TRUE
Sniffles2.INS.110M0	INS	chr1	1000000	420	C1QTNF12	0.79038	.		.	FALSE	FALSE	TRUE
Sniffles2.DEL.12CM0	DEL	chr1	1000000	-917	C1QTNF12	0.00092	DEL_chr1_49380eec	0.669935	0.108854	FALSE	TRUE	FALSE
Sniffles2.DEL.12BM0	DEL	chr1	1000000	-263	C1QTNF12	0.1	DEL_chr1_49380eec	0.422789	0.108854	TRUE	TRUE	FALSE
Sniffles2.DEL.12EM0	DEL	chr1	1000000	-926	C1QTNF12	0.00092	DEL_chr1_7fc8a25b	0.459416	0.000342	FALSE	TRUE	FALSE
Sniffles2.INS.112M0	INS	chr1	1000000	770	C1QTNF12	0.01005	.		.	FALSE	FALSE	TRUE
Sniffles2.DEL.12DM0	DEL	chr1	1000000	-67	C1QTNF12	0.07741	DEL_chr1_e3ce24df	0.136273	0.009112	FALSE	FALSE	TRUE
Sniffles2.INS.111M0	INS	chr1	1000000	265	C1QTNF12	0.62341	.		.	FALSE	FALSE	TRUE
Sniffles2.DEL.12FM0	DEL	chr1	1000000	-42	C1QTNF12	0.00092	DEL_chr1_c148bb84	0.006698	8e-06	FALSE	FALSE	TRUE
Sniffles2.INS.113M0	INS	chr1	1000000	34	SCNN1D,C1QTNF12	0.00273	.		.	FALSE	FALSE	TRUE
Sniffles2.DEL.130M0	DEL	chr1	1000000	-50	SCNN1D,C1QTNF12	0.00091	DEL_chr1_39bfebca	0.219828	1.6e-05	FALSE	FALSE	TRUE
Sniffles2.DEL.131M0	DEL	chr1	1000000	-42	SCNN1D	0.00091	DEL_chr1_3b799e23	0.003583	8e-06	FALSE	FALSE	TRUE
Sniffles2.INS.114M0	INS	chr1	1000000	40	SCNN1D	0.0146	.		.	FALSE	FALSE	TRUE
Sniffles2.INS.117M0	INS	chr1	1000000	2966	SCNN1D	0.00276	INS_chr1_8cfbea0d	0.023601	0.002258	FALSE	FALSE	TRUE
Sniffles2.INS.116M0	INS	chr1	1000000	1675	SCNN1D	0.01099	INS_chr1_8cfbea0d	0.037151	0.002258	FALSE	FALSE	TRUE
Sniffles2.INS.115M0	INS	chr1	1000000	197	SCNN1D	0.80273	.		.	FALSE	FALSE	TRUE
Sniffles2.DEL.132M0	DEL	chr1	1000000	-54	SCNN1D	0.01463	DEL_chr1_e551d477	0.079009	8e-06	FALSE	FALSE	TRUE
Sniffles2.DEL.133M0	DEL	chr1	1000000	-1286	ACAP3,SCNN1D	0.05292	DEL_chr1_1285bd10	0.294107	1.6e-05	FALSE	FALSE	TRUE
Sniffles2.DEL.134M0	DEL	chr1	1000000	-621	ACAP3,SCNN1D	0.06605	DEL_chr1_f467005b	0.11254	6.5e-05	FALSE	FALSE	TRUE
Sniffles2.DEL.135M0	DEL	chr1	1000000	-1319	ACAP3,SCNN1D	0.05302	DEL_chr1_c6c9a822	0.754545	0.362495	TRUE	TRUE	FALSE
Sniffles2.INS.11CM0	INS	chr1	1000000	9695	ACAP3,SCNN1D	0.00549	INS_chr1_751d2eda	0.005626	0.005891	FALSE	FALSE	TRUE
Sniffles2.INS.11DM0	INS	chr1	1000000	7146	ACAP3,SCNN1D	0.03114	.		.	FALSE	FALSE	TRUE
Sniffles2.INS.119M0	INS	chr1	1000000	3125	ACAP3,SCNN1D	0.18571	.		.	FALSE	FALSE	TRUE
Sniffles2.INS.11BM0	INS	chr1	1000000	4750	ACAP3,SCNN1D	0.07621	.		.	FALSE	FALSE	TRUE
Sniffles2.INS.11EM0	INS	chr1	1000000	8617	ACAP3,SCNN1D	0.00458	.		.	FALSE	FALSE	TRUE
Sniffles2.INS.11FM0	INS	chr1	1000000	5769	ACAP3,SCNN1D	0.01473	.		.	FALSE	FALSE	TRUE
Sniffles2.DEL.136M0	DEL	chr1	1000000	-91	ACAP3,SCNN1D	0.15483	DEL_chr1_549d3d70	0.291139	0.025474	FALSE	FALSE	TRUE
Sniffles2.INS.11AM0	INS	chr1	1000000	1503	ACAP3,SCNN1D	0.18306	.		.	FALSE	FALSE	TRUE
Sniffles2.INS.118M0	INS	chr1	1000000	247	ACAP3,SCNN1D	0.15182	.		.	FALSE	FALSE	TRUE
Sniffles2.INS.120M0	INS	chr1	1000000	3796	ACAP3,SCNN1D	0.00642	.		.	FALSE	FALSE	TRUE
Sniffles2.INS.121M0	INS	chr1	1000000	1974	ACAP3,SCNN1D	0.00183	.		.	FALSE	FALSE	TRUE
Sniffles2.INS.122M0	INS	chr1	1000000	735	ACAP3,SCNN1D	0.0064	.		.	FALSE	FALSE	TRUE
Sniffles2.DEL.137M0	DEL	chr1	1000000	-82	ACAP3,SCNN1D	0.07636	DEL_chr1_80a0ba88	0.135843	0.045372	FALSE	FALSE	TRUE
Sniffles2.INS.123M0	INS	chr1	1000000	82	ACAP3,SCNN1D	0.02636	.		.	FALSE	FALSE	TRUE
Sniffles2.INS.124M0	INS	chr1	1000000	51	ACAP3,SCNN1D	0.11	.		.	TRUE	FALSE	FALSE
Sniffles2.DEL.139M0	DEL	chr1	1000000	-56	ACAP3,SCNN1D	0.0082	DEL_chr1_c368d4b9	0.16474	8e-06	FALSE	FALSE	TRUE
Sniffles2.DEL.138M0	DEL	chr1	1000000	-220	ACAP3,SCNN1D	0.13934	DEL_chr1_2913167b	0.345313	0.272816	FALSE	TRUE	FALSE
Sniffles2.INS.13AM0	INS	chr1	1000000	40	ACAP3,SCNN1D	0.00183	.		.	FALSE	FALSE	TRUE
Sniffles2.INS.13BM0	INS	chr1	1000000	52	INTS11,ACAP3	0.00364	.		.	FALSE	FALSE	TRUE
Sniffles2.DEL.145M0	DEL	chr1	1000000	-41	INTS11,ACAP3	0.18966	DEL_chr1_c26f44f6	0.237288	8e-06	FALSE	FALSE	TRUE
Sniffles2.DEL.146M0	DEL	chr1	1000000	-68	INTS11,ACAP3	0.01557	DEL_chr1_d91bd4cf	0.106646	0.013427	FALSE	FALSE	TRUE
Sniffles2.DEL.147M0	DEL	chr1	1000000	-38	INTS11	0.00091	DEL_chr1_29f4b560	0.00029	4.8e-05	FALSE	FALSE	TRUE
Sniffles2.DEL.148M0	DEL	chr1	1000000	-33	DVL1,INTS11	0.00733	DEL_chr1_29f4b560	0.000253	4.8e-05	FALSE	FALSE	TRUE
Sniffles2.INS.13CM0	INS	chr1	1000000	63	DVL1,INTS11	0.93739	.		.	FALSE	FALSE	TRUE
Sniffles2.DEL.149M0	DEL	chr1	1000000	-36	DVL1,INTS11	0.00091	DEL_chr1_6609e64c	0.001194	0.00017	FALSE	FALSE	TRUE
Sniffles2.INS.13DM0	INS	chr1	1000000	39	DVL1	0.95916	INS_chr1_a830d1a4	0.5	0.013122	FALSE	TRUE	FALSE
Sniffles2.DEL.14AM0	DEL	chr1	1000000	-48	DVL1	0.00091	DEL_chr1_c7376861	0.259259	1.6e-05	FALSE	FALSE	TRUE
Sniffles2.DEL.14BM0	DEL	chr1	1000000	-39	DVL1	0.00276	DEL_chr1_ed876c95	0.002819	0.000198	FALSE	FALSE	TRUE
Sniffles2.DEL.14DM0	DEL	chr1	1000000	-197	MXRA8,DVL1	0.01371	DEL_chr1_a112cc03	0.132353	0.23063	FALSE	FALSE	TRUE
Sniffles2.INS.13FM0	INS	chr1	1000000	919	MXRA8,DVL1	0.00183	.		.	FALSE	FALSE	TRUE
Sniffles2.DEL.14CM0	DEL	chr1	1000000	-1077	MXRA8,DVL1	0.87296	DEL_chr1_a112cc03	0.720588	0.23063	FALSE	TRUE	FALSE
Sniffles2.INS.13EM0	INS	chr1	1000000	75	MXRA8,DVL1	0.03931	.		.	FALSE	FALSE	TRUE
Sniffles2.DEL.14EM0	DEL	chr1	1000000	-157	MXRA8,DVL1	0.01657	DEL_chr1_a112cc03	0.105615	0.23063	FALSE	FALSE	TRUE
Sniffles2.INS.140M0	INS	chr1	1000000	38	MXRA8,DVL1	0.02302	.		.	FALSE	FALSE	TRUE
Sniffles2.DEL.14FM0	DEL	chr1	1000000	-45	MXRA8	0.00823	DEL_chr1_441860f1	0.009346	8e-06	FALSE	FALSE	TRUE
Sniffles2.INS.141M0	INS	chr1	1000000	59	AURKAIP1,MXRA8	0.00092	.		.	FALSE	FALSE	TRUE
Sniffles2.DEL.150M0	DEL	chr1	1000000	-130	AURKAIP1,MXRA8	0.18066	DEL_chr1_6cd6d147	0.465945	0.327594	TRUE	TRUE	FALSE
Sniffles2.INS.143M0	INS	chr1	1000000	2610	CCNL2,AURKAIP1	0.02386	.		.	FALSE	FALSE	TRUE
Sniffles2.INS.144M0	INS	chr1	1000000	1376	CCNL2,AURKAIP1	0.68875	.		.	FALSE	FALSE	TRUE
Sniffles2.INS.142M0	INS	chr1	1000000	192	CCNL2,AURKAIP1	0.08893	.		.	FALSE	FALSE	TRUE
Sniffles2.DEL.151M0	DEL	chr1	1000000	-43	CCNL2,AURKAIP1	0.00182	DEL_chr1_68500b32	0.029952	8e-06	FALSE	FALSE	TRUE
Sniffles2.INS.152M0	INS	chr1	1000000	39	CCNL2	0.00091	INS_chr1_bac9ae02	0.661017	0.001191	FALSE	TRUE	FALSE
Sniffles2.DEL.164M0	DEL	chr1	1000000	-40	ANKRD65	0.04189	DEL_chr1_0f407e84	0.521723	8e-06	TRUE	TRUE	FALSE
Sniffles2.INS.153M0	INS	chr1	1000000	42	ANKRD65	0.00182	.		.	FALSE	FALSE	TRUE
Sniffles2.INS.156M0	INS	chr1	1000000	4620	ANKRD65	0.02855	.		.	FALSE	FALSE	TRUE
Sniffles2.INS.155M0	INS	chr1	1000000	120	ANKRD65	0.03825	.		.	FALSE	FALSE	TRUE
Sniffles2.INS.157M0	INS	chr1	1000000	2328	ANKRD65	0.37615	.		.	FALSE	FALSE	TRUE
Sniffles2.INS.154M0	INS	chr1	1000000	1086	ANKRD65	0.62204	.		.	FALSE	FALSE	TRUE
Sniffles2.INS.158M0	INS	chr1	1000000	397	ANKRD65	0.20803	.		.	FALSE	FALSE	TRUE
Sniffles2.INS.159M0	INS	chr1	1000000	35	ANKRD65	0.00091	.		.	FALSE	FALSE	TRUE
Sniffles2.DEL.165M0	DEL	chr1	1000000	-32	ANKRD65	0.01543	DEL_chr1_33777d4e	0.053834	0.000143	FALSE	FALSE	TRUE
Sniffles2.INS.15AM0	INS	chr1	1000000	32	ATAD3C,ANKRD65	0.93285	.		.	FALSE	FALSE	TRUE
Sniffles2.DEL.166M0	DEL	chr1	1000000	-32	ATAD3C,ANKRD65	0.45454	DEL_chr1_d67719f8	0.112245	0.000111	FALSE	FALSE	TRUE
Sniffles2.DEL.167M0	DEL	chr1	1000000	-41	ATAD3C,ANKRD65	0.00642	DEL_chr1_119e20cd	0.451613	8e-06	FALSE	TRUE	FALSE
Sniffles2.INS.15BM0	INS	chr1	1000000	33	ATAD3C,ANKRD65	0.00914	.		.	FALSE	FALSE	TRUE
Sniffles2.INS.15CM0	INS	chr1	1000000	959	ATAD3C	0.00364	.		.	FALSE	FALSE	TRUE
Sniffles2.INS.15DM0	INS	chr1	1000000	46	ATAD3C	0.00273	.		.	FALSE	FALSE	TRUE
Sniffles2.INS.15EM0	INS	chr1	1000000	40	ATAD3B,ATAD3C	0.10774	.		.	FALSE	FALSE	TRUE
Sniffles2.DEL.168M0	DEL	chr1	1000000	-38	ATAD3B,ATAD3C	0.03407	DEL_chr1_fbd2553f	0.004702	0.008309	FALSE	FALSE	TRUE
Sniffles2.DEL.169M0	DEL	chr1	1000000	-33	ATAD3B,ATAD3C	0.03578	DEL_chr1_1f023c6b	0.050148	0.000345	FALSE	FALSE	TRUE
Sniffles2.DEL.16AM0	DEL	chr1	1000000	-999	ATAD3B,ATAD3C	0.00183	DEL_chr1_4acae31b	0.97371	0.000746	FALSE	TRUE	FALSE
Sniffles2.INS.15FM0	INS	chr1	1000000	34	ATAD3B,ATAD3C	0.00184	.		.	FALSE	FALSE	TRUE
Sniffles2.INS.160M0	INS	chr1	1000000	134	ATAD3B,ATAD3C	0.97913	.		.	FALSE	FALSE	TRUE
Sniffles2.DEL.16BM0	DEL	chr1	1000000	-52	ATAD3B,ATAD3C	0.05268	DEL_chr1_b4523d69	0.16358	9.6e-05	FALSE	FALSE	TRUE
Sniffles2.DEL.16CM0	DEL	chr1	1000000	-288	ATAD3B,ATAD3C	0.08915	DEL_chr1_43054966	0.604603	8.8e-05	FALSE	TRUE	FALSE
Sniffles2.DEL.16DM0	DEL	chr1	1000000	-50	ATAD3B,ATAD3C	0.01648	DEL_chr1_6541b5e3	0.439655	8.8e-05	TRUE	TRUE	FALSE
Sniffles2.INV.171M0	INV	chr1	1000000	151	ATAD3B,ATAD3C	0.00183	.		.	FALSE	FALSE	TRUE
Sniffles2.INS.161M0	INS	chr1	1000000	37	ATAD3B	0.00092	.		.	FALSE	FALSE	TRUE
Sniffles2.DEL.16EM0	DEL	chr1	1000000	-45	ATAD3B	0.00092	DEL_chr1_7dde976d	0.001703	3.2e-05	FALSE	FALSE	TRUE
Sniffles2.INS.162M0	INS	chr1	1000000	44	ATAD3B	0.00275	.		.	FALSE	FALSE	TRUE
Sniffles2.DEL.16FM0	DEL	chr1	1000000	-4190	ATAD3B	0.00092	DEL_chr1_7b01466a	0.500022	0.001484	TRUE	TRUE	FALSE
Sniffles2.INS.163M0	INS	chr1	1000000	2606	ATAD3B	0.00183	.		.	FALSE	FALSE	TRUE
Sniffles2.DEL.170M0	DEL	chr1	1000000	-38	ATAD3B	0.00183	DEL_chr1_8d838b57	0.070397	0.000111	FALSE	FALSE	TRUE
Sniffles2.INS.172M0	INS	chr1	1000000	41	ATAD3B	0.00183	.		.	FALSE	FALSE	TRUE
Sniffles2.DEL.17EM0	DEL	chr1	1000000	-1661	ATAD3B	0.00091	DEL_chr1_5be7c2be	0.958662	0.00023	TRUE	TRUE	FALSE
Sniffles2.DEL.17FM0	DEL	chr1	2000000	-46	ATAD3B	0.00091	DEL_chr1_f7b56087	0.041741	1.6e-05	FALSE	FALSE	TRUE
Sniffles2.INS.173M0	INS	chr1	2000000	43	ATAD3B	0.00091	.		.	FALSE	FALSE	TRUE
Sniffles2.DEL.180M0	DEL	chr1	2000000	-2201	ATAD3B	0.00546	DEL_chr1_f10bbb4a	0.873709	0.022389	TRUE	TRUE	FALSE
Sniffles2.INS.174M0	INS	chr1	2000000	41	ATAD3B	0.00091	.		.	FALSE	FALSE	TRUE
Sniffles2.DEL.181M0	DEL	chr1	2000000	-41	ATAD3B	0.00183	DEL_chr1_22caefcc	0.074866	0.000185	FALSE	FALSE	TRUE
Sniffles2.INS.175M0	INS	chr1	2000000	43	ATAD3B	0.00639	.		.	FALSE	FALSE	TRUE
Sniffles2.DEL.183M0	DEL	chr1	2000000	-42	ATAD3B	0.00091	DEL_chr1_de31969b	0.001116	0.000159	FALSE	FALSE	TRUE
Sniffles2.DEL.182M0	DEL	chr1	2000000	-318	ATAD3B	0.07169	DEL_chr1_70141ee1	0.484409	0.1775	TRUE	TRUE	FALSE
Sniffles2.DEL.184M0	DEL	chr1	2000000	-43	ATAD3B	0.00636	DEL_chr1_8681b2cc	0.463158	8e-06	FALSE	TRUE	FALSE
Sniffles2.INS.176M0	INS	chr1	2000000	183	ATAD3B	0.34091	.		.	FALSE	FALSE	TRUE
Sniffles2.INS.178M0	INS	chr1	2000000	646	ATAD3B	0.00182	.		.	FALSE	FALSE	TRUE
Sniffles2.INS.177M0	INS	chr1	2000000	131	ATAD3B	0.1031	.		.	TRUE	FALSE	FALSE
Sniffles2.DEL.185M0	DEL	chr1	2000000	-42	ATAD3B	0.00182	DEL_chr1_e9fad259	0.053675	8e-06	FALSE	FALSE	TRUE
Sniffles2.DEL.186M0	DEL	chr1	2000000	-43	MMP23B,ATAD3B	0.04562	DEL_chr1_3f32eaf8	0.013103	8e-06	FALSE	FALSE	TRUE
Sniffles2.INS.179M0	INS	chr1	2000000	97	MMP23B,ATAD3B	0.36842	.		.	TRUE	FALSE	FALSE
Sniffles2.DEL.187M0	DEL	chr1	2000000	-33	MMP23B	0.01636	DEL_chr1_daf38c1d	0.2125	8e-06	FALSE	FALSE	TRUE
Sniffles2.DEL.188M0	DEL	chr1	2000000	-40	MMP23B	0.00272	DEL_chr1_862f467e	0.267974	0.00301	FALSE	FALSE	TRUE
Sniffles2.DEL.189M0	DEL	chr1	2000000	-63	MMP23B	0.00091	DEL_chr1_a2b818c9	0.062928	0.000247	FALSE	FALSE	TRUE
Sniffles2.INS.17CM0	INS	chr1	2000000	2532	MMP23B	0.00464	.		.	FALSE	FALSE	TRUE
Sniffles2.INS.17BM0	INS	chr1	2000000	65	MMP23B	0.00545	.		.	TRUE	FALSE	FALSE
Sniffles2.INS.17AM0	INS	chr1	2000000	1295	MMP23B	0.17364	.		.	FALSE	FALSE	TRUE
Sniffles2.DEL.18AM0	DEL	chr1	2000000	-70	MMP23B	0.04636	DEL_chr1_63593bb7	0.122414	0.214497	FALSE	FALSE	TRUE
Sniffles2.INS.17DM0	INS	chr1	2000000	60	MMP23B	0.00364	.		.	FALSE	FALSE	TRUE
Sniffles2.INS.18CM0	INS	chr1	2000000	545	MMP23B	0.28454	.		.	FALSE	FALSE	TRUE
Sniffles2.DEL.192M0	DEL	chr1	2000000	-56	MMP23B	0.17423	DEL_chr1_6a95110c	0.287067	0.000897	TRUE	FALSE	FALSE
Sniffles2.INS.18DM0	INS	chr1	2000000	40	MMP23B	0.01457	.		.	FALSE	FALSE	TRUE
Sniffles2.DEL.193M0	DEL	chr1	2000000	-40	MMP23B	0.02004	DEL_chr1_d732be6e	0.630769	8e-06	FALSE	TRUE	FALSE
Sniffles2.INS.18EM0	INS	chr1	2000000	34	MMP23B	0.00091	.		.	FALSE	FALSE	TRUE
Sniffles2.DEL.194M0	DEL	chr1	2000000	-45	MMP23B	0.01273	DEL_chr1_e2ea203d	0.005897	0.000387	FALSE	FALSE	TRUE
Sniffles2.INS.18FM0	INS	chr1	2000000	3348	CDK11B,MMP23B	0.0156	.		.	FALSE	FALSE	TRUE
Sniffles2.DEL.195M0	DEL	chr1	2000000	-52	SLC35E2B,CDK11B	0.31546	DEL_chr1_003a6d3b	0.086885	0.000217	TRUE	FALSE	FALSE
Sniffles2.INS.190M0	INS	chr1	2000000	47	SLC35E2B,CDK11B	0.00363	.		.	FALSE	FALSE	TRUE
Sniffles2.DEL.196M0	DEL	chr1	2000000	-44	SLC35E2B,CDK11B	0.00182	DEL_chr1_e658a0f3	0.005757	0.001711	FALSE	FALSE	TRUE
Sniffles2.DEL.197M0	DEL	chr1	2000000	-167	SLC35E2B,CDK11B	0.9265	DEL_chr1_dd738811	0.622144	0.001846	TRUE	TRUE	FALSE
Sniffles2.DEL.198M0	DEL	chr1	2000000	-8011	SLC35E2B,CDK11B	0.00091	DEL_chr1_2d931f20	0.112274	0.0412	TRUE	FALSE	FALSE
Sniffles2.DEL.199M0	DEL	chr1	2000000	-42	SLC35E2B	0.00366	DEL_chr1_630e5405	0.109974	0.004855	FALSE	FALSE	TRUE
Sniffles2.DEL.19AM0	DEL	chr1	2000000	-31	CDK11A,SLC35E2B	0.2922	DEL_chr1_b69c495d	0.0176	0.000159	FALSE	FALSE	TRUE
Sniffles2.DEL.19BM0	DEL	chr1	2000000	-36	CDK11A,SLC35E2B	0.00091	DEL_chr1_17402ff9	0.066787	6.6e-05	FALSE	FALSE	TRUE
Sniffles2.DEL.19CM0	DEL	chr1	2000000	-1030	CDK11A,SLC35E2B	0.03909	DEL_chr1_39a31af2	0.690902	7.9e-05	FALSE	TRUE	FALSE
Sniffles2.DEL.19DM0	DEL	chr1	2000000	-32	CDK11A,SLC35E2B	0.00821	DEL_chr1_86327cd8	0.048601	9.5e-05	FALSE	FALSE	TRUE
Sniffles2.INS.191M0	INS	chr1	2000000	456	CDK11A,SLC35E2B	0.03741	.		.	FALSE	FALSE	TRUE
Sniffles2.DEL.1A5M0	DEL	chr1	2000000	-38	CDK11A,SLC35E2B	0.00093	DEL_chr1_2d931f20	0.000547	0.0412	FALSE	FALSE	TRUE
Sniffles2.INS.19FM0	INS	chr1	2000000	106	ENSG00000290854,CDK11A	0.00279	.		.	FALSE	FALSE	TRUE
Sniffles2.DEL.1A6M0	DEL	chr1	2000000	-50	ENSG00000290854,CDK11A	0.90785	DEL_chr1_a6b4987c	0.06791	0.5	TRUE	FALSE	FALSE
Sniffles2.INS.1A0M0	INS	chr1	2000000	31	ENSG00000290854,CDK11A	0.01109	.		.	FALSE	FALSE	TRUE
Sniffles2.INS.1A1M0	INS	chr1	2000000	40	ENSG00000290854,CDK11A	0.00185	.		.	FALSE	FALSE	TRUE
Sniffles2.DEL.1A7M0	DEL	chr1	2000000	-1958	ENSG00000290854,CDK11A	0.01481	DEL_chr1_2c93350c	0.896062	0.002101	TRUE	TRUE	FALSE
Sniffles2.DEL.1A8M0	DEL	chr1	2000000	-45	ENSG00000290854,CDK11A	0.00647	DEL_chr1_806621db	0.131054	0.00414	FALSE	FALSE	TRUE
Sniffles2.INS.1A2M0	INS	chr1	2000000	48	ENSG00000290854,CDK11A	0.00185	.		.	FALSE	FALSE	TRUE
Sniffles2.DEL.1A9M0	DEL	chr1	2000000	-114	NADK,ENSG00000290854	0.01743	DEL_chr1_1dfe75f3	0.04355	0.5	FALSE	FALSE	TRUE
Sniffles2.INS.1A4M0	INS	chr1	2000000	1017	NADK,ENSG00000290854	0.00458	.		.	FALSE	FALSE	TRUE
Sniffles2.DEL.1AAM0	DEL	chr1	2000000	-43	NADK,ENSG00000290854	0.00548	.		.	FALSE	FALSE	TRUE
Sniffles2.INS.1A3M0	INS	chr1	2000000	50	NADK,ENSG00000290854	0.89292	INS_chr1_9978bf5b	0.611273	0.421343	TRUE	TRUE	FALSE
Sniffles2.DEL.1ABM0	DEL	chr1	2000000	-40	NADK,ENSG00000290854	0.00549	.		.	FALSE	FALSE	TRUE
Sniffles2.DEL.1ACM0	DEL	chr1	2000000	-35	NADK	0.02545	DEL_chr1_5c31876b	0.015901	7.9e-05	FALSE	FALSE	TRUE
Sniffles2.DEL.1ADM0	DEL	chr1	2000000	-37	NADK	0.00274	DEL_chr1_3cc9d73d	0.03512	7.1e-05	FALSE	FALSE	TRUE
Sniffles2.INV.1B2M0	INV	chr1	2000000	53	NADK	0.00091	.		.	FALSE	FALSE	TRUE
Sniffles2.DEL.1B1M0	DEL	chr1	2000000	-40	TMEM52,NADK	0.00181	DEL_chr1_bafff0f0	0.008041	2.4e-05	FALSE	FALSE	TRUE
Sniffles2.INS.1AEM0	INS	chr1	2000000	39	TMEM52,NADK	0.00181	.		.	FALSE	FALSE	TRUE
Sniffles2.INS.1AFM0	INS	chr1	2000000	35	TMEM52	0.00182	.		.	FALSE	FALSE	TRUE
Sniffles2.INS.1B0M0	INS	chr1	2000000	39	TMEM52	0.00181	.		.	FALSE	FALSE	TRUE
Sniffles2.DEL.1C4M0	DEL	chr1	2000000	-37	TMEM52	0.00091	DEL_chr1_25453bbd	0.011384	8e-06	FALSE	FALSE	TRUE
Sniffles2.INS.1B4M0	INS	chr1	2000000	32	TMEM52	0.00273	.		.	FALSE	FALSE	TRUE
Sniffles2.DEL.1C5M0	DEL	chr1	2000000	-38	TMEM52	0.00182	DEL_chr1_b3c19c5c	0.013342	8e-06	FALSE	FALSE	TRUE
Sniffles2.INS.1B5M0	INS	chr1	2000000	99	CFAP74,TMEM52	0.7686	INS_chr1_9a52f707	0.794351	0.454127	FALSE	TRUE	FALSE
Sniffles2.DEL.1C6M0	DEL	chr1	2000000	-43	CFAP74,TMEM52	0.01097	DEL_chr1_06025465	0.307692	2.4e-05	FALSE	TRUE	FALSE
Sniffles2.INS.1B7M0	INS	chr1	2000000	33	CFAP74,TMEM52	0.06387	.		.	FALSE	FALSE	TRUE
Sniffles2.INS.1B6M0	INS	chr1	2000000	1029	CFAP74,TMEM52	0.98911	.		.	FALSE	FALSE	TRUE
Sniffles2.INS.1B8M0	INS	chr1	2000000	34	CFAP74,TMEM52	0.56182	.		.	FALSE	FALSE	TRUE
Sniffles2.DEL.1C7M0	DEL	chr1	2000000	-198	CFAP74,TMEM52	0.48909	DEL_chr1_f9d676ad	0.521086	0.000365	FALSE	TRUE	FALSE
Sniffles2.DEL.1C8M0	DEL	chr1	2000000	-162	CFAP74,TMEM52	0.07909	DEL_chr1_51385fe0	0.270315	0.462944	FALSE	FALSE	TRUE
Sniffles2.INS.1B9M0	INS	chr1	2000000	36	CFAP74,TMEM52	0.00182	.		.	FALSE	FALSE	TRUE
Sniffles2.DEL.1C9M0	DEL	chr1	2000000	-31	CFAP74,TMEM52	0.52182	DEL_chr1_ee89e483	0.005332	4.1e-05	FALSE	FALSE	TRUE
Sniffles2.INS.1BAM0	INS	chr1	2000000	37	CFAP74,TMEM52	0.00091	.		.	FALSE	FALSE	TRUE
Sniffles2.INS.1BBM0	INS	chr1	2000000	37	CFAP74,TMEM52	0.00091	.		.	FALSE	FALSE	TRUE
Sniffles2.DEL.1CAM0	DEL	chr1	2000000	-54	CFAP74,TMEM52	0.00181	DEL_chr1_bb40d1cf	0.18756	8e-06	FALSE	FALSE	TRUE
Sniffles2.INS.1BCM0	INS	chr1	2000000	107	CFAP74,TMEM52	0.68273	.		.	TRUE	FALSE	FALSE
Sniffles2.INS.1BDM0	INS	chr1	2000000	36	CFAP74,TMEM52	0.36751	.		.	TRUE	FALSE	FALSE
Sniffles2.DEL.1CBM0	DEL	chr1	2000000	-68	CFAP74	0.25963	DEL_chr1_6c7f640d	0.058665	0.054968	TRUE	FALSE	FALSE
Sniffles2.INS.1BEM0	INS	chr1	2000000	36	CFAP74	0.00092	.		.	FALSE	FALSE	TRUE
Sniffles2.DEL.1CCM0	DEL	chr1	2000000	-39	CFAP74	0.00274	DEL_chr1_e736173f	0.197044	0.000436	FALSE	FALSE	TRUE
Sniffles2.INS.1BFM0	INS	chr1	2000000	38	CFAP74	0.00912	.		.	FALSE	FALSE	TRUE
Sniffles2.DEL.1CDM0	DEL	chr1	2000000	-341	CFAP74	0.29401	DEL_chr1_c7e21f64	0.590674	0.002505	FALSE	TRUE	FALSE
Sniffles2.INS.1C1M0	INS	chr1	2000000	56	CFAP74	0.02909	.		.	FALSE	FALSE	TRUE
Sniffles2.DEL.1CEM0	DEL	chr1	2000000	-212	CFAP74	0.14182	DEL_chr1_1995208c	0.291781	0.5	FALSE	FALSE	TRUE
Sniffles2.INS.1C0M0	INS	chr1	2000000	71	CFAP74	0.72958	.		.	FALSE	FALSE	TRUE
Sniffles2.DEL.1CFM0	DEL	chr1	2000000	-43	CFAP74	0.02095	DEL_chr1_5336cb27	0.349206	9e-06	TRUE	TRUE	FALSE
Sniffles2.INS.1C2M0	INS	chr1	2000000	45	CFAP74	0.00365	.		.	FALSE	FALSE	TRUE
Sniffles2.DEL.1D0M0	DEL	chr1	2000000	-1598	PRKCZ,CFAP74	0.00091	DEL_chr1_376c745b	0.975723	0.000357	FALSE	TRUE	FALSE
Sniffles2.INS.1C3M0	INS	chr1	2000000	145	PRKCZ,CFAP74	0.97731	.		.	TRUE	FALSE	FALSE
Sniffles2.DEL.1D1M0	DEL	chr1	2000000	-659	PRKCZ,CFAP74	0.00091	DEL_chr1_1485e37d	0.445344	0.001025	FALSE	TRUE	FALSE
Sniffles2.INS.1D4M0	INS	chr1	2000000	221	PRKCZ,CFAP74	0.99183	.		.	FALSE	FALSE	TRUE
Sniffles2.INS.1D5M0	INS	chr1	2000000	41	PRKCZ,CFAP74	0.00091	.		.	FALSE	FALSE	TRUE
Sniffles2.DEL.1D9M0	DEL	chr1	2000000	-35	PRKCZ,CFAP74	0.16392	.		.	FALSE	FALSE	TRUE
Sniffles2.DEL.1DAM0	DEL	chr1	2000000	-46	PRKCZ,CFAP74	0.00091	DEL_chr1_ffdc7d11	0.005535	8e-06	FALSE	FALSE	TRUE
Sniffles2.DEL.1DBM0	DEL	chr1	2000000	-65	PRKCZ,CFAP74	0.1989	DEL_chr1_a28ed71a	0.078337	0.0614	TRUE	FALSE	FALSE
Sniffles2.DEL.1DCM0	DEL	chr1	2000000	-38	PRKCZ,CFAP74	0.00273	.		.	FALSE	FALSE	TRUE
Sniffles2.INS.1D6M0	INS	chr1	2000000	35	PRKCZ,CFAP74	0.00912	.		.	FALSE	FALSE	TRUE
Sniffles2.DEL.1DDM0	DEL	chr1	2000000	-46	PRKCZ,CFAP74	0.00182	DEL_chr1_775cb8e9	0.012817	1.6e-05	FALSE	FALSE	TRUE
Sniffles2.INS.1D7M0	INS	chr1	2000000	111	PRKCZ,CFAP74	0.35481	.		.	FALSE	FALSE	TRUE
Sniffles2.DEL.1DEM0	DEL	chr1	2000000	-47	PRKCZ,CFAP74	0.0127	DEL_chr1_dd2a50b2	0.016949	0.002023	FALSE	FALSE	TRUE
Sniffles2.INS.1D8M0	INS	chr1	2000000	45	PRKCZ,CFAP74	0.00364	.		.	FALSE	FALSE	TRUE
Sniffles2.INS.1E0M0	INS	chr1	2000000	1026	PRKCZ	0.00364	.		.	FALSE	FALSE	TRUE
Sniffles2.DEL.1F8M0	DEL	chr1	2000000	-115	PRKCZ	0.353	DEL_chr1_63917b80	0.252723	0.018894	FALSE	FALSE	TRUE
Sniffles2.INS.1DFM0	INS	chr1	2000000	207	PRKCZ	0.37182	.		.	FALSE	FALSE	TRUE
Sniffles2.INS.1E2M0	INS	chr1	2000000	37	PRKCZ	0.00366	.		.	FALSE	FALSE	TRUE
Sniffles2.DEL.1F9M0	DEL	chr1	2000000	-94	PRKCZ	0.83485	DEL_chr1_480e27e7	0.482233	0.008013	FALSE	TRUE	FALSE
Sniffles2.INS.1E1M0	INS	chr1	2000000	51	PRKCZ	0.00456	.		.	FALSE	FALSE	TRUE
Sniffles2.INS.1E3M0	INS	chr1	2000000	32	FAAP20,PRKCZ	0.00181	.		.	FALSE	FALSE	TRUE
Sniffles2.DEL.1FBM0	DEL	chr1	2000000	-1918	FAAP20,PRKCZ	0.00182	DEL_chr1_ab583d1c	0.474272	2.4e-05	TRUE	TRUE	FALSE
Sniffles2.DEL.1FAM0	DEL	chr1	2000000	-869	FAAP20,PRKCZ	0.01	DEL_chr1_b7230a5b	0.821839	8e-06	FALSE	TRUE	FALSE
Sniffles2.INS.1E5M0	INS	chr1	2000000	2344	FAAP20,PRKCZ	0.19541	INS_chr1_3f90bd9c	0.015563	8e-05	FALSE	FALSE	TRUE
Sniffles2.INS.1E6M0	INS	chr1	2000000	80	FAAP20,PRKCZ	0.25681	INS_chr1_3f90bd9c	0.456005	8e-05	TRUE	TRUE	FALSE
Sniffles2.INS.1E7M0	INS	chr1	2000000	3435	FAAP20,PRKCZ	0.0709	INS_chr1_3f90bd9c	0.01062	8e-05	FALSE	FALSE	TRUE
Sniffles2.INS.1E8M0	INS	chr1	2000000	4477	FAAP20,PRKCZ	0.01562	INS_chr1_3f90bd9c	0.008148	8e-05	FALSE	FALSE	TRUE
Sniffles2.INS.1E4M0	INS	chr1	2000000	1307	FAAP20,PRKCZ	0.10929	.		.	FALSE	FALSE	TRUE
Sniffles2.DEL.1FCM0	DEL	chr1	2000000	-77	FAAP20,PRKCZ	0.16909	DEL_chr1_35eae6a6	0.286765	0.00023	TRUE	FALSE	FALSE
Sniffles2.DEL.1FEM0	DEL	chr1	2000000	-2015	FAAP20,PRKCZ	0.00455	DEL_chr1_0a1d93dc	0.806052	0.516973	FALSE	TRUE	FALSE
Sniffles2.INS.1E9M0	INS	chr1	2000000	112	FAAP20,PRKCZ	0.0245	.		.	FALSE	FALSE	TRUE
Sniffles2.INS.1EBM0	INS	chr1	2000000	3286	FAAP20,PRKCZ	0.00823	.		.	FALSE	FALSE	TRUE
Sniffles2.INS.1EEM0	INS	chr1	2000000	4237	FAAP20,PRKCZ	0.00091	.		.	FALSE	FALSE	TRUE
Sniffles2.INS.1EAM0	INS	chr1	2000000	2021	FAAP20,PRKCZ	0.01184	.		.	FALSE	FALSE	TRUE
Sniffles2.INS.1ECM0	INS	chr1	2000000	1172	FAAP20,PRKCZ	0.01633	.		.	FALSE	FALSE	TRUE
Sniffles2.DEL.1FDM0	DEL	chr1	2000000	-93	FAAP20,PRKCZ	0.16515	DEL_chr1_0a1d93dc	0.057846	0.516973	FALSE	FALSE	TRUE
Sniffles2.INS.1EDM0	INS	chr1	2000000	106	FAAP20,PRKCZ	0.00909	.		.	FALSE	FALSE	TRUE
Sniffles2.INS.1EFM0	INS	chr1	2000000	740	FAAP20,PRKCZ	0.00636	.		.	FALSE	FALSE	TRUE
Sniffles2.INS.1F0M0	INS	chr1	2000000	123	FAAP20,PRKCZ	0.03091	.		.	FALSE	FALSE	TRUE
Sniffles2.DEL.1FFM0	DEL	chr1	2000000	-78	FAAP20,PRKCZ	0.12523	DEL_chr1_25315f25	0.143116	0.01949	FALSE	FALSE	TRUE
Sniffles2.DEL.200M0	DEL	chr1	2000000	-75	FAAP20,PRKCZ	0.09074	DEL_chr1_6ecc34ae	0.273381	0.098929	FALSE	FALSE	TRUE
Sniffles2.INS.1F1M0	INS	chr1	2000000	81	FAAP20,PRKCZ	0.05292	.		.	FALSE	FALSE	TRUE
Sniffles2.INS.1F3M0	INS	chr1	2000000	38	FAAP20,PRKCZ	0.00091	.		.	FALSE	FALSE	TRUE
Sniffles2.DEL.201M0	DEL	chr1	2000000	-83	FAAP20,PRKCZ	0.60436	DEL_chr1_b496747d	0.380091	4.8e-05	FALSE	TRUE	FALSE
Sniffles2.INS.1F2M0	INS	chr1	2000000	39	FAAP20,PRKCZ	0.08197	.		.	FALSE	FALSE	TRUE
Sniffles2.DEL.202M0	DEL	chr1	2000000	-44	FAAP20,PRKCZ	0.00455	DEL_chr1_1eef8305	0.123288	0.007919	FALSE	FALSE	TRUE
Sniffles2.INS.1F4M0	INS	chr1	2000000	161	FAAP20,PRKCZ	0.36157	.		.	FALSE	FALSE	TRUE
Sniffles2.INS.1F5M0	INS	chr1	2000000	40	FAAP20,PRKCZ	0.00091	.		.	FALSE	FALSE	TRUE
Sniffles2.DEL.203M0	DEL	chr1	2000000	-41	FAAP20,PRKCZ	0.00091	.		.	FALSE	FALSE	TRUE
Sniffles2.INS.1F6M0	INS	chr1	2000000	42	FAAP20,PRKCZ	0.00091	.		.	FALSE	FALSE	TRUE
Sniffles2.INS.1F7M0	INS	chr1	2000000	42	FAAP20,PRKCZ	0.00455	.		.	FALSE	FALSE	TRUE
Sniffles2.DEL.204M0	DEL	chr1	2000000	-31	FAAP20,PRKCZ	0.04364	DEL_chr1_3721f552	0.014565	8e-06	FALSE	FALSE	TRUE
Sniffles2.DEL.20CM0	DEL	chr1	2000000	-32	FAAP20	0.00091	DEL_chr1_92c6ad2e	0.244444	2.4e-05	FALSE	FALSE	TRUE
Sniffles2.INS.205M0	INS	chr1	2000000	459	FAAP20	0.29273	.		.	FALSE	FALSE	TRUE
Sniffles2.DEL.20DM0	DEL	chr1	2000000	-3184	FAAP20	0.00091	DEL_chr1_2d53b9df	0.912346	0.000111	TRUE	TRUE	FALSE
Sniffles2.DEL.20EM0	DEL	chr1	2000000	-38	MORN1,FAAP20	0.00545	DEL_chr1_44f16ff0	0.322314	6.4e-05	FALSE	TRUE	FALSE
Sniffles2.DEL.20FM0	DEL	chr1	2000000	-69	MORN1,FAAP20	0.08577	DEL_chr1_ad1fab0e	0.16092	0.000382	FALSE	FALSE	TRUE
Sniffles2.INS.206M0	INS	chr1	2000000	42	MORN1,FAAP20	0.00274	.		.	FALSE	FALSE	TRUE
Sniffles2.DEL.210M0	DEL	chr1	2000000	-21643	MORN1,FAAP20	0.00183	DEL_chr1_dd644e05	0.992978	0.000159	FALSE	TRUE	FALSE
Sniffles2.DEL.211M0	DEL	chr1	2000000	-38	MORN1,FAAP20	0.01089	DEL_chr1_5e0a313e	0.254902	0.000926	FALSE	FALSE	TRUE
Sniffles2.INS.207M0	INS	chr1	2000000	45	MORN1,FAAP20	0.00183	.		.	FALSE	FALSE	TRUE
Sniffles2.DEL.212M0	DEL	chr1	2000000	-1070	MORN1,FAAP20	0.02178	DEL_chr1_6fe7afb8	0.385621	0.008818	FALSE	TRUE	FALSE
Sniffles2.DEL.213M0	DEL	chr1	2000000	-170	MORN1,FAAP20	0.29909	DEL_chr1_621439b7	0.282645	0.001802	FALSE	FALSE	TRUE
Sniffles2.INS.209M0	INS	chr1	2000000	821	MORN1,FAAP20	0.09963	.		.	FALSE	FALSE	TRUE
Sniffles2.INS.208M0	INS	chr1	2000000	122	MORN1,FAAP20	0.25774	.		.	FALSE	FALSE	TRUE
Sniffles2.DEL.214M0	DEL	chr1	2000000	-85	MORN1,FAAP20	0.16029	DEL_chr1_5fa41bfb	0.179167	0.000646	FALSE	FALSE	TRUE
Sniffles2.INS.20AM0	INS	chr1	2000000	75	MORN1,FAAP20	0.09273	.		.	FALSE	FALSE	TRUE
Sniffles2.INS.20BM0	INS	chr1	2000000	41	MORN1,FAAP20	0.54809	.		.	FALSE	FALSE	TRUE
Sniffles2.DEL.225M0	DEL	chr1	2000000	-37	MORN1	0.05311	DEL_chr1_d3ca9d7d	0.253333	0.000694	FALSE	FALSE	TRUE
Sniffles2.INS.215M0	INS	chr1	2000000	37	MORN1	0.00734	.		.	FALSE	FALSE	TRUE
Sniffles2.INS.216M0	INS	chr1	2000000	3252	MORN1	0.5791	.		.	FALSE	FALSE	TRUE
Sniffles2.INS.21CM0	INS	chr1	2000000	8153	MORN1	0.02053	.		.	FALSE	FALSE	TRUE
Sniffles2.INS.218M0	INS	chr1	2000000	1548	MORN1	0.06953	.		.	FALSE	FALSE	TRUE
Sniffles2.INS.217M0	INS	chr1	2000000	4085	MORN1	0.28144	.		.	FALSE	FALSE	TRUE
Sniffles2.INS.219M0	INS	chr1	2000000	5423	MORN1	0.19657	.		.	FALSE	FALSE	TRUE
Sniffles2.INS.21BM0	INS	chr1	2000000	6469	MORN1	0.12986	.		.	FALSE	FALSE	TRUE
Sniffles2.INS.21AM0	INS	chr1	2000000	37	MORN1	0.02236	.		.	TRUE	FALSE	FALSE
Sniffles2.INS.21DM0	INS	chr1	2000000	38	MORN1	0.19561	INS_chr1_b0940272	0.575758	0.004515	FALSE	TRUE	FALSE
Sniffles2.DEL.226M0	DEL	chr1	2000000	-40	MORN1	0.0055	DEL_chr1_d86054e1	0.054791	1.6e-05	FALSE	FALSE	TRUE
Sniffles2.INS.21EM0	INS	chr1	2000000	34	MORN1	0.41058	.		.	FALSE	FALSE	TRUE
Sniffles2.INS.21FM0	INS	chr1	2000000	44	MORN1	0.00092	.		.	FALSE	FALSE	TRUE
Sniffles2.INS.220M0	INS	chr1	2000000	33	MORN1	0.03656	.		.	FALSE	FALSE	TRUE
Sniffles2.INS.221M0	INS	chr1	2000000	34	MORN1	0.00092	.		.	FALSE	FALSE	TRUE
Sniffles2.DEL.227M0	DEL	chr1	2000000	-43	MORN1	0.00367	DEL_chr1_aefe2c8d	0.389381	8e-06	TRUE	TRUE	FALSE
Sniffles2.DEL.228M0	DEL	chr1	2000000	-35	RER1,MORN1	0.00545	DEL_chr1_8696375b	0.004796	1.6e-05	FALSE	FALSE	TRUE
Sniffles2.INS.222M0	INS	chr1	2000000	47	RER1,MORN1	0.00545	.		.	FALSE	FALSE	TRUE
Sniffles2.INS.224M0	INS	chr1	2000000	34	RER1,MORN1	0.00182	.		.	FALSE	FALSE	TRUE
Sniffles2.INS.223M0	INS	chr1	2000000	42	RER1,MORN1	0.95281	.		.	FALSE	FALSE	TRUE
Sniffles2.INS.231M0	INS	chr1	2000000	250	RER1	0.91016	.		.	FALSE	FALSE	TRUE
Sniffles2.INV.24DM0	INV	chr1	2000000	49470862	PLCH2,RER1	0.00638	INV_chr1_02e3c92a	0.381234	8e-06	TRUE	TRUE	FALSE
Sniffles2.INS.232M0	INS	chr1	2000000	45	PLCH2,RER1	0.20091	.		.	FALSE	FALSE	TRUE
Sniffles2.INS.233M0	INS	chr1	2000000	561	PLCH2,RER1	0.01457	.		.	FALSE	FALSE	TRUE
Sniffles2.INS.234M0	INS	chr1	2000000	3629	PLCH2,RER1	0.00183	.		.	FALSE	FALSE	TRUE
Sniffles2.DEL.23FM0	DEL	chr1	2000000	-75	PLCH2,RER1	0.55445	DEL_chr1_72c101ec	0.426966	0.000551	TRUE	TRUE	FALSE
Sniffles2.DEL.240M0	DEL	chr1	2000000	-229363220	PLCH2,RER1	0.00636	DEL_chr1_de4ccdef	0.895905	0.004597	TRUE	TRUE	FALSE
Sniffles2.DEL.241M0	DEL	chr1	2000000	-48	PLCH2,RER1	0.00091	DEL_chr1_e6d252c1	0.001981	2.4e-05	FALSE	FALSE	TRUE
Sniffles2.DUP.24AM0	DUP	chr1	2000000	343	PLCH2,RER1	0.00636	DUP_chr1_11f0eb71	0.735465	0.395944	FALSE	TRUE	FALSE
Sniffles2.INS.238M0	INS	chr1	2000000	5277	PLCH2,RER1	0.00092	.		.	FALSE	FALSE	TRUE
Sniffles2.DUP.24BM0	DUP	chr1	2000000	28060	PLCH2,RER1	0.00091	DUP_chr1_c11ee66d	0.648644	1.9e-05	FALSE	TRUE	FALSE
Sniffles2.INS.237M0	INS	chr1	2000000	2651	PLCH2,RER1	0.12909	.		.	FALSE	FALSE	TRUE
Sniffles2.INS.235M0	INS	chr1	2000000	1368	PLCH2,RER1	0.70962	.		.	FALSE	FALSE	TRUE
Sniffles2.INS.236M0	INS	chr1	2000000	204	PLCH2,RER1	0.15727	.		.	FALSE	FALSE	TRUE
Sniffles2.DEL.243M0	DEL	chr1	2000000	-1844	PLCH2,RER1	0.00091	DEL_chr1_b412e163	0.773762	0.000357	FALSE	TRUE	FALSE
Sniffles2.DEL.242M0	DEL	chr1	2000000	-67	PLCH2,RER1	0.10695	DEL_chr1_d478f8ed	0.058894	7.9e-05	FALSE	FALSE	TRUE
Sniffles2.DUP.24CM0	DUP	chr1	2000000	19052	PLCH2,RER1	0.00091	DUP_chr1_2d9f0da7	0.999738	0.000114	TRUE	TRUE	FALSE
Sniffles2.DEL.244M0	DEL	chr1	2000000	-56	PLCH2,RER1	0.00091	DEL_chr1_ae136d37	0.456	8e-06	FALSE	TRUE	FALSE
Sniffles2.INS.239M0	INS	chr1	2000000	67	PLCH2,RER1	0.46461	INS_chr1_9407e910	0.580298	0.061564	FALSE	TRUE	FALSE
Sniffles2.INS.23CM0	INS	chr1	2000000	1071	PLCH2	0.00091	.		.	FALSE	FALSE	TRUE
Sniffles2.DEL.245M0	DEL	chr1	2000000	-93	PLCH2	0.64156	DEL_chr1_13b2b0e6	0.354717	0.042422	FALSE	TRUE	FALSE
Sniffles2.INS.23BM0	INS	chr1	2000000	48	PLCH2	0.02545	.		.	FALSE	FALSE	TRUE
Sniffles2.DEL.246M0	DEL	chr1	2000000	-45	PLCH2	0.05769	DEL_chr1_ba140b0a	0.131255	0.002864	FALSE	FALSE	TRUE
Sniffles2.INS.23AM0	INS	chr1	2000000	60	PLCH2	0.13894	.		.	FALSE	FALSE	TRUE
Sniffles2.DEL.247M0	DEL	chr1	2000000	-47	PLCH2	0.11475	DEL_chr1_7d64e12c	0.071378	0.011434	FALSE	FALSE	TRUE
Sniffles2.INS.23DM0	INS	chr1	2000000	46	PLCH2	0.01011	.		.	FALSE	FALSE	TRUE
Sniffles2.DEL.248M0	DEL	chr1	2000000	-42	PLCH2	0.09633	DEL_chr1_8a3f2c69	0.425743	0.001366	FALSE	TRUE	FALSE
Sniffles2.INS.23EM0	INS	chr1	2000000	42	PLCH2	0.00275	.		.	FALSE	FALSE	TRUE
Sniffles2.DEL.249M0	DEL	chr1	2000000	-39	PLCH2	0.00183	DEL_chr1_83e9ed23	0.000174	1.8e-05	FALSE	FALSE	TRUE
Sniffles2.DEL.253M0	DEL	chr1	3000000	-39	TNFRSF14-AS1,PLCH2	0.29038	DEL_chr1_8861cdb4	0.645161	8e-06	TRUE	TRUE	FALSE
Sniffles2.INS.24FM0	INS	chr1	3000000	35	TNFRSF14-AS1,PLCH2	0.02106	.		.	FALSE	FALSE	TRUE
Sniffles2.DEL.254M0	DEL	chr1	3000000	-42	TNFRSF14-AS1,PLCH2	0.00456	DEL_chr1_8ad24396	0.072027	2.4e-05	FALSE	FALSE	TRUE
Sniffles2.INS.250M0	INS	chr1	3000000	550	TNFRSF14-AS1,PLCH2	0.97096	.		.	FALSE	FALSE	TRUE
Sniffles2.INS.251M0	INS	chr1	3000000	89	TNFRSF14-AS1,PLCH2	0.01182	.		.	FALSE	FALSE	TRUE
Sniffles2.DEL.255M0	DEL	chr1	3000000	-37	PRXL2B	0.00182	DEL_chr1_c0bf5dcb	0.017664	0.000127	TRUE	FALSE	FALSE
Sniffles2.DEL.256M0	DEL	chr1	3000000	-210	MMEL1,PRXL2B	0.38434	DEL_chr1_890d778e	0.685065	0.203374	FALSE	TRUE	FALSE
Sniffles2.INS.252M0	INS	chr1	3000000	48	MMEL1,PRXL2B	0.00183	.		.	FALSE	FALSE	TRUE
Sniffles2.DEL.257M0	DEL	chr1	3000000	-39	MMEL1,PRXL2B	0.02364	DEL_chr1_53ad6090	0.012594	3.2e-05	FALSE	FALSE	TRUE
Sniffles2.INS.259M0	INS	chr1	3000000	79	MMEL1,PRXL2B	0.39474	.		.	TRUE	FALSE	FALSE
Sniffles2.DEL.29FM0	DEL	chr1	3000000	-35	MMEL1,PRXL2B	0.00274	DEL_chr1_b7a4462b	0.015358	1.6e-05	FALSE	FALSE	TRUE
Sniffles2.DEL.2A0M0	DEL	chr1	3000000	-41	MMEL1	0.00091	DEL_chr1_b8efd283	0.127273	3.2e-05	FALSE	FALSE	TRUE
Sniffles2.DEL.2A1M0	DEL	chr1	3000000	-401	MMEL1	0.19672	DEL_chr1_60c2ce51	0.586523	0.256739	TRUE	TRUE	FALSE
Sniffles2.INS.25AM0	INS	chr1	3000000	66	MMEL1	0.39454	.		.	FALSE	FALSE	TRUE
Sniffles2.INS.25BM0	INS	chr1	3000000	12070	MMEL1	0.00184	.		.	FALSE	FALSE	TRUE
Sniffles2.INS.25CM0	INS	chr1	3000000	43	MMEL1	0.0064	.		.	FALSE	FALSE	TRUE
Sniffles2.DEL.2A2M0	DEL	chr1	3000000	-46	MMEL1	0.03839	DEL_chr1_d5e1ecbe	0.635135	2.4e-05	FALSE	TRUE	FALSE
Sniffles2.INS.25FM0	INS	chr1	3000000	4733	MMEL1	0.00645	.		.	FALSE	FALSE	TRUE
Sniffles2.INS.25DM0	INS	chr1	3000000	461	MMEL1	0.00091	.		.	FALSE	FALSE	TRUE
Sniffles2.INS.260M0	INS	chr1	3000000	50071	MMEL1	0.00183	.		.	FALSE	FALSE	TRUE
Sniffles2.INS.25EM0	INS	chr1	3000000	54	MMEL1	0.01364	.		.	FALSE	FALSE	TRUE
Sniffles2.INS.261M0	INS	chr1	3000000	2512	MMEL1	0.00274	.		.	FALSE	FALSE	TRUE
Sniffles2.INS.264M0	INS	chr1	3000000	11405	MMEL1	0.00274	.		.	FALSE	FALSE	TRUE
Sniffles2.INS.262M0	INS	chr1	3000000	71	MMEL1	0.29818	.		.	FALSE	FALSE	TRUE
Sniffles2.INS.265M0	INS	chr1	3000000	586	MMEL1	0.02182	.		.	FALSE	FALSE	TRUE
Sniffles2.DEL.2A3M0	DEL	chr1	3000000	-44	MMEL1	0.01815	DEL_chr1_5f272cbe	0.081818	0.000869	FALSE	FALSE	TRUE
Sniffles2.INS.263M0	INS	chr1	3000000	4992	MMEL1	0.01299	.		.	FALSE	FALSE	TRUE
Sniffles2.INS.268M0	INS	chr1	3000000	2260	MMEL1	0.0046	.		.	FALSE	FALSE	TRUE
Sniffles2.INS.267M0	INS	chr1	3000000	3128	MMEL1	0.01695	.		.	FALSE	FALSE	TRUE
Sniffles2.INS.266M0	INS	chr1	3000000	3986	MMEL1	0.01714	.		.	FALSE	FALSE	TRUE
Sniffles2.INS.269M0	INS	chr1	3000000	159	MMEL1	0.40835	.		.	FALSE	FALSE	TRUE
Sniffles2.INS.26AM0	INS	chr1	3000000	1099	MMEL1	0.00455	.		.	FALSE	FALSE	TRUE
Sniffles2.INS.26BM0	INS	chr1	3000000	4727	MMEL1	0.00092	.		.	FALSE	FALSE	TRUE
Sniffles2.DEL.2A4M0	DEL	chr1	3000000	-60	MMEL1	0.01089	DEL_chr1_621301e1	0.001778	6.4e-05	FALSE	FALSE	TRUE
Sniffles2.INS.26CM0	INS	chr1	3000000	2936	MMEL1	0.00276	.		.	FALSE	FALSE	TRUE
Sniffles2.INS.26DM0	INS	chr1	3000000	3565	MMEL1	0.00095	.		.	FALSE	FALSE	TRUE
Sniffles2.DEL.2A5M0	DEL	chr1	3000000	-119	MMEL1	0.00181	DEL_chr1_621301e1	0.003497	6.4e-05	FALSE	FALSE	TRUE
Sniffles2.INS.26FM0	INS	chr1	3000000	21989	MMEL1	0.00091	.		.	FALSE	FALSE	TRUE
Sniffles2.INS.26EM0	INS	chr1	3000000	80	MMEL1	0.34301	.		.	FALSE	FALSE	TRUE
Sniffles2.INS.270M0	INS	chr1	3000000	4353	MMEL1	0.00183	.		.	FALSE	FALSE	TRUE
Sniffles2.INS.271M0	INS	chr1	3000000	71	MMEL1	0.05535	.		.	FALSE	FALSE	TRUE
Sniffles2.DEL.2A6M0	DEL	chr1	3000000	-120	MMEL1	0.05082	DEL_chr1_621301e1	0.003526	6.4e-05	FALSE	FALSE	TRUE
Sniffles2.INS.272M0	INS	chr1	3000000	3185	MMEL1	0.00187	.		.	FALSE	FALSE	TRUE
Sniffles2.DEL.2A8M0	DEL	chr1	3000000	-277	MMEL1	0.0363	DEL_chr1_9bb9d1b2	0.180104	0.005341	FALSE	FALSE	TRUE
Sniffles2.DEL.2A7M0	DEL	chr1	3000000	-117	MMEL1	0.02632	DEL_chr1_8982a975	0.728673	0.000677	FALSE	TRUE	FALSE
Sniffles2.INS.273M0	INS	chr1	3000000	108	MMEL1	0.0118	.		.	FALSE	FALSE	TRUE
Sniffles2.INS.275M0	INS	chr1	3000000	5370	MMEL1	0	.		.	FALSE	FALSE	TRUE
Sniffles2.INS.274M0	INS	chr1	3000000	7360	MMEL1	0.00182	.		.	FALSE	FALSE	TRUE
Sniffles2.INS.276M0	INS	chr1	3000000	3915	MMEL1	0.00093	.		.	FALSE	FALSE	TRUE
Sniffles2.DEL.2A9M0	DEL	chr1	3000000	-121	MMEL1	0.01543	DEL_chr1_f241a2e3	0.200658	9e-06	FALSE	FALSE	TRUE
Sniffles2.INS.278M0	INS	chr1	3000000	2613	MMEL1	0.00094	.		.	FALSE	FALSE	TRUE
Sniffles2.INS.279M0	INS	chr1	3000000	552	MMEL1	0.08802	.		.	FALSE	FALSE	TRUE
Sniffles2.INS.27AM0	INS	chr1	3000000	4128	MMEL1	0.00094	.		.	FALSE	FALSE	TRUE
Sniffles2.INS.277M0	INS	chr1	3000000	2073	MMEL1	0.00364	.		.	FALSE	FALSE	TRUE
Sniffles2.DEL.2AAM0	DEL	chr1	3000000	-2266	MMEL1	0.00907	DEL_chr1_b0b14994	0.327305	9e-06	FALSE	TRUE	FALSE
Sniffles2.INS.27BM0	INS	chr1	3000000	2091	MMEL1	0	.		.	FALSE	FALSE	TRUE
Sniffles2.INS.27CM0	INS	chr1	3000000	9837	MMEL1	0	.		.	FALSE	FALSE	TRUE
Sniffles2.DEL.2ACM0	DEL	chr1	3000000	-99	MMEL1	0.00182	DEL_chr1_b0b14994	0.092844	9e-06	FALSE	FALSE	TRUE
Sniffles2.INS.27DM0	INS	chr1	3000000	3128	MMEL1	0.00092	.		.	FALSE	FALSE	TRUE
Sniffles2.INS.27EM0	INS	chr1	3000000	952	MMEL1	0.00272	.		.	FALSE	FALSE	TRUE
Sniffles2.INS.280M0	INS	chr1	3000000	279	MMEL1	0.05364	.		.	FALSE	FALSE	TRUE
Sniffles2.INS.27FM0	INS	chr1	3000000	2068	MMEL1	0.00459	.		.	FALSE	FALSE	TRUE
Sniffles2.INS.281M0	INS	chr1	3000000	6481	MMEL1	0	.		.	FALSE	FALSE	TRUE
Sniffles2.DEL.2ABM0	DEL	chr1	3000000	-41	MMEL1	0.00998	DEL_chr1_30619f40	0.000345	0.073493	FALSE	FALSE	TRUE
Sniffles2.DEL.2ADM0	DEL	chr1	3000000	-161	MMEL1	0.01543	DEL_chr1_30619f40	0.001332	0.073493	FALSE	FALSE	TRUE
Sniffles2.DEL.2AEM0	DEL	chr1	3000000	-77	MMEL1	0.03267	DEL_chr1_30619f40	0.000641	0.073493	FALSE	FALSE	TRUE
Sniffles2.DEL.2AFM0	DEL	chr1	3000000	-2331	MMEL1	0.00272	DEL_chr1_7517c543	0.346913	0.00023	FALSE	TRUE	FALSE
Sniffles2.DEL.2B0M0	DEL	chr1	3000000	-111	MMEL1	0.00181	DEL_chr1_5234835f	0.238298	0.00024	FALSE	FALSE	TRUE
Sniffles2.INS.282M0	INS	chr1	3000000	103	MMEL1	0.00272	.		.	FALSE	FALSE	TRUE
Sniffles2.DEL.2B1M0	DEL	chr1	3000000	-1335	MMEL1	0.00272	DEL_chr1_cf66087a	0.475893	0.002682	FALSE	TRUE	FALSE
Sniffles2.DEL.2B4M0	DEL	chr1	3000000	-75	MMEL1	0.01724	DEL_chr1_30619f40	0.000625	0.073493	FALSE	FALSE	TRUE
Sniffles2.INS.283M0	INS	chr1	3000000	6001	MMEL1	0	.		.	FALSE	FALSE	TRUE
Sniffles2.INS.285M0	INS	chr1	3000000	4683	MMEL1	0.00093	.		.	FALSE	FALSE	TRUE
Sniffles2.INS.286M0	INS	chr1	3000000	3419	MMEL1	0.00099	.		.	FALSE	FALSE	TRUE
Sniffles2.DEL.2B3M0	DEL	chr1	3000000	-3210	MMEL1	0.0127	DEL_chr1_740d7da2	0.308938	8e-06	FALSE	TRUE	FALSE
Sniffles2.DEL.2B2M0	DEL	chr1	3000000	-40	MMEL1	0.0735	DEL_chr1_423650a2	0.123123	9e-06	FALSE	FALSE	TRUE
Sniffles2.INS.284M0	INS	chr1	3000000	2534	MMEL1	0.00092	.		.	FALSE	FALSE	TRUE
Sniffles2.INS.287M0	INS	chr1	3000000	152	MMEL1	0.02178	.		.	FALSE	FALSE	TRUE
Sniffles2.INS.288M0	INS	chr1	3000000	8911	MMEL1	0	.		.	FALSE	FALSE	TRUE
Sniffles2.DEL.2B5M0	DEL	chr1	3000000	-160	MMEL1	0.00181	DEL_chr1_1e38b044	0.32008	0.006051	FALSE	TRUE	FALSE
Sniffles2.INS.289M0	INS	chr1	3000000	2804	MMEL1	0.00649	.		.	FALSE	FALSE	TRUE
Sniffles2.INS.28AM0	INS	chr1	3000000	3328	MMEL1	0.00191	.		.	FALSE	FALSE	TRUE
Sniffles2.INS.28BM0	INS	chr1	3000000	1407	MMEL1	0.0127	.		.	FALSE	FALSE	TRUE
Sniffles2.INS.28CM0	INS	chr1	3000000	7273	MMEL1	0	.		.	FALSE	FALSE	TRUE
Sniffles2.INS.28DM0	INS	chr1	3000000	40	MMEL1	0.01361	.		.	FALSE	FALSE	TRUE
Sniffles2.DEL.2BBM0	DEL	chr1	3000000	-109	MMEL1	0.00091	DEL_chr1_30619f40	0.000905	0.073493	FALSE	FALSE	TRUE
Sniffles2.INS.28EM0	INS	chr1	3000000	74	MMEL1	0.00817	.		.	FALSE	FALSE	TRUE
Sniffles2.INS.28FM0	INS	chr1	3000000	75	MMEL1	0.01633	.		.	FALSE	FALSE	TRUE
Sniffles2.DEL.2BAM0	DEL	chr1	3000000	-2455	MMEL1	0.00091	DEL_chr1_92f9e867	0.308225	0.002725	FALSE	TRUE	FALSE
Sniffles2.DEL.2B6M0	DEL	chr1	3000000	-943	MMEL1	0.00272	DEL_chr1_92f9e867	0.527556	0.002725	FALSE	TRUE	FALSE
Sniffles2.DEL.2B7M0	DEL	chr1	3000000	-1757	MMEL1	0.00817	DEL_chr1_b576cb50	0.425483	0.001519	FALSE	TRUE	FALSE
Sniffles2.DEL.2B8M0	DEL	chr1	3000000	-81	MMEL1	0.00817	DEL_chr1_1271978e	0.204489	1.6e-05	FALSE	FALSE	TRUE
Sniffles2.INS.291M0	INS	chr1	3000000	3393	MMEL1	0	.		.	FALSE	FALSE	TRUE
Sniffles2.INS.290M0	INS	chr1	3000000	2043	MMEL1	0	.		.	FALSE	FALSE	TRUE
Sniffles2.DEL.2B9M0	DEL	chr1	3000000	-753	MMEL1	0.00544	DEL_chr1_b576cb50	0.963079	0.001519	FALSE	TRUE	FALSE
Sniffles2.DEL.2BDM0	DEL	chr1	3000000	-2307	MMEL1	0.00363	DEL_chr1_d6302720	0.393847	0.000396	FALSE	TRUE	FALSE
Sniffles2.INS.292M0	INS	chr1	3000000	6304	MMEL1	0	.		.	FALSE	FALSE	TRUE
Sniffles2.DEL.2BCM0	DEL	chr1	3000000	-116	MMEL1	0.01543	DEL_chr1_65499125	0.186901	0.032862	FALSE	FALSE	TRUE
Sniffles2.DEL.2BFM0	DEL	chr1	3000000	-160	MMEL1	0.00817	DEL_chr1_8f9782b3	0.577039	1e-05	FALSE	TRUE	FALSE
Sniffles2.DEL.2C1M0	DEL	chr1	3000000	-3059	MMEL1	0.00091	DEL_chr1_77bac0a8	0.326797	1.6e-05	FALSE	TRUE	FALSE
Sniffles2.INS.293M0	INS	chr1	3000000	41	MMEL1	0.40018	.		.	FALSE	FALSE	TRUE
Sniffles2.DEL.2C2M0	DEL	chr1	3000000	-80	MMEL1	0.00363	DEL_chr1_7045798d	0.270903	2.4e-05	FALSE	FALSE	TRUE
Sniffles2.INS.294M0	INS	chr1	3000000	3238	MMEL1	0.00092	.		.	FALSE	FALSE	TRUE
Sniffles2.DEL.2C0M0	DEL	chr1	3000000	-2079	MMEL1	0.00454	DEL_chr1_77bac0a8	0.480769	1.6e-05	FALSE	TRUE	FALSE
Sniffles2.INS.295M0	INS	chr1	3000000	118	MMEL1	0.00817	.		.	FALSE	FALSE	TRUE
Sniffles2.DEL.2BEM0	DEL	chr1	3000000	-412	MMEL1	0.00635	DEL_chr1_129c34ac	0.606461	0.000217	FALSE	TRUE	FALSE
Sniffles2.DEL.2C3M0	DEL	chr1	3000000	-2590	MMEL1	0.00454	DEL_chr1_7560ae53	0.36704	0.005775	FALSE	TRUE	FALSE
Sniffles2.DEL.2C5M0	DEL	chr1	3000000	-118	MMEL1	0.00181	DEL_chr1_6758a8df	0.001302	1	FALSE	FALSE	TRUE
Sniffles2.DEL.2C4M0	DEL	chr1	3000000	-1728	MMEL1	0.00544	DEL_chr1_8aeea6ca	0.442452	0.036486	FALSE	TRUE	FALSE
Sniffles2.INS.296M0	INS	chr1	3000000	77	MMEL1	0.049	.		.	FALSE	FALSE	TRUE
Sniffles2.DEL.2CBM0	DEL	chr1	3000000	-3111	MMEL1	0.00091	DEL_chr1_ad908e58	0.253535	0.00016	FALSE	FALSE	TRUE
Sniffles2.INS.297M0	INS	chr1	3000000	78	MMEL1	0.02722	.		.	FALSE	FALSE	TRUE
Sniffles2.DEL.2C6M0	DEL	chr1	3000000	-852	MMEL1	0.00181	DEL_chr1_06c29dc8	0.17585	2.4e-05	FALSE	FALSE	TRUE
Sniffles2.DEL.2C9M0	DEL	chr1	3000000	-2328	MMEL1	0.00544	DEL_chr1_ad908e58	0.338772	0.00016	FALSE	TRUE	FALSE
Sniffles2.INS.298M0	INS	chr1	3000000	2209	MMEL1	0.00091	.		.	FALSE	FALSE	TRUE
Sniffles2.INS.299M0	INS	chr1	3000000	3983	MMEL1	0.00273	.		.	FALSE	FALSE	TRUE
Sniffles2.DEL.2CAM0	DEL	chr1	3000000	-109	MMEL1	0.00454	DEL_chr1_6758a8df	0.001204	1	FALSE	FALSE	TRUE
Sniffles2.DEL.2C7M0	DEL	chr1	3000000	-1186	MMEL1	0.01452	DEL_chr1_ad908e58	0.664701	0.00016	FALSE	TRUE	FALSE
Sniffles2.DEL.2C8M0	DEL	chr1	3000000	-158	MMEL1	0.00726	DEL_chr1_40746cf6	0.244992	8e-06	FALSE	FALSE	TRUE
Sniffles2.DEL.2CCM0	DEL	chr1	3000000	-120	MMEL1	0.01452	DEL_chr1_c3a95cdb	0.429037	0.000244	FALSE	TRUE	FALSE
Sniffles2.DEL.2CDM0	DEL	chr1	3000000	-1915	MMEL1	0.00091	DEL_chr1_f5ab6a16	0.454071	6e-05	FALSE	TRUE	FALSE
Sniffles2.INS.29AM0	INS	chr1	3000000	41	MMEL1	0.01361	.		.	FALSE	FALSE	TRUE
Sniffles2.DEL.2CEM0	DEL	chr1	3000000	-959	MMEL1	0.00544	DEL_chr1_c994f6b1	0.588542	3.1e-05	FALSE	TRUE	FALSE
Sniffles2.INS.29BM0	INS	chr1	3000000	5853	MMEL1	0.00094	.		.	FALSE	FALSE	TRUE
Sniffles2.INS.29CM0	INS	chr1	3000000	3157	MMEL1	0.11377	.		.	FALSE	FALSE	TRUE
Sniffles2.DEL.2CFM0	DEL	chr1	3000000	-123	MMEL1	0.00817	DEL_chr1_e50ec456	0.298077	0.169133	FALSE	FALSE	TRUE
Sniffles2.DEL.2D0M0	DEL	chr1	3000000	-1228	MMEL1	0.00454	DEL_chr1_e11545a8	0.592351	9e-06	FALSE	TRUE	FALSE
Sniffles2.DEL.2D2M0	DEL	chr1	3000000	-80	MMEL1	0.00363	DEL_chr1_cf69526a	0.126365	0.00038	FALSE	FALSE	TRUE
Sniffles2.INS.29DM0	INS	chr1	3000000	45	MMEL1	0.00181	.		.	FALSE	FALSE	TRUE
Sniffles2.DEL.2D1M0	DEL	chr1	3000000	-437	MMEL1	0.01545	DEL_chr1_e11545a8	0.601648	9e-06	FALSE	TRUE	FALSE
Sniffles2.DEL.2D4M0	DEL	chr1	3000000	-80	MMEL1	0.01182	DEL_chr1_991d6ce5	0.151119	0.068175	FALSE	FALSE	TRUE
Sniffles2.DEL.2D3M0	DEL	chr1	3000000	-683	MMEL1	0.00364	DEL_chr1_3ba1a906	0.874269	0.000223	FALSE	TRUE	FALSE
Sniffles2.DEL.2D5M0	DEL	chr1	3000000	-160	MMEL1	0.06545	DEL_chr1_3db40248	0.829897	8e-06	FALSE	TRUE	FALSE
Sniffles2.DEL.2D6M0	DEL	chr1	3000000	-119	MMEL1	0.01913	DEL_chr1_16cb5e52	0.530196	8e-06	FALSE	TRUE	FALSE
Sniffles2.INS.29EM0	INS	chr1	3000000	59	MMEL1	0.01	.		.	FALSE	FALSE	TRUE
Sniffles2.INS.2D7M0	INS	chr1	3000000	1049	MMEL1	0.00091	.		.	FALSE	FALSE	TRUE
Sniffles2.INS.2D8M0	INS	chr1	3000000	45	MMEL1	0.05292	.		.	FALSE	FALSE	TRUE
Sniffles2.DEL.308M0	DEL	chr1	3000000	-80	MMEL1	0.09182	DEL_chr1_e60a9524	0.131922	0.000212	FALSE	FALSE	TRUE
Sniffles2.INS.2D9M0	INS	chr1	3000000	41	MMEL1	0.18407	.		.	FALSE	FALSE	TRUE
Sniffles2.DEL.309M0	DEL	chr1	3000000	-80	MMEL1	0.08608	DEL_chr1_8ccd1dd8	0.376744	8e-06	FALSE	TRUE	FALSE
Sniffles2.DEL.30AM0	DEL	chr1	3000000	-840	MMEL1	0.00367	DEL_chr1_e6dde916	0.192628	1.6e-05	FALSE	FALSE	TRUE
Sniffles2.INS.2DAM0	INS	chr1	3000000	47	MMEL1	0.09249	.		.	FALSE	FALSE	TRUE
Sniffles2.DEL.30BM0	DEL	chr1	3000000	-72	MMEL1	0.14259	DEL_chr1_6f6c892a	0.203089	0.001826	FALSE	FALSE	TRUE
Sniffles2.INS.2DBM0	INS	chr1	3000000	562	MMEL1	0.001	.		.	FALSE	FALSE	TRUE
Sniffles2.INS.2DCM0	INS	chr1	3000000	72	MMEL1	0.12834	.		.	FALSE	FALSE	TRUE
Sniffles2.DEL.30CM0	DEL	chr1	3000000	-83	MMEL1	0.2008	DEL_chr1_6758a8df	0.000919	1	FALSE	FALSE	TRUE
Sniffles2.INS.2DDM0	INS	chr1	3000000	74	MMEL1	0.1456	.		.	FALSE	FALSE	TRUE
Sniffles2.DEL.30DM0	DEL	chr1	3000000	-78	MMEL1	0.24049	DEL_chr1_6758a8df	0.000864	1	FALSE	FALSE	TRUE
Sniffles2.INS.2DEM0	INS	chr1	3000000	71	MMEL1	0.15242	.		.	FALSE	FALSE	TRUE
Sniffles2.INS.2DFM0	INS	chr1	3000000	50	MMEL1	0.27612	.		.	FALSE	FALSE	TRUE
Sniffles2.DEL.30EM0	DEL	chr1	3000000	-43	MMEL1	0.23385	DEL_chr1_6758a8df	0.000481	1	FALSE	FALSE	TRUE
Sniffles2.DEL.30FM0	DEL	chr1	3000000	-3168	MMEL1	0.04279	DEL_chr1_1b3acd25	0.219628	0.227059	FALSE	FALSE	TRUE
Sniffles2.DEL.310M0	DEL	chr1	3000000	-910	MMEL1	0.05085	DEL_chr1_fb2fbe79	0.74753	0.000953	FALSE	TRUE	FALSE
Sniffles2.DEL.311M0	DEL	chr1	3000000	-1773	MMEL1	0.00917	DEL_chr1_fd6a6cad	0.356257	0.012032	FALSE	TRUE	FALSE
Sniffles2.INS.2E0M0	INS	chr1	3000000	40	MMEL1	0.07924	.		.	FALSE	FALSE	TRUE
Sniffles2.DEL.312M0	DEL	chr1	3000000	-77	MMEL1	0.22635	DEL_chr1_f0347b3c	0.318367	0.5	FALSE	TRUE	FALSE
Sniffles2.DEL.313M0	DEL	chr1	3000000	-2315	MMEL1	0.00464	DEL_chr1_1b3acd25	0.300518	0.227059	FALSE	TRUE	FALSE
Sniffles2.DEL.314M0	DEL	chr1	3000000	-81	MMEL1	0.1875	DEL_chr1_69f91cce	0.87234	0.005341	FALSE	TRUE	FALSE
Sniffles2.DEL.315M0	DEL	chr1	3000000	-859	MMEL1	0.02488	DEL_chr1_e6d41483	0.537209	0.587423	FALSE	TRUE	FALSE
Sniffles2.INS.2E1M0	INS	chr1	3000000	39	MMEL1	0.05422	.		.	FALSE	FALSE	TRUE
Sniffles2.DEL.316M0	DEL	chr1	3000000	-3168	MMEL1	0.01799	DEL_chr1_9ae9c263	0.239823	0.000204	FALSE	FALSE	TRUE
Sniffles2.DEL.317M0	DEL	chr1	3000000	-1400	MMEL1	0.01325	DEL_chr1_9ae9c263	0.54247	0.000204	FALSE	TRUE	FALSE
Sniffles2.INS.2E3M0	INS	chr1	3000000	66	MMEL1	0.01981	.		.	FALSE	FALSE	TRUE
Sniffles2.DEL.318M0	DEL	chr1	3000000	-1915	MMEL1	0.01632	DEL_chr1_f0b69c8e	0.338205	0.013547	FALSE	TRUE	FALSE
Sniffles2.DEL.31AM0	DEL	chr1	3000000	-448	MMEL1	0.1697	DEL_chr1_9ae9c263	0.590789	0.000204	FALSE	TRUE	FALSE
Sniffles2.DEL.319M0	DEL	chr1	3000000	-78	MMEL1	0.16499	DEL_chr1_16270ec1	0.146568	0.003571	FALSE	FALSE	TRUE
Sniffles2.INS.2E2M0	INS	chr1	3000000	1244	MMEL1	0.00465	.		.	FALSE	FALSE	TRUE
Sniffles2.INS.2E4M0	INS	chr1	3000000	40	MMEL1	0.05298	.		.	FALSE	FALSE	TRUE
Sniffles2.DEL.31BM0	DEL	chr1	3000000	-2689	MMEL1	0.16768	DEL_chr1_93125dbe	0.243866	2e-05	FALSE	FALSE	TRUE
Sniffles2.DEL.31CM0	DEL	chr1	3000000	-1039	MMEL1	0.03516	DEL_chr1_f0b69c8e	0.388984	0.013547	FALSE	TRUE	FALSE
Sniffles2.DEL.31DM0	DEL	chr1	3000000	-80	MMEL1	0.09979	DEL_chr1_6758a8df	0.000886	1	FALSE	FALSE	TRUE
Sniffles2.DEL.31EM0	DEL	chr1	3000000	-1603	MMEL1	0.02212	DEL_chr1_c6f48c47	0.403367	0.025181	FALSE	TRUE	FALSE
Sniffles2.INS.2E5M0	INS	chr1	3000000	40	MMEL1	0.06342	.		.	FALSE	FALSE	TRUE
Sniffles2.DEL.31FM0	DEL	chr1	3000000	-81	MMEL1	0.13158	DEL_chr1_c6f48c47	0.050967	0.025181	FALSE	FALSE	TRUE
Sniffles2.DEL.320M0	DEL	chr1	3000000	-754	MMEL1	0.04194	DEL_chr1_ac952948	0.780132	0.058339	FALSE	TRUE	FALSE
Sniffles2.INS.2E6M0	INS	chr1	3000000	2612	MMEL1	0.00991	.		.	FALSE	FALSE	TRUE
Sniffles2.DEL.321M0	DEL	chr1	3000000	-123	MMEL1	0.09438	DEL_chr1_9f38161d	0.225865	0.173298	FALSE	FALSE	TRUE
Sniffles2.DEL.322M0	DEL	chr1	3000000	-779	MMEL1	0.01645	DEL_chr1_ae801a76	0.380769	0.00117	FALSE	TRUE	FALSE
Sniffles2.INS.2E7M0	INS	chr1	3000000	147	MMEL1	0.00324	.		.	FALSE	FALSE	TRUE
Sniffles2.DEL.324M0	DEL	chr1	3000000	-115	MMEL1	0.07315	DEL_chr1_c512a3f8	0.202091	0.000165	FALSE	FALSE	TRUE
Sniffles2.INS.2E9M0	INS	chr1	3000000	2599	MMEL1	0.01747	.		.	FALSE	FALSE	TRUE
Sniffles2.INS.2E8M0	INS	chr1	3000000	40	MMEL1	0.03885	.		.	FALSE	FALSE	TRUE
Sniffles2.DEL.323M0	DEL	chr1	3000000	-1122	MMEL1	0.01677	DEL_chr1_ca323b8a	0.619769	0.000778	FALSE	TRUE	FALSE
Sniffles2.DEL.325M0	DEL	chr1	3000000	-9282	MMEL1	0.00106	DEL_chr1_6758a8df	0.101569	1	FALSE	FALSE	TRUE
Sniffles2.DEL.326M0	DEL	chr1	3000000	-81	MMEL1	0.07466	DEL_chr1_59a20bad	0.405941	3.2e-05	FALSE	TRUE	FALSE
Sniffles2.INS.2EAM0	INS	chr1	3000000	2601	MMEL1	0.00833	.		.	FALSE	FALSE	TRUE
Sniffles2.DEL.328M0	DEL	chr1	3000000	-681	MMEL1	0.01004	DEL_chr1_594387b8	0.871692	0.19219	FALSE	TRUE	FALSE
Sniffles2.INS.2EBM0	INS	chr1	3000000	1473	MMEL1	0.00503	.		.	FALSE	FALSE	TRUE
Sniffles2.DEL.327M0	DEL	chr1	3000000	-111	MMEL1	0.06679	DEL_chr1_9383e08b	0.424401	8e-06	FALSE	TRUE	FALSE
Sniffles2.INS.2EDM0	INS	chr1	3000000	41	MMEL1	0.00992	.		.	FALSE	FALSE	TRUE
Sniffles2.DEL.329M0	DEL	chr1	3000000	-4097	MMEL1	0.003	DEL_chr1_9b5dd760	0.176428	0.000331	FALSE	FALSE	TRUE
Sniffles2.INS.2ECM0	INS	chr1	3000000	2603	MMEL1	0.01833	.		.	FALSE	FALSE	TRUE
Sniffles2.DEL.32BM0	DEL	chr1	3000000	-563	MMEL1	0.00774	DEL_chr1_4b35c87d	0.354911	0.001831	FALSE	TRUE	FALSE
Sniffles2.DEL.32AM0	DEL	chr1	3000000	-80	MMEL1	0.08621	DEL_chr1_4b35c87d	0.382075	0.001831	FALSE	TRUE	FALSE
Sniffles2.INS.2EEM0	INS	chr1	3000000	45	MMEL1	0.02611	.		.	FALSE	FALSE	TRUE
Sniffles2.DEL.32CM0	DEL	chr1	3000000	-78	MMEL1	0.02467	DEL_chr1_d5302621	0.416948	0.000254	TRUE	TRUE	FALSE
Sniffles2.INS.2EFM0	INS	chr1	3000000	40	MMEL1	0.01598	.		.	FALSE	FALSE	TRUE
Sniffles2.DEL.32DM0	DEL	chr1	3000000	-81	MMEL1	0.04089	DEL_chr1_ca1149aa	0.118497	8e-06	FALSE	FALSE	TRUE
Sniffles2.INS.2F0M0	INS	chr1	3000000	40	MMEL1	0.02528	.		.	FALSE	FALSE	TRUE
Sniffles2.DEL.32FM0	DEL	chr1	3000000	-79	MMEL1	0.01034	DEL_chr1_18ca3d41	0.268902	1e-05	FALSE	FALSE	TRUE
Sniffles2.DEL.32EM0	DEL	chr1	3000000	-826	MMEL1	0.00188	DEL_chr1_f674fe7c	0.058997	2.4e-05	FALSE	FALSE	TRUE
Sniffles2.INS.2F1M0	INS	chr1	3000000	1515	MMEL1	0.00189	.		.	FALSE	FALSE	TRUE
Sniffles2.INS.2F2M0	INS	chr1	3000000	48	MMEL1	0.00945	.		.	FALSE	FALSE	TRUE
Sniffles2.DEL.330M0	DEL	chr1	3000000	-67	MMEL1	0.01887	DEL_chr1_c04ed61f	0.000857	8e-06	FALSE	FALSE	TRUE
Sniffles2.DEL.333M0	DEL	chr1	3000000	-1814	MMEL1	0.00281	DEL_chr1_c04ed61f	0.022872	8e-06	FALSE	FALSE	TRUE
Sniffles2.DEL.332M0	DEL	chr1	3000000	-9553	MMEL1	0.00281	DEL_chr1_c04ed61f	0.120394	8e-06	FALSE	FALSE	TRUE
Sniffles2.INS.2F3M0	INS	chr1	3000000	381	MMEL1	0.02855	.		.	FALSE	FALSE	TRUE
Sniffles2.DEL.331M0	DEL	chr1	3000000	-158	MMEL1	0.47273	DEL_chr1_c04ed61f	0.002004	8e-06	FALSE	FALSE	TRUE
Sniffles2.INS.2F4M0	INS	chr1	3000000	3345	MMEL1	0.01188	.		.	FALSE	FALSE	TRUE
Sniffles2.INS.2F5M0	INS	chr1	3000000	1514	MMEL1	0.00093	.		.	FALSE	FALSE	TRUE
Sniffles2.DEL.334M0	DEL	chr1	3000000	-80	MMEL1	0.01011	DEL_chr1_c04ed61f	0.001021	8e-06	FALSE	FALSE	TRUE
Sniffles2.INS.2F6M0	INS	chr1	3000000	66	MMEL1	0.00276	.		.	FALSE	FALSE	TRUE
Sniffles2.INS.2F8M0	INS	chr1	3000000	1583	MMEL1	0.00184	.		.	FALSE	FALSE	TRUE
Sniffles2.DEL.338M0	DEL	chr1	3000000	-7761	MMEL1	0.00092	DEL_chr1_f37d6233	0.124968	7.9e-05	FALSE	FALSE	TRUE
Sniffles2.DEL.336M0	DEL	chr1	3000000	-3356	MMEL1	0.00092	DEL_chr1_bc528b2d	0.142389	8e-06	FALSE	FALSE	TRUE
Sniffles2.DEL.335M0	DEL	chr1	3000000	-202	MMEL1	0.54091	DEL_chr1_cf03504e	0.436559	2.4e-05	FALSE	TRUE	FALSE
Sniffles2.INS.2F7M0	INS	chr1	3000000	3333	MMEL1	0.03158	.		.	FALSE	FALSE	TRUE
Sniffles2.DEL.337M0	DEL	chr1	3000000	-1367	MMEL1	0.00367	DEL_chr1_bc528b2d	0.349415	8e-06	FALSE	TRUE	FALSE
Sniffles2.INS.2F9M0	INS	chr1	3000000	79	MMEL1	0.00459	.		.	FALSE	FALSE	TRUE
Sniffles2.DEL.33AM0	DEL	chr1	3000000	-195	MMEL1	0.00549	DEL_chr1_c04ed61f	0.00247	8e-06	FALSE	FALSE	TRUE
Sniffles2.DEL.339M0	DEL	chr1	3000000	-2336	MMEL1	0.00092	DEL_chr1_c04ed61f	0.02945	8e-06	FALSE	FALSE	TRUE
Sniffles2.INS.2FAM0	INS	chr1	3000000	158	MMEL1	0.35923	.		.	FALSE	FALSE	TRUE
Sniffles2.INS.2FBM0	INS	chr1	3000000	3531	MMEL1	0.01497	.		.	FALSE	FALSE	TRUE
Sniffles2.DEL.33BM0	DEL	chr1	3000000	-80	MMEL1	0.0174	DEL_chr1_c04ed61f	0.001021	8e-06	FALSE	FALSE	TRUE
Sniffles2.DEL.33DM0	DEL	chr1	3000000	-3514	MMEL1	0.00366	DEL_chr1_dfd4998e	0.145946	0.000706	FALSE	FALSE	TRUE
Sniffles2.DEL.33CM0	DEL	chr1	3000000	-839	MMEL1	0.00734	DEL_chr1_c04ed61f	0.010585	8e-06	FALSE	FALSE	TRUE
Sniffles2.DEL.33EM0	DEL	chr1	3000000	-2573	MMEL1	0.00183	DEL_chr1_dfd4998e	0.199301	0.000706	FALSE	FALSE	TRUE
Sniffles2.DEL.33FM0	DEL	chr1	3000000	-68	MMEL1	0.00369	DEL_chr1_c04ed61f	0.000869	8e-06	FALSE	FALSE	TRUE
Sniffles2.DEL.340M0	DEL	chr1	3000000	-2549	MMEL1	0.00368	DEL_chr1_dfd4998e	0.201176	0.000706	FALSE	FALSE	TRUE
Sniffles2.INS.2FDM0	INS	chr1	3000000	1161	MMEL1	0.01197	.		.	FALSE	FALSE	TRUE
Sniffles2.DEL.345M0	DEL	chr1	3000000	-7421	MMEL1	0.00092	DEL_chr1_f37d6233	0.130693	7.9e-05	FALSE	FALSE	TRUE
Sniffles2.DEL.344M0	DEL	chr1	3000000	-1940	MMEL1	0.00092	DEL_chr1_dfd4998e	0.25917	0.000706	FALSE	FALSE	TRUE
Sniffles2.INS.2FCM0	INS	chr1	3000000	202	MMEL1	0.37454	.		.	FALSE	FALSE	TRUE
Sniffles2.INS.2FEM0	INS	chr1	3000000	3586	MMEL1	0.02697	.		.	FALSE	FALSE	TRUE
Sniffles2.DEL.342M0	DEL	chr1	3000000	-3879	MMEL1	0.04212	DEL_chr1_f37d6233	0.25	7.9e-05	FALSE	FALSE	TRUE
Sniffles2.DEL.341M0	DEL	chr1	3000000	-678	MMEL1	0.00092	DEL_chr1_dfd4998e	0.179429	0.000706	FALSE	FALSE	TRUE
Sniffles2.DEL.343M0	DEL	chr1	3000000	-88	MMEL1	0.02473	DEL_chr1_c04ed61f	0.001122	8e-06	FALSE	FALSE	TRUE
Sniffles2.DEL.346M0	DEL	chr1	3000000	-1420	MMEL1	0.00092	DEL_chr1_0b23e228	0.287122	2.4e-05	FALSE	FALSE	TRUE
Sniffles2.INS.2FFM0	INS	chr1	3000000	82	MMEL1	0.0119	.		.	FALSE	FALSE	TRUE
Sniffles2.DEL.347M0	DEL	chr1	3000000	-52	MMEL1	0.00548	DEL_chr1_c04ed61f	0.000668	8e-06	FALSE	FALSE	TRUE
Sniffles2.INS.300M0	INS	chr1	3000000	77	MMEL1	0.00916	.		.	FALSE	FALSE	TRUE
Sniffles2.DEL.348M0	DEL	chr1	3000000	-118	MMEL1	0.00183	DEL_chr1_c04ed61f	0.0015	8e-06	FALSE	FALSE	TRUE
Sniffles2.INS.301M0	INS	chr1	3000000	1322	MMEL1	0.00092	.		.	FALSE	FALSE	TRUE
Sniffles2.DEL.349M0	DEL	chr1	3000000	-4670	MMEL1	0.00183	DEL_chr1_f37d6233	0.203829	7.9e-05	FALSE	FALSE	TRUE
Sniffles2.DEL.34BM0	DEL	chr1	3000000	-925	MMEL1	0.00275	DEL_chr1_f37d6233	0.954639	7.9e-05	FALSE	TRUE	FALSE
Sniffles2.DEL.34AM0	DEL	chr1	3000000	-198	MMEL1	0.14299	DEL_chr1_fcb215ab	0.013568	2.4e-05	FALSE	FALSE	TRUE
Sniffles2.DEL.34CM0	DEL	chr1	3000000	-3743	MMEL1	0.00912	DEL_chr1_46bba8b6	0.159989	8e-06	FALSE	FALSE	TRUE
Sniffles2.INS.302M0	INS	chr1	3000000	60	MMEL1	0.00091	.		.	FALSE	FALSE	TRUE
Sniffles2.INS.303M0	INS	chr1	3000000	1822	MMEL1	0.00091	.		.	FALSE	FALSE	TRUE
Sniffles2.DEL.34DM0	DEL	chr1	3000000	-160	MMEL1	0.13206	DEL_chr1_21e8c25c	0.423684	0.000137	TRUE	TRUE	FALSE
Sniffles2.INS.305M0	INS	chr1	3000000	41	MMEL1	0.00091	.		.	FALSE	FALSE	TRUE
Sniffles2.DEL.34EM0	DEL	chr1	3000000	-43	MMEL1	0.00912	DEL_chr1_46bba8b6	0.073456	8e-06	FALSE	FALSE	TRUE
Sniffles2.INS.304M0	INS	chr1	3000000	3747	MMEL1	0.00185	.		.	FALSE	FALSE	TRUE
Sniffles2.DEL.34FM0	DEL	chr1	3000000	-136	MMEL1	0.00456	DEL_chr1_e5cc44ac	0.272366	6.4e-05	FALSE	FALSE	TRUE
Sniffles2.INS.306M0	INS	chr1	3000000	45	MMEL1	0.00092	.		.	FALSE	FALSE	TRUE
Sniffles2.DEL.350M0	DEL	chr1	3000000	-117	MMEL1	0.04113	DEL_chr1_e9557dae	0.097224	0.000199	FALSE	FALSE	TRUE
Sniffles2.INS.307M0	INS	chr1	3000000	400	MMEL1	0.20145	.		.	FALSE	FALSE	TRUE
Sniffles2.DEL.351M0	DEL	chr1	3000000	-42	MMEL1	0.00092	DEL_chr1_c04ed61f	0.000542	8e-06	TRUE	FALSE	FALSE
Sniffles2.DEL.361M0	DEL	chr1	3000000	-47	MMEL1	0.4147	DEL_chr1_881bc4f5	0.185328	0.007774	FALSE	FALSE	TRUE
Sniffles2.DEL.362M0	DEL	chr1	3000000	-45	MMEL1	0.01089	DEL_chr1_ae511170	0.097664	2.4e-05	FALSE	FALSE	TRUE
Sniffles2.INS.352M0	INS	chr1	3000000	381	MMEL1	0.02545	.		.	FALSE	FALSE	TRUE
Sniffles2.INS.354M0	INS	chr1	3000000	1563	PRDM16-DT,MMEL1	0.01275	.		.	FALSE	FALSE	TRUE
Sniffles2.DEL.363M0	DEL	chr1	3000000	-33	PRDM16-DT,MMEL1	0.00273	DEL_chr1_64cb511a	2.3e-05	8e-06	FALSE	FALSE	TRUE
Sniffles2.INS.353M0	INS	chr1	3000000	363	PRDM16-DT,MMEL1	0.78675	.		.	FALSE	FALSE	TRUE
Sniffles2.INS.355M0	INS	chr1	3000000	90	PRDM16-DT	0.00727	.		.	FALSE	FALSE	TRUE
Sniffles2.DEL.364M0	DEL	chr1	3000000	-105	PRDM16-DT	0.55354	DEL_chr1_836f1d91	0.190647	0.011201	FALSE	FALSE	TRUE
Sniffles2.DEL.365M0	DEL	chr1	3000000	-77	PRDM16-DT	0.09891	DEL_chr1_8e5f85b1	0.253611	8e-06	TRUE	FALSE	FALSE
Sniffles2.INS.35AM0	INS	chr1	3000000	5295	PRDM16-DT	0.00365	.		.	FALSE	FALSE	TRUE
Sniffles2.INS.356M0	INS	chr1	3000000	965	PRDM16-DT	0.41364	.		.	FALSE	FALSE	TRUE
Sniffles2.INS.357M0	INS	chr1	3000000	3033	PRDM16-DT	0.1	.		.	FALSE	FALSE	TRUE
Sniffles2.INS.358M0	INS	chr1	3000000	2010	PRDM16-DT	0.14299	.		.	FALSE	FALSE	TRUE
Sniffles2.INS.359M0	INS	chr1	3000000	140	PRDM16-DT	0.27042	.		.	TRUE	FALSE	FALSE
Sniffles2.INS.35BM0	INS	chr1	3000000	4058	PRDM16-DT	0.00912	.		.	FALSE	FALSE	TRUE
Sniffles2.INS.35CM0	INS	chr1	3000000	47	PRDM16-DT	0.97822	INS_chr1_e8901b8f	0.559524	0.000201	FALSE	TRUE	FALSE
Sniffles2.DEL.366M0	DEL	chr1	3000000	-4011	PRDM16-DT	0.00273	DEL_chr1_e62afd5d	0.999751	0.000547	TRUE	TRUE	FALSE
Sniffles2.INS.35DM0	INS	chr1	3000000	49	PRDM16-DT	0.56727	.		.	FALSE	FALSE	TRUE
Sniffles2.INS.35EM0	INS	chr1	3000000	48	PRDM16-DT	0.00091	.		.	FALSE	FALSE	TRUE
Sniffles2.DEL.367M0	DEL	chr1	3000000	-39	PRDM16-DT	0.01004	DEL_chr1_0e926147	0.333681	8e-06	FALSE	TRUE	FALSE
Sniffles2.INS.360M0	INS	chr1	3000000	36	PRDM16-DT	0.00182	.		.	FALSE	FALSE	TRUE
Sniffles2.INS.35FM0	INS	chr1	3000000	40	PRDM16-DT	0.00275	.		.	FALSE	FALSE	TRUE
Sniffles2.DEL.368M0	DEL	chr1	3000000	-42	PRDM16-DT	0.01095	DEL_chr1_529e0ea7	0.140523	0.003174	FALSE	FALSE	TRUE
Sniffles2.INS.369M0	INS	chr1	3000000	46	PRDM16-DT	0.00365	.		.	FALSE	FALSE	TRUE
Sniffles2.INS.36BM0	INS	chr1	3000000	62	PRDM16-DT	0.01724	.		.	FALSE	FALSE	TRUE
Sniffles2.DEL.375M0	DEL	chr1	3000000	-44	PRDM16-DT	0.01089	DEL_chr1_1a9322e2	0.1875	8e-06	FALSE	FALSE	TRUE
Sniffles2.INS.36AM0	INS	chr1	3000000	53	PRDM16-DT	0.00545	.		.	FALSE	FALSE	TRUE
Sniffles2.DEL.376M0	DEL	chr1	3000000	-51	PRDM16-DT	0.05636	DEL_chr1_10e341ca	0.175084	0.000584	FALSE	FALSE	TRUE
Sniffles2.INS.36CM0	INS	chr1	3000000	81	PRDM16-DT	0.27727	.		.	FALSE	FALSE	TRUE
Sniffles2.DEL.377M0	DEL	chr1	3000000	-42	PRDM16-DT	0.00091	DEL_chr1_e95507cb	0.13961	0.000668	FALSE	FALSE	TRUE
Sniffles2.DEL.378M0	DEL	chr1	3000000	-42	PRDM16-DT	0.00091	DEL_chr1_7b052781	0.232432	0.000495	FALSE	FALSE	TRUE
Sniffles2.DEL.379M0	DEL	chr1	3000000	-43	PRDM16-DT	0.01465	DEL_chr1_21fc89f9	0.52381	0.000602	FALSE	TRUE	FALSE
Sniffles2.DEL.37AM0	DEL	chr1	3000000	-45	PRDM16-DT	0.01923	DEL_chr1_90fde296	0.172846	3.3e-05	FALSE	FALSE	TRUE
Sniffles2.INS.36EM0	INS	chr1	3000000	39	PRDM16-DT	0.00183	.		.	FALSE	FALSE	TRUE
Sniffles2.DEL.37BM0	DEL	chr1	3000000	-145	PRDM16-DT	0.66062	DEL_chr1_c2fc807d	0.373402	0.025855	FALSE	TRUE	FALSE
Sniffles2.INS.36DM0	INS	chr1	3000000	48	PRDM16-DT	0.27727	.		.	FALSE	FALSE	TRUE
Sniffles2.DEL.37CM0	DEL	chr1	3000000	-119	PRDM16-DT	0.62886	DEL_chr1_62bd6076	0.222548	0.015944	FALSE	FALSE	TRUE
Sniffles2.INS.36FM0	INS	chr1	3000000	42	PRDM16-DT	0.02178	.		.	FALSE	FALSE	TRUE
Sniffles2.INS.370M0	INS	chr1	3000000	74	PRDM16-DT	0.01452	.		.	FALSE	FALSE	TRUE
Sniffles2.DEL.37DM0	DEL	chr1	3000000	-38	PRDM16-DT	0.00091	DEL_chr1_19bb98a5	0.155589	9.5e-05	FALSE	FALSE	TRUE
Sniffles2.DEL.37EM0	DEL	chr1	3000000	-64	PRDM16-DT	0.63975	DEL_chr1_63a400e0	0.769527	8e-06	TRUE	TRUE	FALSE
Sniffles2.INS.371M0	INS	chr1	3000000	44	PRDM16-DT	0.13702	.		.	FALSE	FALSE	TRUE
Sniffles2.INS.373M0	INS	chr1	3000000	284	PRDM16-DT	0.01727	.		.	FALSE	FALSE	TRUE
Sniffles2.DEL.37FM0	DEL	chr1	3000000	-249	PRDM16-DT	0.65699	DEL_chr1_6c9b9c4e	0.334028	0.449362	FALSE	TRUE	FALSE
Sniffles2.INS.372M0	INS	chr1	3000000	133	PRDM16-DT	0.19091	.		.	FALSE	FALSE	TRUE
Sniffles2.INS.374M0	INS	chr1	3000000	44	PRDM16-DT	0.13091	.		.	TRUE	FALSE	FALSE
Sniffles2.DEL.380M0	DEL	chr1	3000000	-314	PRDM16-DT	0.15727	DEL_chr1_6d5b8123	0.961905	0.251435	TRUE	TRUE	FALSE
Sniffles2.INS.381M0	INS	chr1	3000000	42	PRDM16-DT	0.01	.		.	FALSE	FALSE	TRUE
Sniffles2.INS.382M0	INS	chr1	3000000	48	PRDM16-DT	0.00091	.		.	FALSE	FALSE	TRUE
Sniffles2.DEL.389M0	DEL	chr1	3000000	-335	PRDM16-DT	0.14791	DEL_chr1_28ad823d	0.507603	0.089209	TRUE	TRUE	FALSE
Sniffles2.INS.383M0	INS	chr1	3000000	573	PRDM16-DT	0.902	.		.	FALSE	FALSE	TRUE
Sniffles2.INS.384M0	INS	chr1	3000000	410	PRDM16-DT	0.94737	INS_chr1_66d7013f	0.809137	0.68946	TRUE	TRUE	FALSE
Sniffles2.INS.385M0	INS	chr1	3000000	56	PRDM16-DT	0.00727	.		.	FALSE	FALSE	TRUE
Sniffles2.DEL.38AM0	DEL	chr1	3000000	-57	PRDM16-DT	0.00545	DEL_chr1_64cb511a	4e-05	8e-06	FALSE	FALSE	TRUE
Sniffles2.INS.386M0	INS	chr1	3000000	70	PRDM16-DT	0.21182	.		.	FALSE	FALSE	TRUE
Sniffles2.INS.387M0	INS	chr1	3000000	42	PRDM16-DT	0.19601	.		.	TRUE	FALSE	FALSE
Sniffles2.DEL.38BM0	DEL	chr1	3000000	-39	PRDM16,PRDM16-DT	0.00274	DEL_chr1_64cb511a	2.8e-05	8e-06	FALSE	FALSE	TRUE
Sniffles2.INS.388M0	INS	chr1	3000000	32	PRDM16,PRDM16-DT	0.00364	.		.	FALSE	FALSE	TRUE
Sniffles2.INS.38CM0	INS	chr1	3000000	82	PRDM16,PRDM16-DT	0.11454	.		.	TRUE	FALSE	FALSE
Sniffles2.DEL.399M0	DEL	chr1	3000000	-77	PRDM16,PRDM16-DT	0.11978	DEL_chr1_e1d9c3e6	0.478528	3.2e-05	FALSE	TRUE	FALSE
Sniffles2.INS.38DM0	INS	chr1	3000000	38	PRDM16,PRDM16-DT	0.97368	.		.	TRUE	FALSE	FALSE
Sniffles2.DEL.39AM0	DEL	chr1	3000000	-44	PRDM16,PRDM16-DT	0.00454	DEL_chr1_f2806c61	0.362903	0.00335	FALSE	TRUE	FALSE
Sniffles2.INS.38EM0	INS	chr1	3000000	47	PRDM16,PRDM16-DT	0.03102	.		.	FALSE	FALSE	TRUE
Sniffles2.DEL.39BM0	DEL	chr1	3000000	-49	PRDM16,PRDM16-DT	0.03552	DEL_chr1_65e177cc	0.23	0.004409	TRUE	FALSE	FALSE
Sniffles2.INS.38FM0	INS	chr1	3000000	43	PRDM16,PRDM16-DT	0.00274	.		.	FALSE	FALSE	TRUE
Sniffles2.DEL.39CM0	DEL	chr1	3000000	-48	PRDM16,PRDM16-DT	0.03832	DEL_chr1_3de2e8ca	0.274376	8e-06	FALSE	FALSE	TRUE
Sniffles2.INS.390M0	INS	chr1	3000000	1571	PRDM16,PRDM16-DT	0.02914	.		.	FALSE	FALSE	TRUE
Sniffles2.INS.392M0	INS	chr1	3000000	3090	PRDM16,PRDM16-DT	0.00092	.		.	FALSE	FALSE	TRUE
Sniffles2.INS.391M0	INS	chr1	3000000	382	PRDM16,PRDM16-DT	0.39474	.		.	FALSE	FALSE	TRUE
Sniffles2.DEL.39DM0	DEL	chr1	3000000	-48	PRDM16,PRDM16-DT	0.03818	DEL_chr1_39ee030b	0.198381	0.005272	FALSE	FALSE	TRUE
Sniffles2.INS.393M0	INS	chr1	3000000	663	PRDM16,PRDM16-DT	0.01548	INS_chr1_8f620a24	0.000733	0.001723	FALSE	FALSE	TRUE
Sniffles2.DEL.39EM0	DEL	chr1	3000000	-119	PRDM16,PRDM16-DT	0.35753	DEL_chr1_fa628265	0.113852	8e-06	FALSE	FALSE	TRUE
Sniffles2.INS.394M0	INS	chr1	3000000	182	PRDM16,PRDM16-DT	0.38022	.		.	FALSE	FALSE	TRUE
Sniffles2.DEL.39FM0	DEL	chr1	3000000	-57	PRDM16,PRDM16-DT	0.04372	DEL_chr1_64cb511a	4e-05	8e-06	FALSE	FALSE	TRUE
Sniffles2.DEL.3A0M0	DEL	chr1	3000000	-35	PRDM16,PRDM16-DT	0.00091	DEL_chr1_71ae8c0a	0.06175	8e-06	FALSE	FALSE	TRUE
Sniffles2.INS.395M0	INS	chr1	3000000	230	PRDM16,PRDM16-DT	0.95372	.		.	TRUE	FALSE	FALSE
Sniffles2.DEL.3A1M0	DEL	chr1	3000000	-196	PRDM16,PRDM16-DT	0.00546	DEL_chr1_aeff7bb1	0.548747	0.000127	TRUE	TRUE	FALSE
Sniffles2.INS.396M0	INS	chr1	3000000	871	PRDM16,PRDM16-DT	0.40619	.		.	TRUE	FALSE	FALSE
Sniffles2.INS.397M0	INS	chr1	3000000	94	PRDM16,PRDM16-DT	0.23454	.		.	TRUE	FALSE	FALSE
Sniffles2.DEL.3A2M0	DEL	chr1	3000000	-48	PRDM16,PRDM16-DT	0.05292	DEL_chr1_19683073	0.109865	0.00553	TRUE	FALSE	FALSE
Sniffles2.DEL.3A3M0	DEL	chr1	3000000	-36	PRDM16,PRDM16-DT	0.00274	DEL_chr1_64cb511a	2.5e-05	8e-06	FALSE	FALSE	TRUE
Sniffles2.DEL.3A4M0	DEL	chr1	3000000	-42	PRDM16,PRDM16-DT	0.00091	DEL_chr1_64cb511a	3e-05	8e-06	TRUE	FALSE	FALSE
Sniffles2.DEL.3A5M0	DEL	chr1	3000000	-43	PRDM16,PRDM16-DT	0.01186	DEL_chr1_89c951d6	0.091162	0.000225	FALSE	FALSE	TRUE
Sniffles2.INS.398M0	INS	chr1	3000000	31	PRDM16,PRDM16-DT	0.00365	.		.	FALSE	FALSE	TRUE
Sniffles2.INS.3A6M0	INS	chr1	3000000	137	PRDM16,PRDM16-DT	0.23406	.		.	FALSE	FALSE	TRUE
Sniffles2.DEL.3ACM0	DEL	chr1	3000000	-40	PRDM16,PRDM16-DT	0.00547	DEL_chr1_64cb511a	2.8e-05	8e-06	FALSE	FALSE	TRUE
Sniffles2.INS.3A7M0	INS	chr1	3000000	107	PRDM16,PRDM16-DT	0.20054	.		.	TRUE	FALSE	FALSE
Sniffles2.INS.3A8M0	INS	chr1	3000000	38	PRDM16,PRDM16-DT	0.153	.		.	FALSE	FALSE	TRUE
Sniffles2.DEL.3ADM0	DEL	chr1	3000000	-36	PRDM16,PRDM16-DT	0.00274	DEL_chr1_b738fa19	0.001233	8e-06	FALSE	FALSE	TRUE
Sniffles2.DEL.3AEM0	DEL	chr1	3000000	-35	PRDM16,PRDM16-DT	0.04918	DEL_chr1_32714af3	0.050919	0.00057	FALSE	FALSE	TRUE
Sniffles2.INS.3A9M0	INS	chr1	3000000	854	PRDM16	0.96824	INS_chr1_f20d4a21	0.341924	0.998311	FALSE	TRUE	FALSE
Sniffles2.INS.3AAM0	INS	chr1	3000000	35	ARHGEF16,PRDM16	0.17213	.		.	FALSE	FALSE	TRUE
Sniffles2.INS.3ABM0	INS	chr1	3000000	93	ARHGEF16,PRDM16	0.18693	.		.	FALSE	FALSE	TRUE
Sniffles2.DEL.3AFM0	DEL	chr1	3000000	-96	ARHGEF16,PRDM16	0.49002	DEL_chr1_f3bd749e	0.268569	0.010263	FALSE	FALSE	TRUE
Sniffles2.INS.3B0M0	INS	chr1	3000000	49	ARHGEF16,PRDM16	0.00546	.		.	FALSE	FALSE	TRUE
Sniffles2.DEL.3B9M0	DEL	chr1	3000000	-729	ARHGEF16,PRDM16	0.39474	DEL_chr1_beefb2c9	0.187174	0.007543	FALSE	FALSE	TRUE
Sniffles2.DEL.3BAM0	DEL	chr1	3000000	-122	ARHGEF16,PRDM16	0.28403	DEL_chr1_beefb2c9	0.171548	0.007543	FALSE	FALSE	TRUE
Sniffles2.INS.3B1M0	INS	chr1	3000000	53	ARHGEF16,PRDM16	0.00091	.		.	FALSE	FALSE	TRUE
Sniffles2.DEL.3BBM0	DEL	chr1	3000000	-60	ARHGEF16,PRDM16	0.16362	DEL_chr1_4e5a9352	0.05739	0.12692	FALSE	FALSE	TRUE
Sniffles2.DEL.3BCM0	DEL	chr1	3000000	-66	ARHGEF16,PRDM16	0.00914	DEL_chr1_32d2832e	0.158019	0.003074	FALSE	FALSE	TRUE
Sniffles2.DEL.3BDM0	DEL	chr1	3000000	-40	ARHGEF16,PRDM16	0.00182	DEL_chr1_66aa6d40	0.028159	2.4e-05	FALSE	FALSE	TRUE
Sniffles2.INS.3B2M0	INS	chr1	3000000	71	ARHGEF16,PRDM16	0.04113	INS_chr1_3b105d16	0.563542	0.023632	TRUE	TRUE	FALSE
Sniffles2.DEL.3BEM0	DEL	chr1	3000000	-40	ARHGEF16,PRDM16	0.00183	DEL_chr1_6936e029	0.158301	0.000207	FALSE	FALSE	TRUE
Sniffles2.DEL.3BFM0	DEL	chr1	3000000	-58	ARHGEF16,PRDM16	0.48094	DEL_chr1_cd13fb3d	0.339544	4.8e-05	TRUE	TRUE	FALSE
Sniffles2.INS.3B3M0	INS	chr1	3000000	33	ARHGEF16,PRDM16	0.01095	.		.	FALSE	FALSE	TRUE
Sniffles2.DEL.3C0M0	DEL	chr1	3000000	-65	ARHGEF16,PRDM16	0.29144	DEL_chr1_323cea8a	0.273683	6e-05	TRUE	FALSE	FALSE
Sniffles2.INS.3B4M0	INS	chr1	3000000	621	ARHGEF16,PRDM16	0.98	.		.	FALSE	FALSE	TRUE
Sniffles2.INS.3B5M0	INS	chr1	3000000	50	ARHGEF16,PRDM16	0.00182	.		.	FALSE	FALSE	TRUE
Sniffles2.DEL.3C1M0	DEL	chr1	3000000	-39	ARHGEF16,PRDM16	0.01	DEL_chr1_64cb511a	2.8e-05	8e-06	FALSE	FALSE	TRUE
Sniffles2.INS.3B6M0	INS	chr1	3000000	38	ARHGEF16,PRDM16	0.00182	.		.	FALSE	FALSE	TRUE
Sniffles2.INS.3B7M0	INS	chr1	3000000	80	ARHGEF16,PRDM16	0.07013	.		.	FALSE	FALSE	TRUE
Sniffles2.DEL.3C2M0	DEL	chr1	3000000	-44	ARHGEF16,PRDM16	0.02632	DEL_chr1_e56fab0d	0.064655	0.000927	FALSE	FALSE	TRUE
Sniffles2.INS.3B8M0	INS	chr1	3000000	41	ARHGEF16,PRDM16	0.00091	.		.	FALSE	FALSE	TRUE
Sniffles2.INS.3C4M0	INS	chr1	3000000	32	ARHGEF16,PRDM16	0.01633	.		.	FALSE	FALSE	TRUE
Sniffles2.INS.3C5M0	INS	chr1	3000000	83	ARHGEF16,PRDM16	0.01825	.		.	TRUE	FALSE	FALSE
Sniffles2.DEL.3D3M0	DEL	chr1	3000000	-41	ARHGEF16,PRDM16	0.00274	DEL_chr1_14c339ec	0.404313	0.000201	TRUE	TRUE	FALSE
Sniffles2.DEL.3D4M0	DEL	chr1	3000000	-45	ARHGEF16,PRDM16	0.00547	DEL_chr1_64cb511a	3.2e-05	8e-06	FALSE	FALSE	TRUE
Sniffles2.INS.3C6M0	INS	chr1	3000000	49	ARHGEF16,PRDM16	0.32454	.		.	FALSE	FALSE	TRUE
Sniffles2.DEL.3D5M0	DEL	chr1	3000000	-44	ARHGEF16,PRDM16	0.32214	DEL_chr1_f11fd409	0.106635	0.013592	TRUE	FALSE	FALSE
Sniffles2.INS.3C7M0	INS	chr1	3000000	41	ARHGEF16,PRDM16	0.10889	.		.	FALSE	FALSE	TRUE
Sniffles2.DEL.3D6M0	DEL	chr1	3000000	-36	ARHGEF16,PRDM16	0.84936	DEL_chr1_6bdeca1d	0.29407	0.000399	FALSE	FALSE	TRUE
Sniffles2.INS.3C8M0	INS	chr1	3000000	46	ARHGEF16,PRDM16	0.00091	.		.	FALSE	FALSE	TRUE
Sniffles2.DEL.3D7M0	DEL	chr1	3000000	-38	ARHGEF16,PRDM16	0.00091	DEL_chr1_d30fa54c	0.083512	9.6e-05	FALSE	FALSE	TRUE
Sniffles2.INS.3C9M0	INS	chr1	3000000	72	ARHGEF16,PRDM16	0.17454	.		.	FALSE	FALSE	TRUE
Sniffles2.DEL.3D8M0	DEL	chr1	3000000	-50	ARHGEF16	0.02368	DEL_chr1_e418a9f2	0.150108	8e-06	TRUE	FALSE	FALSE
Sniffles2.INS.3CAM0	INS	chr1	3000000	63	MEGF6,ARHGEF16	0.0847	.		.	FALSE	FALSE	TRUE
Sniffles2.DEL.3D9M0	DEL	chr1	3000000	-58	MEGF6,ARHGEF16	0.05556	DEL_chr1_d10526d6	0.0919	0.000278	FALSE	FALSE	TRUE
Sniffles2.INS.3D0M0	INS	chr1	3000000	5660	MEGF6,ARHGEF16	0.00278	.		.	FALSE	FALSE	TRUE
Sniffles2.INS.3CBM0	INS	chr1	3000000	1988	MEGF6,ARHGEF16	0.36514	.		.	FALSE	FALSE	TRUE
Sniffles2.INS.3CCM0	INS	chr1	3000000	2504	MEGF6,ARHGEF16	0.5369	.		.	FALSE	FALSE	TRUE
Sniffles2.INS.3CDM0	INS	chr1	3000000	612	MEGF6,ARHGEF16	0.09116	.		.	FALSE	FALSE	TRUE
Sniffles2.INS.3CFM0	INS	chr1	3000000	4214	MEGF6,ARHGEF16	0.02588	.		.	FALSE	FALSE	TRUE
Sniffles2.INS.3CEM0	INS	chr1	3000000	3169	MEGF6,ARHGEF16	0.08519	.		.	FALSE	FALSE	TRUE
Sniffles2.DEL.3DAM0	DEL	chr1	3000000	-43	MEGF6,ARHGEF16	0.00184	DEL_chr1_76b460e9	0.005034	0.00028	FALSE	FALSE	TRUE
Sniffles2.INS.3D1M0	INS	chr1	3000000	37	MEGF6,ARHGEF16	0.01099	.		.	FALSE	FALSE	TRUE
Sniffles2.DEL.3DBM0	DEL	chr1	3000000	-41	MEGF6,ARHGEF16	0.00183	DEL_chr1_76b460e9	0.004805	0.00028	FALSE	FALSE	TRUE
Sniffles2.DEL.3DCM0	DEL	chr1	3000000	-35	MEGF6,ARHGEF16	0.00091	DEL_chr1_a63b27e4	0.571429	8e-06	FALSE	TRUE	FALSE
Sniffles2.DEL.3DDM0	DEL	chr1	3000000	-62	MEGF6,ARHGEF16	0.09836	DEL_chr1_3aba8345	0.176668	1.6e-05	FALSE	FALSE	TRUE
Sniffles2.INS.3D2M0	INS	chr1	3000000	49	MEGF6,ARHGEF16	0.00091	.		.	FALSE	FALSE	TRUE
Sniffles2.INS.3E4M0	INS	chr1	4000000	9175	MEGF6,ARHGEF16	0.00182	.		.	FALSE	FALSE	TRUE
Sniffles2.INS.3E5M0	INS	chr1	4000000	6721	MEGF6,ARHGEF16	0.0158	.		.	FALSE	FALSE	TRUE
Sniffles2.INS.3E6M0	INS	chr1	4000000	10351	MEGF6,ARHGEF16	0.00371	.		.	FALSE	FALSE	TRUE
Sniffles2.INS.3E2M0	INS	chr1	4000000	5145	MEGF6,ARHGEF16	0.0948	.		.	FALSE	FALSE	TRUE
Sniffles2.INS.3E3M0	INS	chr1	4000000	3353	MEGF6,ARHGEF16	0.16234	.		.	FALSE	FALSE	TRUE
Sniffles2.INS.3E1M0	INS	chr1	4000000	2555	MEGF6,ARHGEF16	0.28518	.		.	FALSE	FALSE	TRUE
Sniffles2.INS.3E0M0	INS	chr1	4000000	385	MEGF6,ARHGEF16	0.29579	.		.	FALSE	FALSE	TRUE
Sniffles2.INS.3DFM0	INS	chr1	4000000	1698	MEGF6,ARHGEF16	0.39083	.		.	FALSE	FALSE	TRUE
Sniffles2.DEL.3F7M0	DEL	chr1	4000000	-37	MEGF6,ARHGEF16	0.00091	DEL_chr1_4f8bf520	0.003246	9.5e-05	FALSE	FALSE	TRUE
Sniffles2.INS.3E7M0	INS	chr1	4000000	36	MEGF6,ARHGEF16	0.2459	.		.	FALSE	FALSE	TRUE
Sniffles2.INS.3E8M0	INS	chr1	4000000	35	MEGF6,ARHGEF16	0.00182	.		.	FALSE	FALSE	TRUE
Sniffles2.DEL.3F8M0	DEL	chr1	4000000	-38	MEGF6,ARHGEF16	0.00182	DEL_chr1_37188a89	0.052419	0.007334	FALSE	FALSE	TRUE
Sniffles2.INS.3E9M0	INS	chr1	4000000	36	MEGF6,ARHGEF16	0.01188	.		.	FALSE	FALSE	TRUE
Sniffles2.DEL.3F9M0	DEL	chr1	4000000	-44	MEGF6	0.02737	DEL_chr1_48812384	0.371901	0.002117	TRUE	TRUE	FALSE
Sniffles2.INS.3EBM0	INS	chr1	4000000	36	MEGF6	0.00091	.		.	FALSE	FALSE	TRUE
Sniffles2.INS.3EAM0	INS	chr1	4000000	48	MEGF6	0.00091	.		.	FALSE	FALSE	TRUE
Sniffles2.DEL.3FAM0	DEL	chr1	4000000	-45	TPRG1L,MEGF6	0.00274	DEL_chr1_27ba2b2c	0.010505	8e-06	FALSE	FALSE	TRUE
Sniffles2.INS.3ECM0	INS	chr1	4000000	32	TPRG1L,MEGF6	0.05311	.		.	FALSE	FALSE	TRUE
Sniffles2.DEL.3FBM0	DEL	chr1	4000000	-43	TPRG1L,MEGF6	0.00459	DEL_chr1_27ba2b2c	0.010048	8e-06	FALSE	FALSE	TRUE
Sniffles2.INS.3EDM0	INS	chr1	4000000	50	TPRG1L,MEGF6	0.06661	.		.	FALSE	FALSE	TRUE
Sniffles2.DEL.3FCM0	DEL	chr1	4000000	-38	TPRG1L,MEGF6	0.19617	DEL_chr1_698152e1	0.221591	9.5e-05	FALSE	FALSE	TRUE
Sniffles2.DEL.3FDM0	DEL	chr1	4000000	-42	TPRG1L,MEGF6	0.00274	DEL_chr1_9e21d0d4	0.230073	0.000714	FALSE	FALSE	TRUE
Sniffles2.INS.3EEM0	INS	chr1	4000000	90	TPRG1L,MEGF6	0.82396	.		.	FALSE	FALSE	TRUE
Sniffles2.INS.3F2M0	INS	chr1	4000000	3771	TPRG1L,MEGF6	0.00646	.		.	FALSE	FALSE	TRUE
Sniffles2.INS.3F1M0	INS	chr1	4000000	2327	TPRG1L,MEGF6	0.07319	.		.	FALSE	FALSE	TRUE
Sniffles2.INS.3EFM0	INS	chr1	4000000	1377	TPRG1L,MEGF6	0.51089	.		.	FALSE	FALSE	TRUE
Sniffles2.DEL.3FEM0	DEL	chr1	4000000	-96	TPRG1L,MEGF6	0.14727	DEL_chr1_b739ba02	0.217002	0.003991	FALSE	FALSE	TRUE
Sniffles2.INS.3F3M0	INS	chr1	4000000	4562	TPRG1L,MEGF6	0.00092	.		.	FALSE	FALSE	TRUE
Sniffles2.INS.3F0M0	INS	chr1	4000000	266	TPRG1L,MEGF6	0.19454	.		.	FALSE	FALSE	TRUE
Sniffles2.INS.3F4M0	INS	chr1	4000000	270	TPRG1L,MEGF6	0.73956	.		.	FALSE	FALSE	TRUE
Sniffles2.DEL.3FFM0	DEL	chr1	4000000	-46	TPRG1L,MEGF6	0.00548	DEL_chr1_73305e67	0.255435	0.000353	FALSE	FALSE	TRUE
Sniffles2.INS.3F5M0	INS	chr1	4000000	301	TPRG1L,MEGF6	0.0211	INS_chr1_503b534b	0.225403	0.018042	FALSE	FALSE	TRUE
Sniffles2.DEL.400M0	DEL	chr1	4000000	-65	TPRG1L,MEGF6	0.85572	DEL_chr1_96a42385	0.357315	0.016151	FALSE	TRUE	FALSE
Sniffles2.INS.3F6M0	INS	chr1	4000000	131	TPRG1L,MEGF6	0.08333	.		.	FALSE	FALSE	TRUE
Sniffles2.DEL.401M0	DEL	chr1	4000000	-43	TPRG1L,MEGF6	0.01457	DEL_chr1_25c40b22	0.208531	0.000301	FALSE	FALSE	TRUE
Sniffles2.DEL.40DM0	DEL	chr1	4000000	-37	TPRG1L,MEGF6	0.00274	DEL_chr1_2a479037	0.001252	8e-06	FALSE	FALSE	TRUE
Sniffles2.INS.402M0	INS	chr1	4000000	38	TPRG1L,MEGF6	0.00092	.		.	FALSE	FALSE	TRUE
Sniffles2.DEL.40EM0	DEL	chr1	4000000	-32	TPRG1L,MEGF6	0.47905	DEL_chr1_b8bb595f	0.052215	1.6e-05	FALSE	FALSE	TRUE
Sniffles2.INS.403M0	INS	chr1	4000000	64	WRAP73,TPRG1L	0.00274	.		.	FALSE	FALSE	TRUE
Sniffles2.DEL.40FM0	DEL	chr1	4000000	-36	WRAP73,TPRG1L	0.89837	DEL_chr1_c89d2ecd	0.256944	4.1e-05	FALSE	FALSE	TRUE
Sniffles2.INS.404M0	INS	chr1	4000000	46	WRAP73,TPRG1L	0.00274	.		.	FALSE	FALSE	TRUE
Sniffles2.INS.406M0	INS	chr1	4000000	46	TP73,WRAP73	0.02186	.		.	FALSE	FALSE	TRUE
Sniffles2.DEL.410M0	DEL	chr1	4000000	-152	TP73,WRAP73	0.67	DEL_chr1_2c704f25	0.161053	0.125825	FALSE	FALSE	TRUE
Sniffles2.DEL.411M0	DEL	chr1	4000000	-74	TP73,WRAP73	0.21364	DEL_chr1_f31eb529	0.507524	0.00095	FALSE	TRUE	FALSE
Sniffles2.INS.405M0	INS	chr1	4000000	46	TP73,WRAP73	0.01	.		.	FALSE	FALSE	TRUE
Sniffles2.DEL.412M0	DEL	chr1	4000000	-35	TP73,WRAP73	0.39416	DEL_chr1_64cb511a	2.5e-05	8e-06	FALSE	FALSE	TRUE
Sniffles2.INS.407M0	INS	chr1	4000000	528	TP73,WRAP73	0.00547	.		.	FALSE	FALSE	TRUE
Sniffles2.DEL.413M0	DEL	chr1	4000000	-190	TP73,WRAP73	0.45173	DEL_chr1_351cfa46	0.560117	0.040853	FALSE	TRUE	FALSE
Sniffles2.INS.408M0	INS	chr1	4000000	49	TP73,WRAP73	0.03102	.		.	FALSE	FALSE	TRUE
Sniffles2.DEL.414M0	DEL	chr1	4000000	-72	TP73,WRAP73	0.19982	DEL_chr1_35c986e6	0.16082	8e-06	TRUE	FALSE	FALSE
Sniffles2.INS.40BM0	INS	chr1	4000000	6160	TP73,WRAP73	0.00182	.		.	FALSE	FALSE	TRUE
Sniffles2.INS.40AM0	INS	chr1	4000000	1646	TP73,WRAP73	0.14598	.		.	FALSE	FALSE	TRUE
Sniffles2.INS.409M0	INS	chr1	4000000	179	TP73,WRAP73	0.55535	.		.	FALSE	FALSE	TRUE
Sniffles2.DEL.415M0	DEL	chr1	4000000	-67	TP73-AS1,WRAP73	0.04463	DEL_chr1_79709afa	0.11545	0.004771	FALSE	FALSE	TRUE
Sniffles2.INS.40CM0	INS	chr1	4000000	72	TP73-AS1,TP73	0.05636	.		.	FALSE	FALSE	TRUE
Sniffles2.DEL.416M0	DEL	chr1	4000000	-36	TP73-AS1,TP73	0.17182	DEL_chr1_863d5070	0.000442	3.2e-05	FALSE	FALSE	TRUE
Sniffles2.DEL.41DM0	DEL	chr1	4000000	-43	TP73-AS1,TP73	0.40967	DEL_chr1_2cbda12b	0.161866	2.4e-05	FALSE	FALSE	TRUE
Sniffles2.INS.419M0	INS	chr1	4000000	47	TP73-AS1,TP73	0.21115	.		.	FALSE	FALSE	TRUE
Sniffles2.DEL.41EM0	DEL	chr1	4000000	-31	TP73-AS1,TP73	0.00457	DEL_chr1_9206fa59	0.201258	9e-06	FALSE	FALSE	TRUE
Sniffles2.DUP.421M0	DUP	chr1	4000000	62931	TP73-AS1,TP73	0.00092	DUP_chr1_9b58631b	0.999968	2.4e-05	FALSE	TRUE	FALSE
Sniffles2.INS.41AM0	INS	chr1	4000000	60	TP73-AS1,TP73	0.00911	.		.	TRUE	FALSE	FALSE
Sniffles2.INS.41CM0	INS	chr1	4000000	41	TP73-AS1,TP73	0.00091	.		.	FALSE	FALSE	TRUE
Sniffles2.INS.41BM0	INS	chr1	4000000	36	TP73-AS1,TP73	0.02087	.		.	FALSE	FALSE	TRUE
Sniffles2.DEL.41FM0	DEL	chr1	4000000	-65	TP73-AS1,TP73	0.08439	DEL_chr1_33342c57	0.105096	0.012004	FALSE	FALSE	TRUE
Sniffles2.DEL.420M0	DEL	chr1	4000000	-45	TP73-AS1	0.00274	DEL_chr1_07b47a82	0.095436	8e-06	FALSE	FALSE	TRUE
Sniffles2.INS.422M0	INS	chr1	4000000	98	CEP104,TP73-AS1	0.17727	INS_chr1_1e9648c4	0.725667	0.260678	TRUE	TRUE	FALSE
Sniffles2.DEL.42CM0	DEL	chr1	4000000	-145	CEP104,TP73-AS1	0.18602	DEL_chr1_ef4211b8	0.583142	0.005314	FALSE	TRUE	FALSE
Sniffles2.DEL.42DM0	DEL	chr1	4000000	-862	CEP104	0.00091	DEL_chr1_4079c051	0.024123	8e-06	TRUE	FALSE	FALSE
Sniffles2.INS.423M0	INS	chr1	4000000	49	CEP104	0.54628	.		.	TRUE	FALSE	FALSE
Sniffles2.INS.424M0	INS	chr1	4000000	35	CEP104	0.00455	.		.	FALSE	FALSE	TRUE
Sniffles2.DEL.42EM0	DEL	chr1	4000000	-48	CEP104	0.00364	DEL_chr1_7a35ec5b	0.181481	0.5	FALSE	FALSE	TRUE
Sniffles2.INS.425M0	INS	chr1	4000000	76	CEP104	0.20985	INS_chr1_e92dedd0	0.674386	0.089881	FALSE	TRUE	FALSE
Sniffles2.DEL.42FM0	DEL	chr1	4000000	-66	CEP104	0.6461	DEL_chr1_36e1e666	0.796968	1e-05	TRUE	TRUE	FALSE
Sniffles2.DEL.430M0	DEL	chr1	4000000	-51	CEP104	0.42378	DEL_chr1_8da082cf	0.000755	2.4e-05	FALSE	FALSE	TRUE
Sniffles2.INS.426M0	INS	chr1	4000000	41	DFFB,CEP104	0.00091	.		.	FALSE	FALSE	TRUE
Sniffles2.INS.427M0	INS	chr1	4000000	34	DFFB,CEP104	0.00273	.		.	FALSE	FALSE	TRUE
Sniffles2.INS.428M0	INS	chr1	4000000	31	DFFB,CEP104	0.00907	.		.	FALSE	FALSE	TRUE
Sniffles2.INS.429M0	INS	chr1	4000000	260	DFFB,CEP104	0.96461	.		.	TRUE	FALSE	FALSE
Sniffles2.INS.42AM0	INS	chr1	4000000	34	DFFB	0.00273	.		.	FALSE	FALSE	TRUE
Sniffles2.DEL.431M0	DEL	chr1	4000000	-150	DFFB	0.15273	DEL_chr1_25546097	0.491763	8e-06	FALSE	TRUE	FALSE
Sniffles2.DEL.432M0	DEL	chr1	4000000	-91	LINC01134,DFFB	0.49365	DEL_chr1_18b1bc11	0.11165	0.02536	FALSE	FALSE	TRUE
Sniffles2.INS.42BM0	INS	chr1	4000000	42	LINC01134,DFFB	0.00365	.		.	FALSE	FALSE	TRUE
Sniffles2.DEL.433M0	DEL	chr1	4000000	-43	LINC01134,DFFB	0.13546	DEL_chr1_96ed2f99	0.142045	0.000233	FALSE	FALSE	TRUE
Sniffles2.DUP.440M0	DUP	chr1	4000000	15747	LINC01134,DFFB	0.00091	DUP_chr1_dc64f4eb	0.999429	0.000335	FALSE	TRUE	FALSE
Sniffles2.DEL.438M0	DEL	chr1	4000000	-35	LINC01134	0.00545	DEL_chr1_d454c30d	0.006795	1.6e-05	FALSE	FALSE	TRUE
Sniffles2.INS.434M0	INS	chr1	4000000	119	LINC01134	0.09141	.		.	FALSE	FALSE	TRUE
Sniffles2.DEL.439M0	DEL	chr1	4000000	-41	LINC01134	0.00091	DEL_chr1_e32ebe88	0.00061	1.6e-05	FALSE	FALSE	TRUE
Sniffles2.INS.435M0	INS	chr1	4000000	282	LINC01134	0.00817	.		.	TRUE	FALSE	FALSE
Sniffles2.DEL.43AM0	DEL	chr1	4000000	-269	LINC01134	0.00907	DEL_chr1_76d2b3d6	0.382979	0.012581	FALSE	TRUE	FALSE
Sniffles2.DEL.43BM0	DEL	chr1	4000000	-3218	LINC01134	0.00091	DEL_chr1_74256c78	0.989476	0.000103	FALSE	TRUE	FALSE
Sniffles2.DEL.43CM0	DEL	chr1	4000000	-31	LINC01134	0.00091	DEL_chr1_d7aaf56b	0.01304	6.6e-05	FALSE	FALSE	TRUE
Sniffles2.DEL.43DM0	DEL	chr1	4000000	-44	LINC01134	0.00181	DEL_chr1_e32ebe88	0.000654	1.6e-05	FALSE	FALSE	TRUE
Sniffles2.INS.436M0	INS	chr1	4000000	51	LINC01134	0.1579	.		.	FALSE	FALSE	TRUE
Sniffles2.INS.437M0	INS	chr1	4000000	40	LINC01134	0.00091	.		.	FALSE	FALSE	TRUE
Sniffles2.DEL.43EM0	DEL	chr1	4000000	-32	LINC01134	0.43829	DEL_chr1_40886c8f	0.1638	8e-06	FALSE	FALSE	TRUE
Sniffles2.DEL.43FM0	DEL	chr1	4000000	-37	LINC01134	0.00456	DEL_chr1_65b64fa8	0.127946	0.000517	FALSE	FALSE	TRUE
Sniffles2.INS.442M0	INS	chr1	4000000	1574	LINC01134	0.03636	.		.	FALSE	FALSE	TRUE
Sniffles2.INS.441M0	INS	chr1	4000000	117	LINC01134	0.19273	.		.	FALSE	FALSE	TRUE
Sniffles2.DEL.44BM0	DEL	chr1	4000000	-118	LINC01134	0.55808	DEL_chr1_06ce9217	0.346939	0.000575	TRUE	TRUE	FALSE
Sniffles2.INS.443M0	INS	chr1	4000000	40	LINC01134	0.00091	INS_chr1_a98e5ff0	0.238095	0.000643	FALSE	FALSE	TRUE
Sniffles2.INS.444M0	INS	chr1	4000000	178	LINC01134	0.95281	.		.	FALSE	FALSE	TRUE
Sniffles2.DEL.44CM0	DEL	chr1	4000000	-952	LINC01134	0.31091	DEL_chr1_ff7b1e16	0.634837	0.000394	FALSE	TRUE	FALSE
Sniffles2.DEL.44DM0	DEL	chr1	4000000	-256	LINC01134	0.18602	DEL_chr1_057e97fd	0.470817	1.8e-05	FALSE	TRUE	FALSE
Sniffles2.DEL.44EM0	DEL	chr1	4000000	-467	LINC01134	0.1833	DEL_chr1_7971c287	0.468	0.115148	FALSE	TRUE	FALSE
Sniffles2.DEL.44FM0	DEL	chr1	4000000	-37	LINC01134	0.00091	DEL_chr1_207f6900	0.018673	8e-06	FALSE	FALSE	TRUE
Sniffles2.INS.447M0	INS	chr1	4000000	4222	LINC01134	0.00371	.		.	FALSE	FALSE	TRUE
Sniffles2.INS.446M0	INS	chr1	4000000	2248	LINC01134	0.05474	.		.	FALSE	FALSE	TRUE
Sniffles2.INS.449M0	INS	chr1	4000000	3223	LINC01134	0.04228	.		.	FALSE	FALSE	TRUE
Sniffles2.INS.448M0	INS	chr1	4000000	901	LINC01134	0.31125	.		.	FALSE	FALSE	TRUE
Sniffles2.INS.445M0	INS	chr1	4000000	161	LINC01134	0.40563	.		.	FALSE	FALSE	TRUE
Sniffles2.DEL.450M0	DEL	chr1	4000000	-113	LINC01134	0.05091	DEL_chr1_30ed4478	0.499055	2.4e-05	FALSE	TRUE	FALSE
Sniffles2.INS.44AM0	INS	chr1	4000000	119	LINC01134	0.06624	.		.	FALSE	FALSE	TRUE
Sniffles2.DEL.451M0	DEL	chr1	4000000	-314	LINC01134	0.28962	DEL_chr1_2b85be33	0.95873	0.374203	TRUE	TRUE	FALSE
Sniffles2.INS.454M0	INS	chr1	4000000	125	LINC01134	0.43013	.		.	FALSE	FALSE	TRUE
Sniffles2.DEL.45BM0	DEL	chr1	4000000	-58	LINC01134	0.05383	DEL_chr1_8705d31a	0.122034	8e-06	FALSE	FALSE	TRUE
Sniffles2.INS.455M0	INS	chr1	4000000	56	LINC01134	0.01369	.		.	FALSE	FALSE	TRUE
Sniffles2.INS.456M0	INS	chr1	4000000	339	LINC01134	0.92196	INS_chr1_eda76c9f	0.242731	0.007926	FALSE	FALSE	TRUE
Sniffles2.INS.458M0	INS	chr1	4000000	1988	LINC01134	0.02102	.		.	FALSE	FALSE	TRUE
Sniffles2.DEL.45CM0	DEL	chr1	4000000	-50	LINC01134	0.00818	DEL_chr1_b242dcce	0.476636	0.001937	TRUE	TRUE	FALSE
Sniffles2.INS.457M0	INS	chr1	4000000	208	LINC01134	0.8294	.		.	TRUE	FALSE	FALSE
Sniffles2.INS.459M0	INS	chr1	4000000	47	LINC01134	0.00182	.		.	FALSE	FALSE	TRUE
Sniffles2.DEL.45DM0	DEL	chr1	4000000	-44	LINC01134	0.00091	.		.	FALSE	FALSE	TRUE
Sniffles2.INS.45AM0	INS	chr1	4000000	292	LINC01134	0.97822	.		.	FALSE	FALSE	TRUE
Sniffles2.DEL.45FM0	DEL	chr1	4000000	-38	LINC01134	0.00091	DEL_chr1_e7a89f72	0.005822	2.4e-05	FALSE	FALSE	TRUE
Sniffles2.DEL.45EM0	DEL	chr1	4000000	-31	LINC01134	0.20599	DEL_chr1_fc767e0e	0.061311	9e-06	FALSE	FALSE	TRUE
Sniffles2.DEL.461M0	DEL	chr1	4000000	-38	LINC01134	0.02289	DEL_chr1_69c949b3	0.108974	0.01784	FALSE	FALSE	TRUE
Sniffles2.INS.460M0	INS	chr1	4000000	317	LINC01134	0.1225	INS_chr1_fde236a8	0.908782	0.155177	TRUE	TRUE	FALSE
Sniffles2.DEL.462M0	DEL	chr1	4000000	-34	LINC01134	0.32546	DEL_chr1_524087d2	0.069166	0.000323	FALSE	FALSE	TRUE
Sniffles2.INS.463M0	INS	chr1	4000000	40	LINC01134	0.35155	.		.	TRUE	FALSE	FALSE
Sniffles2.DEL.46EM0	DEL	chr1	4000000	-31	LINC01134	0.42091	DEL_chr1_702868df	0.045649	1.6e-05	TRUE	FALSE	FALSE
Sniffles2.DEL.46FM0	DEL	chr1	4000000	-8166	LINC01134	0.00091	DEL_chr1_69052a9e	0.146656	8e-06	TRUE	FALSE	FALSE
Sniffles2.DEL.470M0	DEL	chr1	4000000	-34	LINC01134	0.33909	DEL_chr1_75a73a15	0.132987	0.000199	FALSE	FALSE	TRUE
Sniffles2.DUP.478M0	DUP	chr1	4000000	3913	LINC01134	0.00091	DUP_chr1_c1fe1abc	0.022538	8e-06	FALSE	FALSE	TRUE
Sniffles2.INS.464M0	INS	chr1	4000000	41	LINC01134	0.15665	.		.	FALSE	FALSE	TRUE
Sniffles2.DEL.471M0	DEL	chr1	4000000	-40	LINC01134	0.00274	DEL_chr1_17401585	0.414347	1.6e-05	FALSE	TRUE	FALSE
Sniffles2.INS.468M0	INS	chr1	4000000	4408	LINC01134	0.00641	.		.	FALSE	FALSE	TRUE
Sniffles2.INS.466M0	INS	chr1	4000000	2458	LINC01134	0.07117	INS_chr1_c82e56a9	0.029374	0.000275	FALSE	FALSE	TRUE
Sniffles2.INS.465M0	INS	chr1	4000000	237	LINC01134	0.14091	INS_chr1_c82e56a9	0.221468	0.000275	FALSE	FALSE	TRUE
Sniffles2.DEL.473M0	DEL	chr1	4000000	-392	LINC01134	0.00182	DEL_chr1_645ef657	0.634895	0.107363	FALSE	TRUE	FALSE
Sniffles2.INS.467M0	INS	chr1	4000000	1305	LINC01134	0.0971	.		.	FALSE	FALSE	TRUE
Sniffles2.DEL.472M0	DEL	chr1	4000000	-58	LINC01134	0.06364	DEL_chr1_645ef657	0.095315	0.107363	FALSE	FALSE	TRUE
Sniffles2.INS.46AM0	INS	chr1	4000000	84	LINC01134	0.00456	.		.	FALSE	FALSE	TRUE
Sniffles2.INS.469M0	INS	chr1	4000000	2198	LINC01134	0.03558	.		.	FALSE	FALSE	TRUE
Sniffles2.INS.46BM0	INS	chr1	4000000	1223	LINC01134	0.07418	.		.	FALSE	FALSE	TRUE
Sniffles2.INS.46CM0	INS	chr1	4000000	623	LINC01134	0.97278	.		.	FALSE	FALSE	TRUE
Sniffles2.DEL.474M0	DEL	chr1	4000000	-78	LINC01134	0.20236	DEL_chr1_58c93196	0.554871	0.067374	TRUE	TRUE	FALSE
Sniffles2.INS.46DM0	INS	chr1	4000000	41	LINC01134	0.00091	.		.	FALSE	FALSE	TRUE
Sniffles2.DEL.475M0	DEL	chr1	4000000	-47	LINC01134	0.00273	DEL_chr1_2b805c32	0.219512	0.000392	FALSE	FALSE	TRUE
Sniffles2.DEL.476M0	DEL	chr1	4000000	-41	LINC01134	0.00638	DEL_chr1_7dd4c936	0.141414	0.011527	FALSE	FALSE	TRUE
Sniffles2.DEL.477M0	DEL	chr1	4000000	-49	LINC01134	0.03727	DEL_chr1_cea9cd42	0.021811	0.000213	TRUE	FALSE	FALSE
Sniffles2.DEL.47AM0	DEL	chr1	4000000	-66	LINC01134	0.84029	DEL_chr1_313410b3	0.143777	0.169969	TRUE	FALSE	FALSE
Sniffles2.DEL.47BM0	DEL	chr1	4000000	-38	LINC01134	0.00273	DEL_chr1_62108dfa	0.000365	8e-06	FALSE	FALSE	TRUE
Sniffles2.DEL.47CM0	DEL	chr1	4000000	-85	LINC01134	0.05109	DEL_chr1_7a841e61	0.588127	0.033645	TRUE	TRUE	FALSE
Sniffles2.DEL.47DM0	DEL	chr1	4000000	-46	LINC01134	0.00091	DEL_chr1_8488243b	0.308854	0.013262	FALSE	TRUE	FALSE
Sniffles2.INS.479M0	INS	chr1	4000000	40	LINC01134	0.00273	.		.	FALSE	FALSE	TRUE
Sniffles2.DEL.484M0	DEL	chr1	5000000	-43	LINC01134	0.00091	DEL_chr1_0aa17053	0.0704	0.000392	FALSE	FALSE	TRUE
Sniffles2.DEL.485M0	DEL	chr1	5000000	-32	LINC01134	0.06352	DEL_chr1_0935b56a	0.066265	8e-06	FALSE	FALSE	TRUE
Sniffles2.INS.47EM0	INS	chr1	5000000	36	LINC01134	0.3294	.		.	FALSE	FALSE	TRUE
Sniffles2.DEL.486M0	DEL	chr1	5000000	-42	LINC01134	0.48548	DEL_chr1_0c003322	0.2468	0.001089	FALSE	FALSE	TRUE
Sniffles2.INS.47FM0	INS	chr1	5000000	47	LINC01134	0.36388	.		.	FALSE	FALSE	TRUE
Sniffles2.DEL.487M0	DEL	chr1	5000000	-142	LINC01134	0.12295	DEL_chr1_81488ed9	0.102954	0.000144	FALSE	FALSE	TRUE
Sniffles2.INS.480M0	INS	chr1	5000000	31	LINC01134	0.3902	.		.	FALSE	FALSE	TRUE
Sniffles2.INS.481M0	INS	chr1	5000000	144	LINC01134	0.83455	INS_chr1_ad01d09e	0.972973	0.502461	TRUE	TRUE	FALSE
Sniffles2.INS.482M0	INS	chr1	5000000	70	LINC01134	0.00091	.		.	FALSE	FALSE	TRUE
Sniffles2.INS.483M0	INS	chr1	5000000	32	LINC01134	0.14754	.		.	FALSE	FALSE	TRUE
Sniffles2.INS.488M0	INS	chr1	5000000	35	LINC01134	0.28766	.		.	FALSE	FALSE	TRUE
Sniffles2.DEL.48FM0	DEL	chr1	5000000	-137	LINC01134	0.06364	DEL_chr1_a121b32c	0.237113	0.011236	TRUE	FALSE	FALSE
Sniffles2.INS.489M0	INS	chr1	5000000	40	LINC01134	0.07636	.		.	FALSE	FALSE	TRUE
Sniffles2.INS.48AM0	INS	chr1	5000000	40	LINC01134	0.00091	.		.	FALSE	FALSE	TRUE
Sniffles2.INS.48BM0	INS	chr1	5000000	68	LINC01134	0.43194	.		.	FALSE	FALSE	TRUE
Sniffles2.DEL.490M0	DEL	chr1	5000000	-72	LINC01134	0.3049	DEL_chr1_4c8d6016	0.107038	0.068852	FALSE	FALSE	TRUE
Sniffles2.DEL.491M0	DEL	chr1	5000000	-41	LINC01134	0.00091	DEL_chr1_267c2462	0.062593	9.5e-05	FALSE	FALSE	TRUE
Sniffles2.DEL.492M0	DEL	chr1	5000000	-45	LINC01134	0.00091	DEL_chr1_d02be7ca	0.07931	0.002351	FALSE	FALSE	TRUE
Sniffles2.DEL.493M0	DEL	chr1	5000000	-45	LINC01134	0.66606	DEL_chr1_ef95e9f5	0.122667	0.016597	FALSE	FALSE	TRUE
Sniffles2.INS.48CM0	INS	chr1	5000000	134	LINC01134	0.01818	.		.	FALSE	FALSE	TRUE
Sniffles2.INS.48DM0	INS	chr1	5000000	51	LINC01134	0.2865	.		.	FALSE	FALSE	TRUE
Sniffles2.DEL.494M0	DEL	chr1	5000000	-37	LINC01134	0.66727	DEL_chr1_ca0f0577	0.151629	8e-06	FALSE	FALSE	TRUE
Sniffles2.INS.48EM0	INS	chr1	5000000	87	LINC01134	0.0592	.		.	FALSE	FALSE	TRUE
Sniffles2.DEL.498M0	DEL	chr1	5000000	-31	LINC01134	0.02007	DEL_chr1_1e5da88c	0.000685	3.3e-05	FALSE	FALSE	TRUE
Sniffles2.DEL.499M0	DEL	chr1	5000000	-32	LINC01134	0.0592	.		.	FALSE	FALSE	TRUE
Sniffles2.INS.496M0	INS	chr1	5000000	35	LINC01134	0.05759	.		.	FALSE	FALSE	TRUE
Sniffles2.INS.495M0	INS	chr1	5000000	34	LINC01134	0.46279	.		.	FALSE	FALSE	TRUE
Sniffles2.INS.497M0	INS	chr1	5000000	161	LINC01134	0.99183	.		.	TRUE	FALSE	FALSE
Sniffles2.DEL.49AM0	DEL	chr1	5000000	-42	LINC01134	0.00091	DEL_chr1_d089092c	0.006728	8e-06	FALSE	FALSE	TRUE
Sniffles2.DEL.49EM0	DEL	chr1	5000000	-45	LINC01134	0.00998	.		.	FALSE	FALSE	TRUE
Sniffles2.INS.49BM0	INS	chr1	5000000	36	LINC01134	0.36	.		.	TRUE	FALSE	FALSE
Sniffles2.INS.49CM0	INS	chr1	5000000	33	NPHP4,LINC01134	0.02464	.		.	TRUE	FALSE	FALSE
Sniffles2.INS.49DM0	INS	chr1	5000000	33	NPHP4,LINC01134	0.00275	.		.	FALSE	FALSE	TRUE
Sniffles2.DUP.4A4M0	DUP	chr1	5000000	365	NPHP4,LINC01134	0.00455	DUP_chr1_e6ff6206	0.527322	0.718682	FALSE	TRUE	FALSE
Sniffles2.INS.49FM0	INS	chr1	5000000	123	NPHP4,LINC01134	0.04174	.		.	TRUE	FALSE	FALSE
Sniffles2.INS.4A0M0	INS	chr1	5000000	3576	NPHP4,LINC01134	0.09865	.		.	FALSE	FALSE	TRUE
Sniffles2.INS.4A1M0	INS	chr1	5000000	1859	NPHP4,LINC01134	0.96915	.		.	FALSE	FALSE	TRUE
Sniffles2.DEL.4A3M0	DEL	chr1	5000000	-43	NPHP4,LINC01134	0.05091	DEL_chr1_d223310a	0.44	0.000604	FALSE	TRUE	FALSE
Sniffles2.INS.4A2M0	INS	chr1	5000000	31	NPHP4	0.19273	.		.	FALSE	FALSE	TRUE
Sniffles2.DEL.4AAM0	DEL	chr1	5000000	-46	NPHP4	0.00091	DEL_chr1_3ea4db73	0.000574	0.000198	FALSE	FALSE	TRUE
Sniffles2.DEL.4ABM0	DEL	chr1	5000000	-52	NPHP4	0.00092	DEL_chr1_fe16fbf0	0.445378	0.00144	FALSE	TRUE	FALSE
Sniffles2.INS.4A7M0	INS	chr1	5000000	72	NPHP4	0.87296	.		.	FALSE	FALSE	TRUE
Sniffles2.INS.4A9M0	INS	chr1	5000000	32	NPHP4	0.00091	.		.	FALSE	FALSE	TRUE
Sniffles2.DEL.4ACM0	DEL	chr1	5000000	-35	NPHP4	0.00364	DEL_chr1_3ea4db73	0.000439	0.000198	FALSE	FALSE	TRUE
Sniffles2.INS.4A8M0	INS	chr1	5000000	33	NPHP4	0.00363	.		.	FALSE	FALSE	TRUE
Sniffles2.INS.4AEM0	INS	chr1	5000000	936	NPHP4	0.00091	INS_chr1_e03798f3	0.047566	0.000588	FALSE	FALSE	TRUE
Sniffles2.DEL.4B1M0	DEL	chr1	5000000	-1055	NPHP4	0.00091	DEL_chr1_1338502f	0.976501	0.000714	TRUE	TRUE	FALSE
Sniffles2.INS.4ADM0	INS	chr1	5000000	476	NPHP4	0.98004	INS_chr1_e03798f3	0.052612	0.000588	FALSE	FALSE	TRUE
Sniffles2.DEL.4B2M0	DEL	chr1	5000000	-4748	NPHP4	0.00182	DEL_chr1_f7043eee	0.993512	0.00023	FALSE	TRUE	FALSE
Sniffles2.INS.4AFM0	INS	chr1	5000000	574	NPHP4	0.97822	.		.	TRUE	FALSE	FALSE
Sniffles2.INS.4B0M0	INS	chr1	5000000	32	NPHP4	0.00091	.		.	FALSE	FALSE	TRUE
Sniffles2.DEL.4B7M0	DEL	chr1	5000000	-45	NPHP4	0.25499	DEL_chr1_04708469	0.007476	3.2e-05	FALSE	FALSE	TRUE
Sniffles2.INS.4B4M0	INS	chr1	5000000	38	NPHP4	0.14025	.		.	FALSE	FALSE	TRUE
Sniffles2.DEL.4B8M0	DEL	chr1	5000000	-1962	NPHP4	0.00182	DEL_chr1_a78c797c	0.975318	0.00027	FALSE	TRUE	FALSE
Sniffles2.INS.4B5M0	INS	chr1	5000000	33	NPHP4	0.1951	.		.	FALSE	FALSE	TRUE
Sniffles2.DEL.4B9M0	DEL	chr1	5000000	-62	NPHP4	0.74501	DEL_chr1_c21cd853	0.107143	0.00726	FALSE	FALSE	TRUE
Sniffles2.INS.4B6M0	INS	chr1	5000000	65	NPHP4	0.06934	.		.	FALSE	FALSE	TRUE
Sniffles2.DEL.4BAM0	DEL	chr1	5000000	-36	NPHP4	0.00091	DEL_chr1_6ba0645e	0.002306	8e-06	FALSE	FALSE	TRUE
Sniffles2.DEL.4BBM0	DEL	chr1	5000000	-46	NPHP4	0.11546	DEL_chr1_b2ca6ee6	0.072736	0.000822	FALSE	FALSE	TRUE
Sniffles2.DEL.4C3M0	DEL	chr1	5000000	-101	NPHP4	0.42287	DEL_chr1_b5b2297d	0.30165	0.004824	FALSE	TRUE	FALSE
Sniffles2.DEL.4C4M0	DEL	chr1	5000000	-36	NPHP4	0.00636	DEL_chr1_6131e558	0	0.008907	FALSE	FALSE	TRUE
Sniffles2.INS.4BCM0	INS	chr1	5000000	39	NPHP4	0.00272	.		.	FALSE	FALSE	TRUE
Sniffles2.DEL.4C5M0	DEL	chr1	5000000	-43	NPHP4	0.00091	DEL_chr1_406a9e6c	0.051887	2.4e-05	FALSE	FALSE	TRUE
Sniffles2.INS.4BDM0	INS	chr1	5000000	157	NPHP4	0.78584	.		.	FALSE	FALSE	TRUE
Sniffles2.DEL.4C6M0	DEL	chr1	5000000	-31	NPHP4	0.00274	DEL_chr1_6131e558	0	0.008907	FALSE	FALSE	TRUE
Sniffles2.DEL.4C7M0	DEL	chr1	5000000	-35	NPHP4	0.00182	DEL_chr1_d6d39c00	0.029703	2.4e-05	FALSE	FALSE	TRUE
Sniffles2.INS.4C0M0	INS	chr1	5000000	9294	NPHP4	0.0073	.		.	FALSE	FALSE	TRUE
Sniffles2.DEL.4C8M0	DEL	chr1	5000000	-37	NPHP4	0.00182	DEL_chr1_9d85159d	0.361905	3.3e-05	FALSE	TRUE	FALSE
Sniffles2.INS.4C2M0	INS	chr1	5000000	8032	NPHP4	0.00181	.		.	FALSE	FALSE	TRUE
Sniffles2.INS.4C1M0	INS	chr1	5000000	3555	NPHP4	0.01097	.		.	FALSE	FALSE	TRUE
Sniffles2.INS.4BFM0	INS	chr1	5000000	9856	NPHP4	0.04159	.		.	FALSE	FALSE	TRUE
Sniffles2.INS.4BEM0	INS	chr1	5000000	5140	NPHP4	0.95909	.		.	FALSE	FALSE	TRUE
Sniffles2.DEL.4CEM0	DEL	chr1	5000000	-35	NPHP4	0.07078	DEL_chr1_472be72b	0.006598	8.8e-05	FALSE	FALSE	TRUE
Sniffles2.INS.4C9M0	INS	chr1	5000000	31	NPHP4	0.3657	.		.	FALSE	FALSE	TRUE
Sniffles2.DEL.4CFM0	DEL	chr1	5000000	-73	NPHP4	0.52541	DEL_chr1_0be8e3da	0.676608	0.001742	TRUE	TRUE	FALSE
Sniffles2.INS.4CAM0	INS	chr1	5000000	40	NPHP4	0.03734	.		.	FALSE	FALSE	TRUE
Sniffles2.INS.4CBM0	INS	chr1	5000000	34	NPHP4	0.20765	.		.	FALSE	FALSE	TRUE
Sniffles2.INS.4CCM0	INS	chr1	5000000	37	NPHP4	0.00183	.		.	TRUE	FALSE	FALSE
Sniffles2.INS.4CDM0	INS	chr1	5000000	42	NPHP4	0.00091	.		.	FALSE	FALSE	TRUE
Sniffles2.DEL.4D0M0	DEL	chr1	5000000	-42	NPHP4	0.00365	DEL_chr1_b16b0d5b	0.007821	2.4e-05	TRUE	FALSE	FALSE
Sniffles2.DEL.4D7M0	DEL	chr1	6000000	-46	NPHP4	0.00273	DEL_chr1_ababe097	0.394958	8.3e-05	FALSE	TRUE	FALSE
Sniffles2.INS.4D1M0	INS	chr1	6000000	36	NPHP4	0.00182	.		.	FALSE	FALSE	TRUE
Sniffles2.DEL.4D8M0	DEL	chr1	6000000	-37	NPHP4	0.00182	DEL_chr1_6fd8bdf5	0.071801	4.8e-05	FALSE	FALSE	TRUE
Sniffles2.INS.4D2M0	INS	chr1	6000000	44	NPHP4	0.00182	.		.	FALSE	FALSE	TRUE
Sniffles2.DEL.4D9M0	DEL	chr1	6000000	-39	NPHP4	0.00273	DEL_chr1_6131e558	1e-06	0.008907	FALSE	FALSE	TRUE
Sniffles2.INS.4D3M0	INS	chr1	6000000	33	NPHP4	0.00272	.		.	FALSE	FALSE	TRUE
Sniffles2.INS.4D4M0	INS	chr1	6000000	88	NPHP4	0.00091	.		.	FALSE	FALSE	TRUE
Sniffles2.DEL.4DAM0	DEL	chr1	6000000	-85	NPHP4	0.01818	DEL_chr1_3001843d	0.21393	0.030858	FALSE	FALSE	TRUE
Sniffles2.INS.4D5M0	INS	chr1	6000000	38	NPHP4	0.00091	.		.	FALSE	FALSE	TRUE
Sniffles2.DEL.4DBM0	DEL	chr1	6000000	-32	NPHP4	0.01727	DEL_chr1_c3e5807e	0.000154	2.4e-05	FALSE	FALSE	TRUE
Sniffles2.INS.4D6M0	INS	chr1	6000000	62	NPHP4	0.44828	INS_chr1_81542825	0.77445	0.611314	TRUE	TRUE	FALSE
Sniffles2.DEL.4E2M0	DEL	chr1	6000000	-45	NPHP4	0.00183	DEL_chr1_2a7df811	0.088632	0.002486	FALSE	FALSE	TRUE
Sniffles2.INS.4DCM0	INS	chr1	6000000	48	NPHP4	0.05688	.		.	FALSE	FALSE	TRUE
Sniffles2.INS.4DEM0	INS	chr1	6000000	36	NPHP4	0.00364	.		.	FALSE	FALSE	TRUE
Sniffles2.INS.4DDM0	INS	chr1	6000000	91	NPHP4	0.03734	.		.	FALSE	FALSE	TRUE
Sniffles2.DEL.4E3M0	DEL	chr1	6000000	-36	NPHP4	0.01913	DEL_chr1_6131e558	0	0.008907	FALSE	FALSE	TRUE
Sniffles2.INS.4DFM0	INS	chr1	6000000	38	NPHP4	0.00092	.		.	FALSE	FALSE	TRUE
Sniffles2.DEL.4E4M0	DEL	chr1	6000000	-36	NPHP4	0.33971	DEL_chr1_5d2e29b5	0.380068	0.001218	FALSE	TRUE	FALSE
Sniffles2.INS.4E0M0	INS	chr1	6000000	42	NPHP4	0.00183	.		.	FALSE	FALSE	TRUE
Sniffles2.DEL.4E5M0	DEL	chr1	6000000	-47	NPHP4	0.01815	DEL_chr1_0dacd2a7	0.247423	0.0614	FALSE	FALSE	TRUE
Sniffles2.INS.4E1M0	INS	chr1	6000000	96	NPHP4	0.25771	.		.	FALSE	FALSE	TRUE
Sniffles2.INS.4E7M0	INS	chr1	6000000	37	NPHP4	0.35155	.		.	TRUE	FALSE	FALSE
Sniffles2.DEL.4ECM0	DEL	chr1	6000000	-35	NPHP4	0.00092	DEL_chr1_d193ad9e	0.067751	0.007992	FALSE	FALSE	TRUE
Sniffles2.INS.4E8M0	INS	chr1	6000000	43	NPHP4	0.00092	.		.	FALSE	FALSE	TRUE
Sniffles2.DEL.4EDM0	DEL	chr1	6000000	-46	NPHP4	0.00183	DEL_chr1_b01172a9	0.21523	3.3e-05	FALSE	FALSE	TRUE
Sniffles2.INS.4E9M0	INS	chr1	6000000	298	NPHP4	0.47731	.		.	FALSE	FALSE	TRUE
Sniffles2.DEL.4EEM0	DEL	chr1	6000000	-39	NPHP4	0.00183	DEL_chr1_6131e558	1e-06	0.008907	FALSE	FALSE	TRUE
Sniffles2.INS.4EAM0	INS	chr1	6000000	38	NPHP4	0.05657	.		.	FALSE	FALSE	TRUE
Sniffles2.DEL.4EFM0	DEL	chr1	6000000	-32	NPHP4	0.00457	DEL_chr1_d96a8ca9	0.071274	4e-05	FALSE	FALSE	TRUE
Sniffles2.DEL.4F0M0	DEL	chr1	6000000	-45	NPHP4	0.43466	DEL_chr1_c3e15e36	0.289308	0.008127	TRUE	FALSE	FALSE
Sniffles2.DEL.4F1M0	DEL	chr1	6000000	-100	NPHP4	0.97096	DEL_chr1_ed479a46	0.403607	0.000788	TRUE	TRUE	FALSE
Sniffles2.INS.4EBM0	INS	chr1	6000000	35	NPHP4	0.03188	.		.	FALSE	FALSE	TRUE
Sniffles2.DEL.4F2M0	DEL	chr1	6000000	-33	NPHP4	0.01468	DEL_chr1_6131e558	0	0.008907	FALSE	FALSE	TRUE
Sniffles2.INS.4F4M0	INS	chr1	6000000	45	NPHP4	0.00091	.		.	FALSE	FALSE	TRUE
Sniffles2.INS.4F5M0	INS	chr1	6000000	441	NPHP4	0.97913	INS_chr1_5c90fe45	0.993243	0.632039	TRUE	TRUE	FALSE
Sniffles2.DEL.4FFM0	DEL	chr1	6000000	-40	NPHP4	0.00091	DEL_chr1_cdafeab9	0.225069	4.8e-05	FALSE	FALSE	TRUE
Sniffles2.INS.4F6M0	INS	chr1	6000000	39	NPHP4	0.00091	.		.	FALSE	FALSE	TRUE
Sniffles2.INS.4F7M0	INS	chr1	6000000	253	NPHP4	0.44737	.		.	FALSE	FALSE	TRUE
Sniffles2.INS.4F8M0	INS	chr1	6000000	32	NPHP4	0.18522	.		.	FALSE	FALSE	TRUE
Sniffles2.INS.4F9M0	INS	chr1	6000000	351	NPHP4	0.94455	INS_chr1_2d865799	0.878244	0.503474	FALSE	TRUE	FALSE
Sniffles2.INS.4FBM0	INS	chr1	6000000	1411	NPHP4	0.01645	.		.	FALSE	FALSE	TRUE
Sniffles2.INS.4FAM0	INS	chr1	6000000	730	NPHP4	0.96098	.		.	FALSE	FALSE	TRUE
Sniffles2.DEL.500M0	DEL	chr1	6000000	-5434	NPHP4	0.00091	DEL_chr1_b83e8f75	1	0.000262	TRUE	TRUE	FALSE
Sniffles2.DEL.501M0	DEL	chr1	6000000	-39	NPHP4	0.00092	DEL_chr1_107ab5c7	0.009728	8e-06	TRUE	FALSE	FALSE
Sniffles2.DEL.502M0	DEL	chr1	6000000	-33	NPHP4	0.01642	DEL_chr1_a8a6d363	0.182796	0.000955	FALSE	FALSE	TRUE
Sniffles2.INS.4FCM0	INS	chr1	6000000	40	NPHP4	0.00091	.		.	FALSE	FALSE	TRUE
Sniffles2.INS.4FDM0	INS	chr1	6000000	283	NPHP4	0.2069	INS_chr1_e170010f	0.989412	0.241731	TRUE	TRUE	FALSE
Sniffles2.DEL.503M0	DEL	chr1	6000000	-38	NPHP4	0.00366	DEL_chr1_8435d985	0.52	0.000151	FALSE	TRUE	FALSE
Sniffles2.DEL.504M0	DEL	chr1	6000000	-33	NPHP4	0.01913	DEL_chr1_15e8d28f	0.003138	8e-06	FALSE	FALSE	TRUE
Sniffles2.INS.4FEM0	INS	chr1	6000000	42	NPHP4	0.00549	.		.	FALSE	FALSE	TRUE
Sniffles2.DEL.505M0	DEL	chr1	6000000	-48	NPHP4	0.56478	DEL_chr1_358485e5	0.103152	0.000232	FALSE	FALSE	TRUE
Sniffles2.DEL.506M0	DEL	chr1	6000000	-43	NPHP4	0.00182	DEL_chr1_51950f1a	0.007422	0.000183	FALSE	FALSE	TRUE
Sniffles2.DEL.50FM0	DEL	chr1	6000000	-40	NPHP4	0.01002	DEL_chr1_1a1b750d	0.390476	0.000848	FALSE	TRUE	FALSE
Sniffles2.INS.508M0	INS	chr1	6000000	36	NPHP4	0.01639	.		.	FALSE	FALSE	TRUE
Sniffles2.DEL.510M0	DEL	chr1	6000000	-42	NPHP4	0.00091	DEL_chr1_28850b6c	0.005356	1.6e-05	FALSE	FALSE	TRUE
Sniffles2.DEL.511M0	DEL	chr1	6000000	-50	NPHP4	0.00273	DEL_chr1_90dab0f2	0.002503	4e-05	FALSE	FALSE	TRUE
Sniffles2.INS.509M0	INS	chr1	6000000	46	NPHP4	0.00091	.		.	FALSE	FALSE	TRUE
Sniffles2.INS.50AM0	INS	chr1	6000000	31	NPHP4	0.00455	.		.	FALSE	FALSE	TRUE
Sniffles2.INS.50BM0	INS	chr1	6000000	34	NPHP4	0.13182	INS_chr1_38bc8461	0.666667	0.00836	FALSE	TRUE	FALSE
Sniffles2.DEL.512M0	DEL	chr1	6000000	-44	NPHP4	0.00091	DEL_chr1_b77296fc	0.005648	5.6e-05	FALSE	FALSE	TRUE
Sniffles2.INS.50DM0	INS	chr1	6000000	2404	NPHP4	0.00364	.		.	FALSE	FALSE	TRUE
Sniffles2.INS.50CM0	INS	chr1	6000000	1269	NPHP4	0.88203	.		.	FALSE	FALSE	TRUE
Sniffles2.DEL.513M0	DEL	chr1	6000000	-38	NPHP4	0.00274	DEL_chr1_b88a9ce6	0.009589	8e-06	FALSE	FALSE	TRUE
Sniffles2.DEL.514M0	DEL	chr1	6000000	-39	CHD5,NPHP4	0.00182	DEL_chr1_a3ce04e9	0.003041	7.1e-05	FALSE	FALSE	TRUE
Sniffles2.INS.50EM0	INS	chr1	6000000	44	CHD5,NPHP4	0.00091	.		.	FALSE	FALSE	TRUE
Sniffles2.DEL.52AM0	DEL	chr1	6000000	-34	CHD5,NPHP4	0.01545	DEL_chr1_6131e558	0	0.008907	FALSE	FALSE	TRUE
Sniffles2.INS.51EM0	INS	chr1	6000000	4015	CHD5,NPHP4	0.00091	.		.	FALSE	FALSE	TRUE
Sniffles2.INS.51DM0	INS	chr1	6000000	1462	CHD5,NPHP4	0.01818	.		.	FALSE	FALSE	TRUE
Sniffles2.DEL.52BM0	DEL	chr1	6000000	-117	CHD5,NPHP4	0.54991	DEL_chr1_0c37429d	0.319783	0.423138	FALSE	TRUE	FALSE
Sniffles2.INS.51CM0	INS	chr1	6000000	94	CHD5,NPHP4	0.18727	.		.	FALSE	FALSE	TRUE
Sniffles2.INS.51FM0	INS	chr1	6000000	580	CHD5,NPHP4	0.02364	.		.	FALSE	FALSE	TRUE
Sniffles2.INV.535M0	INV	chr1	6000000	847	CHD5,NPHP4	0.00273	.		.	TRUE	FALSE	FALSE
Sniffles2.INS.522M0	INS	chr1	6000000	3594	CHD5,NPHP4	0.01284	.		.	FALSE	FALSE	TRUE
Sniffles2.INS.526M0	INS	chr1	6000000	6231	CHD5,NPHP4	0.00366	.		.	FALSE	FALSE	TRUE
Sniffles2.INS.521M0	INS	chr1	6000000	1337	CHD5,NPHP4	0.02742	.		.	FALSE	FALSE	TRUE
Sniffles2.INS.523M0	INS	chr1	6000000	5074	CHD5,NPHP4	0.00823	.		.	FALSE	FALSE	TRUE
Sniffles2.INS.524M0	INS	chr1	6000000	2430	CHD5,NPHP4	0.00823	.		.	FALSE	FALSE	TRUE
Sniffles2.DEL.52CM0	DEL	chr1	6000000	-252	CHD5,NPHP4	0.61978	DEL_chr1_fadee8e5	0.385797	0.117788	FALSE	TRUE	FALSE
Sniffles2.INS.525M0	INS	chr1	6000000	7514	CHD5,NPHP4	0.00366	.		.	FALSE	FALSE	TRUE
Sniffles2.INS.520M0	INS	chr1	6000000	149	CHD5,NPHP4	0.07924	.		.	FALSE	FALSE	TRUE
Sniffles2.DEL.52DM0	DEL	chr1	6000000	-40	CHD5,NPHP4	0.00091	DEL_chr1_6131e558	1e-06	0.008907	FALSE	FALSE	TRUE
Sniffles2.DEL.52EM0	DEL	chr1	6000000	-120	CHD5,NPHP4	0.64247	DEL_chr1_f6aa75f3	0.238659	0.226928	FALSE	FALSE	TRUE
Sniffles2.INS.527M0	INS	chr1	6000000	42	CHD5,NPHP4	0.14663	.		.	FALSE	FALSE	TRUE
Sniffles2.INS.528M0	INS	chr1	6000000	101	CHD5,NPHP4	0.02656	.		.	FALSE	FALSE	TRUE
Sniffles2.DEL.52FM0	DEL	chr1	6000000	-49	CHD5,NPHP4	0.31694	DEL_chr1_5768c77e	0.625	8e-06	TRUE	TRUE	FALSE
Sniffles2.INS.529M0	INS	chr1	6000000	35	CHD5,NPHP4	0.08759	.		.	FALSE	FALSE	TRUE
Sniffles2.DEL.530M0	DEL	chr1	6000000	-35	CHD5,NPHP4	0.01916	DEL_chr1_4be44b39	0.009827	1.7e-05	FALSE	FALSE	TRUE
Sniffles2.DEL.531M0	DEL	chr1	6000000	-38	CHD5,NPHP4	0.00364	DEL_chr1_6131e558	1e-06	0.008907	FALSE	FALSE	TRUE
Sniffles2.DEL.532M0	DEL	chr1	6000000	-38	CHD5,NPHP4	0.00273	DEL_chr1_69734010	0.057101	8e-06	FALSE	FALSE	TRUE
Sniffles2.DEL.533M0	DEL	chr1	6000000	-44	CHD5,NPHP4	0.00817	DEL_chr1_795068a4	0.133531	0.000201	FALSE	FALSE	TRUE
Sniffles2.DEL.534M0	DEL	chr1	6000000	-40	CHD5,NPHP4	0.00091	DEL_chr1_6131e558	1e-06	0.008907	FALSE	FALSE	TRUE
Sniffles2.DEL.53BM0	DEL	chr1	6000000	-42	CHD5	0.06843	DEL_chr1_2a551389	0.290541	8e-06	FALSE	FALSE	TRUE
Sniffles2.INS.536M0	INS	chr1	6000000	37	CHD5	0.44353	.		.	FALSE	FALSE	TRUE
Sniffles2.DEL.53CM0	DEL	chr1	6000000	-43	CHD5	0.00272	DEL_chr1_bbb8fe45	0.024982	0.000939	FALSE	FALSE	TRUE
Sniffles2.DEL.53DM0	DEL	chr1	6000000	-39	CHD5	0.00091	DEL_chr1_c01c3a71	0.25641	4.8e-05	FALSE	FALSE	TRUE
Sniffles2.INS.537M0	INS	chr1	6000000	40	RPL22,CHD5	0.00366	.		.	FALSE	FALSE	TRUE
Sniffles2.DEL.53EM0	DEL	chr1	6000000	-39	RPL22,CHD5	0.62069	DEL_chr1_a720f268	0.784314	3.2e-05	FALSE	TRUE	FALSE
Sniffles2.DEL.53FM0	DEL	chr1	6000000	-141	RPL22,CHD5	0.26818	DEL_chr1_4479a2cd	0.185137	0.001583	FALSE	FALSE	TRUE
Sniffles2.INS.538M0	INS	chr1	6000000	61	RPL22,CHD5	0.21585	.		.	FALSE	FALSE	TRUE
Sniffles2.INS.539M0	INS	chr1	6000000	41	RPL22,CHD5	0.00273	.		.	FALSE	FALSE	TRUE
Sniffles2.INS.53AM0	INS	chr1	6000000	35	RPL22,CHD5	0.00182	.		.	FALSE	FALSE	TRUE
Sniffles2.INS.540M0	INS	chr1	6000000	905	ICMT,RNF207	0.00091	.		.	FALSE	FALSE	TRUE
Sniffles2.DEL.545M0	DEL	chr1	6000000	-34	ICMT	0.00546	DEL_chr1_7386aee9	0.023797	0.000114	FALSE	FALSE	TRUE
Sniffles2.INS.541M0	INS	chr1	6000000	43	ICMT	0.00458	.		.	FALSE	FALSE	TRUE
Sniffles2.DEL.546M0	DEL	chr1	6000000	-42	ACOT7,ICMT	0.00183	DEL_chr1_b47e4abf	0.003769	2.4e-05	FALSE	FALSE	TRUE
Sniffles2.INS.542M0	INS	chr1	6000000	33	ACOT7,ICMT	0.00091	.		.	FALSE	FALSE	TRUE
Sniffles2.INS.543M0	INS	chr1	6000000	35	ACOT7,ICMT	0.00091	.		.	FALSE	FALSE	TRUE
Sniffles2.DEL.547M0	DEL	chr1	6000000	-41	ACOT7,ICMT	0.00274	DEL_chr1_b47e4abf	0.003681	2.4e-05	FALSE	FALSE	TRUE
Sniffles2.INS.544M0	INS	chr1	6000000	39	ACOT7,ICMT	0.00091	.		.	FALSE	FALSE	TRUE
Sniffles2.DEL.548M0	DEL	chr1	6000000	-42	ACOT7,ICMT	0.03188	DEL_chr1_0ff11443	0.390909	1.6e-05	FALSE	TRUE	FALSE
Sniffles2.DEL.549M0	DEL	chr1	6000000	-37	ACOT7,ICMT	0.00092	DEL_chr1_dc1726cf	0.028593	8e-06	FALSE	FALSE	TRUE
Sniffles2.DEL.54AM0	DEL	chr1	6000000	-39	ACOT7,ICMT	0.00364	DEL_chr1_6131e558	1e-06	0.008907	FALSE	FALSE	TRUE
Sniffles2.DEL.54DM0	DEL	chr1	6000000	-43	ACOT7,ICMT	0.00182	DEL_chr1_6131e558	1e-06	0.008907	FALSE	FALSE	TRUE
Sniffles2.INS.54BM0	INS	chr1	6000000	61	ACOT7,ICMT	0.06375	.		.	FALSE	FALSE	TRUE
Sniffles2.DEL.54EM0	DEL	chr1	6000000	-37	ACOT7,ICMT	0.0971	DEL_chr1_e2b9cc2d	0.24359	7.1e-05	FALSE	FALSE	TRUE
Sniffles2.DEL.54FM0	DEL	chr1	6000000	-46	ACOT7,ICMT	0.00364	DEL_chr1_470481a5	0.132394	4e-05	FALSE	FALSE	TRUE
Sniffles2.DEL.550M0	DEL	chr1	6000000	-41	HES2,ACOT7	0.00181	DEL_chr1_f5021eee	0.09417	0.010601	FALSE	FALSE	TRUE
Sniffles2.DEL.551M0	DEL	chr1	6000000	-40	HES2,ACOT7	0.00091	DEL_chr1_6131e558	1e-06	0.008907	FALSE	FALSE	TRUE
Sniffles2.INS.54CM0	INS	chr1	6000000	55	HES2,ACOT7	0.00727	.		.	FALSE	FALSE	TRUE
Sniffles2.DEL.552M0	DEL	chr1	6000000	-31	HES2,ACOT7	0.05626	DEL_chr1_6131e558	0	0.008907	FALSE	FALSE	TRUE
Sniffles2.DEL.553M0	DEL	chr1	6000000	-7726	HES2,ACOT7	0.02364	DEL_chr1_e19d95fd	0.999482	9.5e-05	TRUE	TRUE	FALSE
Sniffles2.DEL.556M0	DEL	chr1	6000000	-36	PLEKHG5,TNFRSF25	0.04645	DEL_chr1_df89d365	0.131673	0.000226	FALSE	FALSE	TRUE
Sniffles2.INS.554M0	INS	chr1	6000000	38	PLEKHG5,TNFRSF25	0.02641	.		.	FALSE	FALSE	TRUE
Sniffles2.INS.555M0	INS	chr1	6000000	42	PLEKHG5,TNFRSF25	0.00181	.		.	FALSE	FALSE	TRUE
Sniffles2.DEL.559M0	DEL	chr1	6000000	-37	PLEKHG5	0.00182	DEL_chr1_6131e558	0	0.008907	FALSE	FALSE	TRUE
Sniffles2.DEL.55AM0	DEL	chr1	7000000	-38	TAS1R1,PLEKHG5	0.00817	DEL_chr1_31c098a7	0.064145	0.000429	FALSE	FALSE	TRUE
Sniffles2.INS.557M0	INS	chr1	7000000	35	TAS1R1,PLEKHG5	0.00091	.		.	FALSE	FALSE	TRUE
Sniffles2.INS.558M0	INS	chr1	7000000	68	TAS1R1	0.16179	.		.	FALSE	FALSE	TRUE
Sniffles2.INS.55BM0	INS	chr1	7000000	34	LINC01672,DNAJC11	0.02	.		.	FALSE	FALSE	TRUE
Sniffles2.INS.55DM0	INS	chr1	7000000	40	LINC01672,DNAJC11	0.00091	.		.	FALSE	FALSE	TRUE
Sniffles2.DEL.566M0	DEL	chr1	7000000	-44	LINC01672,DNAJC11	0.00456	DEL_chr1_58d8d3e5	0.006179	8e-06	FALSE	FALSE	TRUE
Sniffles2.INS.55CM0	INS	chr1	7000000	39	LINC01672,DNAJC11	0.5337	.		.	FALSE	FALSE	TRUE
Sniffles2.DEL.567M0	DEL	chr1	7000000	-1114	LINC01672	0.00091	DEL_chr1_4f79c2c5	0.816144	0.000436	FALSE	TRUE	FALSE
Sniffles2.DEL.568M0	DEL	chr1	7000000	-32	LINC01672	0.02909	DEL_chr1_5a845716	0.024481	1.6e-05	FALSE	FALSE	TRUE
Sniffles2.INS.55EM0	INS	chr1	7000000	2351	LINC01672	0.00183	.		.	FALSE	FALSE	TRUE
Sniffles2.DEL.569M0	DEL	chr1	7000000	-45	LINC01672	0.00091	DEL_chr1_03bdf58d	0.012429	8e-06	TRUE	FALSE	FALSE
Sniffles2.DEL.56AM0	DEL	chr1	7000000	-37	LINC01672	0.00457	DEL_chr1_03bdf58d	0.010268	8e-06	FALSE	FALSE	TRUE
Sniffles2.INS.560M0	INS	chr1	7000000	35	LINC01672	0.04296	.		.	FALSE	FALSE	TRUE
Sniffles2.INS.55FM0	INS	chr1	7000000	1876	LINC01672	0.96552	.		.	FALSE	FALSE	TRUE
Sniffles2.INS.561M0	INS	chr1	7000000	3699	LINC01672	0.08767	.		.	FALSE	FALSE	TRUE
Sniffles2.INS.562M0	INS	chr1	7000000	5521	LINC01672	0.0055	.		.	FALSE	FALSE	TRUE
Sniffles2.INS.563M0	INS	chr1	7000000	53	LINC01672	0.01545	.		.	TRUE	FALSE	FALSE
Sniffles2.INS.564M0	INS	chr1	7000000	303	LINC01672	0.04645	INS_chr1_d7c76cbb	0.990196	0.02803	TRUE	TRUE	FALSE
Sniffles2.INS.565M0	INS	chr1	7000000	33	CAMTA1,LINC01672	0.00091	.		.	FALSE	FALSE	TRUE
Sniffles2.DEL.56DM0	DEL	chr1	7000000	-177	CAMTA1,LINC01672	0.19238	DEL_chr1_e2d4f0db	0.585855	0.157795	TRUE	TRUE	FALSE
Sniffles2.INS.56CM0	INS	chr1	7000000	315	CAMTA1,LINC01672	0.04091	.		.	TRUE	FALSE	FALSE
Sniffles2.INS.56EM0	INS	chr1	7000000	31	CAMTA1,LINC01672	0.64973	.		.	FALSE	FALSE	TRUE
Sniffles2.INS.56FM0	INS	chr1	7000000	35	CAMTA1,LINC01672	0.00273	.		.	FALSE	FALSE	TRUE
Sniffles2.DEL.578M0	DEL	chr1	7000000	-42	CAMTA1,LINC01672	0.00364	DEL_chr1_34f2c726	0.001755	3.2e-05	FALSE	FALSE	TRUE
Sniffles2.INS.570M0	INS	chr1	7000000	189	CAMTA1,LINC01672	0.94646	INS_chr1_32e28431	0.444506	0.460809	FALSE	TRUE	FALSE
Sniffles2.INS.573M0	INS	chr1	7000000	3422	CAMTA1,LINC01672	0.01457	.		.	FALSE	FALSE	TRUE
Sniffles2.INS.574M0	INS	chr1	7000000	4569	CAMTA1,LINC01672	0.00457	.		.	FALSE	FALSE	TRUE
Sniffles2.INS.571M0	INS	chr1	7000000	694	CAMTA1,LINC01672	0.69182	.		.	FALSE	FALSE	TRUE
Sniffles2.INS.572M0	INS	chr1	7000000	2128	CAMTA1,LINC01672	0.15511	.		.	FALSE	FALSE	TRUE
Sniffles2.INS.575M0	INS	chr1	7000000	42	CAMTA1,LINC01672	0.00091	.		.	FALSE	FALSE	TRUE
Sniffles2.DEL.579M0	DEL	chr1	7000000	-41	CAMTA1,LINC01672	0.00091	DEL_chr1_945ca04b	0.001306	8e-06	FALSE	FALSE	TRUE
Sniffles2.DEL.57AM0	DEL	chr1	7000000	-7933	CAMTA1,LINC01672	0.00091	DEL_chr1_53eb0cca	0.999874	0.00019	TRUE	TRUE	FALSE
Sniffles2.INS.576M0	INS	chr1	7000000	203	CAMTA1,LINC01672	0.98367	INS_chr1_9f1d9077	0.995098	0.9876	TRUE	TRUE	FALSE
Sniffles2.INS.577M0	INS	chr1	7000000	38	CAMTA1,LINC01672	0.00091	.		.	FALSE	FALSE	TRUE
Sniffles2.INS.57BM0	INS	chr1	7000000	183	CAMTA1,LINC01672	0.28962	INS_chr1_600047f8	0.9513	0.296475	TRUE	TRUE	FALSE
Sniffles2.INS.57CM0	INS	chr1	7000000	45	CAMTA1,LINC01672	0.00091	.		.	FALSE	FALSE	TRUE
Sniffles2.INS.57DM0	INS	chr1	7000000	142	CAMTA1,LINC01672	0.28857	.		.	FALSE	FALSE	TRUE
Sniffles2.DEL.580M0	DEL	chr1	7000000	-99	CAMTA1,LINC01672	0.36751	DEL_chr1_a7ac31bb	0.158228	0.000429	FALSE	FALSE	TRUE
Sniffles2.DEL.581M0	DEL	chr1	7000000	-2022	CAMTA1,LINC01672	0.00091	DEL_chr1_bd9e9e25	0.992633	0.000293	TRUE	TRUE	FALSE
Sniffles2.INS.57EM0	INS	chr1	7000000	37	CAMTA1,LINC01672	0.23636	.		.	FALSE	FALSE	TRUE
Sniffles2.INS.57FM0	INS	chr1	7000000	46	CAMTA1,LINC01672	0.00182	.		.	FALSE	FALSE	TRUE
Sniffles2.INS.582M0	INS	chr1	7000000	83	CAMTA1,LINC01672	0.00181	INS_chr1_b65269e4	0.296429	0.001723	FALSE	FALSE	TRUE
Sniffles2.DEL.584M0	DEL	chr1	7000000	-31	CAMTA1	0.05829	DEL_chr1_db05a38f	0.395062	9e-06	FALSE	TRUE	FALSE
Sniffles2.INS.583M0	INS	chr1	7000000	32	CAMTA1	0.12273	.		.	TRUE	FALSE	FALSE
Sniffles2.DEL.585M0	DEL	chr1	7000000	-35	CAMTA1	0.00182	DEL_chr1_6131e558	0	0.008907	FALSE	FALSE	TRUE
Sniffles2.DEL.586M0	DEL	chr1	7000000	-33	CAMTA1	0.00727	DEL_chr1_6131e558	0	0.008907	FALSE	FALSE	TRUE
Sniffles2.DEL.589M0	DEL	chr1	7000000	-43	PER3,CAMTA1	0.25546	DEL_chr1_8cd8fb75	0.432134	1.6e-05	FALSE	TRUE	FALSE
Sniffles2.INS.587M0	INS	chr1	7000000	38	PER3,CAMTA1	0.00727	.		.	FALSE	FALSE	TRUE
Sniffles2.DEL.58AM0	DEL	chr1	7000000	-31	PER3,CAMTA1	0.02818	DEL_chr1_10911160	0.551724	8e-06	FALSE	TRUE	FALSE
Sniffles2.INS.588M0	INS	chr1	7000000	37	PER3,CAMTA1	0.00274	.		.	FALSE	FALSE	TRUE
Sniffles2.DEL.58DM0	DEL	chr1	7000000	-34	PER3,CAMTA1	0.01275	DEL_chr1_b83190e9	0.006758	8e-06	FALSE	FALSE	TRUE
Sniffles2.INS.58BM0	INS	chr1	7000000	33	PER3,CAMTA1	0.00182	.		.	FALSE	FALSE	TRUE
Sniffles2.INS.58CM0	INS	chr1	7000000	38	PER3,CAMTA1	0.00275	.		.	FALSE	FALSE	TRUE
Sniffles2.DEL.58EM0	DEL	chr1	7000000	-33	PER3,CAMTA1	0.20947	DEL_chr1_99785df4	0.045394	4.8e-05	FALSE	FALSE	TRUE
Sniffles2.DEL.58FM0	DEL	chr1	7000000	-89	PER3,CAMTA1	0.16364	DEL_chr1_fb699913	0.269719	4.8e-05	FALSE	FALSE	TRUE
Sniffles2.DEL.590M0	DEL	chr1	7000000	-46	PER3,CAMTA1	0.00091	DEL_chr1_6131e558	1e-06	0.008907	FALSE	FALSE	TRUE
Sniffles2.DEL.591M0	DEL	chr1	7000000	-10654	PER3,CAMTA1	0.00091	DEL_chr1_8b42301e	0.999625	9.5e-05	FALSE	TRUE	FALSE
Sniffles2.INS.592M0	INS	chr1	7000000	44	PER3,CAMTA1	0.00091	.		.	FALSE	FALSE	TRUE
Sniffles2.DEL.59CM0	DEL	chr1	7000000	-876	PER3,CAMTA1	0.00091	DEL_chr1_5d775a55	0.692733	0.015216	TRUE	TRUE	FALSE
Sniffles2.DEL.59BM0	DEL	chr1	7000000	-66	PER3,CAMTA1	0.11111	DEL_chr1_5d775a55	0.052923	0.015216	FALSE	FALSE	TRUE
Sniffles2.INS.593M0	INS	chr1	8000000	78	PER3,CAMTA1	0.40835	.		.	FALSE	FALSE	TRUE
Sniffles2.DEL.59DM0	DEL	chr1	8000000	-42	PER3,CAMTA1	0.00181	DEL_chr1_b4211686	0.008561	6.3e-05	FALSE	FALSE	TRUE
Sniffles2.DEL.59EM0	DEL	chr1	8000000	-45	PER3,CAMTA1	0.00091	DEL_chr1_442b9ae1	0.140244	0.000961	FALSE	FALSE	TRUE
Sniffles2.DEL.59FM0	DEL	chr1	8000000	-1432	PER3,CAMTA1	0.18397	DEL_chr1_eb9130f1	0.780501	0.153383	TRUE	TRUE	FALSE
Sniffles2.DEL.5A0M0	DEL	chr1	8000000	-41	PER3,CAMTA1	0.00184	DEL_chr1_6131e558	1e-06	0.008907	FALSE	FALSE	TRUE
Sniffles2.INS.594M0	INS	chr1	8000000	37	PER3,CAMTA1	0.44982	.		.	FALSE	FALSE	TRUE
Sniffles2.INS.596M0	INS	chr1	8000000	3050	PER3,CAMTA1	0.04327	.		.	FALSE	FALSE	TRUE
Sniffles2.INS.595M0	INS	chr1	8000000	1564	PER3,CAMTA1	0.97364	.		.	FALSE	FALSE	TRUE
Sniffles2.DEL.5A1M0	DEL	chr1	8000000	-62	PER3,CAMTA1	0.38748	DEL_chr1_af401072	0.201923	0.000215	TRUE	FALSE	FALSE
Sniffles2.INS.597M0	INS	chr1	8000000	32	PER3,CAMTA1	0.00273	.		.	FALSE	FALSE	TRUE
Sniffles2.INS.598M0	INS	chr1	8000000	37	PER3,CAMTA1	0.00273	.		.	FALSE	FALSE	TRUE
Sniffles2.DEL.5A2M0	DEL	chr1	8000000	-65	PER3,CAMTA1	0.60636	DEL_chr1_b6d4e634	0.234875	0.185633	FALSE	FALSE	TRUE
Sniffles2.DEL.5A3M0	DEL	chr1	8000000	-32	PER3,CAMTA1	0.36837	DEL_chr1_8af8f66c	0.585477	6.5e-05	FALSE	TRUE	FALSE
Sniffles2.DEL.5A4M0	DEL	chr1	8000000	-41	PER3,CAMTA1	0.00363	DEL_chr1_0d864e0d	0.078212	0.000465	FALSE	FALSE	TRUE
Sniffles2.INS.599M0	INS	chr1	8000000	132	PER3,CAMTA1	0.00821	.		.	FALSE	FALSE	TRUE
Sniffles2.DEL.5A5M0	DEL	chr1	8000000	-2676	PER3,CAMTA1	0.00182	DEL_chr1_99a7a700	0.994397	0.003958	FALSE	TRUE	FALSE
Sniffles2.INS.59AM0	INS	chr1	8000000	32	PER3,CAMTA1	0.01091	INS_chr1_f2845cee	0.533333	0.000418	FALSE	TRUE	FALSE
Sniffles2.DEL.5B2M0	DEL	chr1	8000000	-46	PER3,CAMTA1	0.13024	DEL_chr1_bd291c79	0.194215	0.000233	FALSE	FALSE	TRUE
Sniffles2.DEL.5B3M0	DEL	chr1	8000000	-45	PER3,CAMTA1	0.00364	DEL_chr1_189489ee	0.444192	4e-05	FALSE	TRUE	FALSE
Sniffles2.INS.5B0M0	INS	chr1	8000000	39	PER3,CAMTA1	0.00091	.		.	FALSE	FALSE	TRUE
Sniffles2.INS.5B1M0	INS	chr1	8000000	33	PER3,CAMTA1	0.00456	.		.	FALSE	FALSE	TRUE
Sniffles2.INS.5B5M0	INS	chr1	8000000	37	PER3,CAMTA1	0.00091	.		.	FALSE	FALSE	TRUE
Sniffles2.DEL.5B7M0	DEL	chr1	8000000	-40	PER3,CAMTA1	0.00182	DEL_chr1_136026ba	0.00694	0.000111	FALSE	FALSE	TRUE
Sniffles2.INS.5B4M0	INS	chr1	8000000	34	PER3,CAMTA1	0.00091	.		.	FALSE	FALSE	TRUE
Sniffles2.DEL.5B8M0	DEL	chr1	8000000	-41	PER3,CAMTA1	0.00091	DEL_chr1_6131e558	1e-06	0.008907	FALSE	FALSE	TRUE
Sniffles2.DEL.5B9M0	DEL	chr1	8000000	-39	PER3,CAMTA1	0.00273	DEL_chr1_d9fd5816	0.065147	5.6e-05	FALSE	FALSE	TRUE
Sniffles2.INS.5B6M0	INS	chr1	8000000	43	PER3,CAMTA1	0.00364	.		.	FALSE	FALSE	TRUE
Sniffles2.DEL.5BAM0	DEL	chr1	8000000	-48	PER3,CAMTA1	0.00091	DEL_chr1_d79b1c4d	0.196	8e-06	FALSE	FALSE	TRUE
Sniffles2.INS.5BBM0	INS	chr1	8000000	174	PER3,CAMTA1	0.0674	.		.	FALSE	FALSE	TRUE
Sniffles2.INS.5BCM0	INS	chr1	8000000	32	PER3,CAMTA1	0.00455	.		.	FALSE	FALSE	TRUE
Sniffles2.DEL.5C1M0	DEL	chr1	8000000	-53	UTS2,PER3	0.66062	DEL_chr1_6131e558	1e-06	0.008907	FALSE	FALSE	TRUE
Sniffles2.DEL.5C2M0	DEL	chr1	8000000	-37	UTS2,PER3	0.00091	DEL_chr1_62944e5a	0.052778	0.00054	FALSE	FALSE	TRUE
Sniffles2.INS.5BDM0	INS	chr1	8000000	60	UTS2	0.53085	.		.	TRUE	FALSE	FALSE
Sniffles2.DEL.5C3M0	DEL	chr1	8000000	-64	UTS2	0.67182	DEL_chr1_418b0be8	0.427632	0.001017	TRUE	TRUE	FALSE
Sniffles2.INS.5BEM0	INS	chr1	8000000	110	UTS2	0.15665	.		.	FALSE	FALSE	TRUE
Sniffles2.DEL.5C4M0	DEL	chr1	8000000	-156	UTS2	0.55626	DEL_chr1_12706da1	0.319756	0.281711	FALSE	TRUE	FALSE
Sniffles2.INS.5BFM0	INS	chr1	8000000	327	UTS2	0.10454	.		.	FALSE	FALSE	TRUE
Sniffles2.INS.5C0M0	INS	chr1	8000000	37	UTS2	0.00091	.		.	FALSE	FALSE	TRUE
Sniffles2.DEL.5CCM0	DEL	chr1	8000000	-233	PARK7,UTS2	0.58348	DEL_chr1_a7b50173	0.798601	0.353642	FALSE	TRUE	FALSE
Sniffles2.INS.5C5M0	INS	chr1	8000000	44	PARK7,UTS2	0.21779	.		.	FALSE	FALSE	TRUE
Sniffles2.INS.5C6M0	INS	chr1	8000000	36	PARK7,UTS2	0.00456	.		.	FALSE	FALSE	TRUE
Sniffles2.INS.5C7M0	INS	chr1	8000000	37	PARK7,UTS2	0.00091	.		.	FALSE	FALSE	TRUE
Sniffles2.DEL.5CDM0	DEL	chr1	8000000	-2912	PARK7,UTS2	0.00091	DEL_chr1_c73a6d2c	0.988671	0.000381	TRUE	TRUE	FALSE
Sniffles2.DEL.5CEM0	DEL	chr1	8000000	-31	PARK7	0.00182	DEL_chr1_4f91ccfc	0.034298	0.5	FALSE	FALSE	TRUE
Sniffles2.INS.5C8M0	INS	chr1	8000000	33	PARK7	0.00182	.		.	FALSE	FALSE	TRUE
Sniffles2.INS.5C9M0	INS	chr1	8000000	33	PARK7	0.01275	.		.	FALSE	FALSE	TRUE
Sniffles2.DEL.5CFM0	DEL	chr1	8000000	-48	PARK7	0.00181	DEL_chr1_5aeb9db5	0.13649	8e-06	FALSE	FALSE	TRUE
Sniffles2.INS.5CAM0	INS	chr1	8000000	95	PARK7	0.50726	.		.	FALSE	FALSE	TRUE
Sniffles2.DEL.5D0M0	DEL	chr1	8000000	-39	PARK7	0.00273	DEL_chr1_b522a7d3	0.008368	8e-06	FALSE	FALSE	TRUE
Sniffles2.DEL.5D1M0	DEL	chr1	8000000	-881	PARK7	0.00091	DEL_chr1_698eca90	0.820123	2.4e-05	FALSE	TRUE	FALSE
Sniffles2.INS.5CBM0	INS	chr1	8000000	34	PARK7	0.00998	.		.	FALSE	FALSE	TRUE
Sniffles2.DEL.5D2M0	DEL	chr1	8000000	-39	PARK7	0.00272	DEL_chr1_70ef5916	0.003389	8e-06	FALSE	FALSE	TRUE
Sniffles2.INS.5D3M0	INS	chr1	8000000	41	PARK7	0.00091	.		.	FALSE	FALSE	TRUE
Sniffles2.INS.5D4M0	INS	chr1	8000000	159	PARK7	0.55172	INS_chr1_9e6b1e51	0.484587	0.001068	TRUE	TRUE	FALSE
Sniffles2.DEL.5D5M0	DEL	chr1	8000000	-31	PARK7	0.00181	DEL_chr1_bcb79929	0.0033	1.6e-05	FALSE	FALSE	TRUE
Sniffles2.INS.5D9M0	INS	chr1	8000000	83	PARK7	0.00182	.		.	FALSE	FALSE	TRUE
Sniffles2.DEL.5DAM0	DEL	chr1	8000000	-963	PARK7	0.00182	DEL_chr1_a14aa07a	0.982636	0.00023	FALSE	TRUE	FALSE
Sniffles2.DEL.5DBM0	DEL	chr1	8000000	-37	SLC45A1,PARK7	0.69238	DEL_chr1_b58b16cf	0.716981	2.4e-05	TRUE	TRUE	FALSE
Sniffles2.DEL.5DCM0	DEL	chr1	8000000	-34	SLC45A1	0.00545	DEL_chr1_d1f67c4c	0.003579	8e-06	FALSE	FALSE	TRUE
Sniffles2.DEL.5DDM0	DEL	chr1	8000000	-60	SLC45A1	0.01364	DEL_chr1_d803cf3c	0.457491	0.007443	TRUE	TRUE	FALSE
Sniffles2.INS.5DEM0	INS	chr1	8000000	211	SLC45A1	0.13975	INS_chr1_489e5fa5	0.298651	0.194356	TRUE	FALSE	FALSE
Sniffles2.INS.5DFM0	INS	chr1	8000000	39	SLC45A1	0.00181	.		.	FALSE	FALSE	TRUE
Sniffles2.INS.5E0M0	INS	chr1	8000000	40	SLC45A1	0.20236	.		.	FALSE	FALSE	TRUE
Sniffles2.DEL.5E6M0	DEL	chr1	8000000	-36	SLC45A1	0.03267	DEL_chr1_61e6aca2	0.065256	3.2e-05	FALSE	FALSE	TRUE
Sniffles2.DEL.5E7M0	DEL	chr1	8000000	-34	SLC45A1	0.0363	DEL_chr1_8f94597c	0.008495	8e-06	TRUE	FALSE	FALSE
Sniffles2.INS.5E1M0	INS	chr1	8000000	50	SLC45A1	0.00181	.		.	FALSE	FALSE	TRUE
Sniffles2.INS.5E2M0	INS	chr1	8000000	36	SLC45A1	0.00091	.		.	FALSE	FALSE	TRUE
Sniffles2.DEL.5E8M0	DEL	chr1	8000000	-35	SLC45A1	0.02636	DEL_chr1_1028aafe	0.444853	0.000238	FALSE	TRUE	FALSE
Sniffles2.INS.5E3M0	INS	chr1	8000000	44	SLC45A1	0.00364	.		.	FALSE	FALSE	TRUE
Sniffles2.INS.5E4M0	INS	chr1	8000000	37	SLC45A1	0.00364	.		.	FALSE	FALSE	TRUE
Sniffles2.INS.5E5M0	INS	chr1	8000000	677	SLC45A1	0.94737	.		.	FALSE	FALSE	TRUE
Sniffles2.DEL.5F1M0	DEL	chr1	8000000	-3798	SLC45A1	0.01821	DEL_chr1_7633fa6e	0.998948	0.013943	TRUE	TRUE	FALSE
Sniffles2.INS.5E9M0	INS	chr1	8000000	174	SLC45A1	0.00364	.		.	FALSE	FALSE	TRUE
Sniffles2.INS.5EAM0	INS	chr1	8000000	576	SLC45A1	0.91742	INS_chr1_d4f62055	0.242215	0.012036	FALSE	FALSE	TRUE
Sniffles2.INS.5EBM0	INS	chr1	8000000	136	SLC45A1	0.77405	.		.	FALSE	FALSE	TRUE
Sniffles2.INS.5ECM0	INS	chr1	8000000	319	RERE,SLC45A1	0.95281	.		.	TRUE	FALSE	FALSE
Sniffles2.INS.5EDM0	INS	chr1	8000000	31	RERE,SLC45A1	0.01361	.		.	FALSE	FALSE	TRUE
Sniffles2.DEL.5F2M0	DEL	chr1	8000000	-32	RERE,SLC45A1	0.00181	DEL_chr1_6131e558	0	0.008907	FALSE	FALSE	TRUE
Sniffles2.INS.5EEM0	INS	chr1	8000000	34	RERE,SLC45A1	0.38476	.		.	FALSE	FALSE	TRUE
Sniffles2.DEL.5F3M0	DEL	chr1	8000000	-34	RERE,SLC45A1	0.01452	DEL_chr1_6131e558	0	0.008907	FALSE	FALSE	TRUE
Sniffles2.INS.5EFM0	INS	chr1	8000000	314	RERE,SLC45A1	0.51543	.		.	TRUE	FALSE	FALSE
Sniffles2.INS.5F0M0	INS	chr1	8000000	34	RERE,SLC45A1	0.00091	.		.	FALSE	FALSE	TRUE
Sniffles2.INS.5F4M0	INS	chr1	8000000	41	RERE,SLC45A1	0.00454	.		.	FALSE	FALSE	TRUE
Sniffles2.INS.5F5M0	INS	chr1	8000000	37	RERE,SLC45A1	0.00182	.		.	FALSE	FALSE	TRUE
Sniffles2.DEL.5F7M0	DEL	chr1	8000000	-4885	RERE,SLC45A1	0.00091	DEL_chr1_a40179d3	0.129144	7.2e-05	TRUE	FALSE	FALSE
Sniffles2.INS.5F6M0	INS	chr1	8000000	327	RERE,SLC45A1	0.20636	INS_chr1_54daad3a	0.957423	0.165653	TRUE	TRUE	FALSE
Sniffles2.DEL.5F8M0	DEL	chr1	8000000	-1080	RERE,SLC45A1	0.00547	DEL_chr1_8d3e2d29	0.978723	0.035343	FALSE	TRUE	FALSE
Sniffles2.DEL.600M0	DEL	chr1	9000000	-647	RERE,SLC45A1	0.00182	DEL_chr1_ba543960	0.650981	0.00944	FALSE	TRUE	FALSE
Sniffles2.INS.5FBM0	INS	chr1	9000000	1004	RERE,SLC45A1	0.00182	.		.	FALSE	FALSE	TRUE
Sniffles2.INS.5FAM0	INS	chr1	9000000	1277	RERE,SLC45A1	0.00365	.		.	FALSE	FALSE	TRUE
Sniffles2.INS.5F9M0	INS	chr1	9000000	144	RERE,SLC45A1	0.75681	.		.	FALSE	FALSE	TRUE
Sniffles2.DEL.5FFM0	DEL	chr1	9000000	-46	RERE,SLC45A1	0.02818	DEL_chr1_0215d185	0.254054	5.6e-05	FALSE	FALSE	TRUE
Sniffles2.INS.5FCM0	INS	chr1	9000000	32	RERE,SLC45A1	0.00181	.		.	FALSE	FALSE	TRUE
Sniffles2.DEL.601M0	DEL	chr1	9000000	-34	RERE,SLC45A1	0.02269	DEL_chr1_58d0d9e4	0.13608	0.000216	FALSE	FALSE	TRUE
Sniffles2.INS.5FDM0	INS	chr1	9000000	32	RERE,SLC45A1	0.00091	.		.	TRUE	FALSE	FALSE
Sniffles2.INS.5FEM0	INS	chr1	9000000	35	RERE,SLC45A1	0.00091	.		.	FALSE	FALSE	TRUE
Sniffles2.DEL.607M0	DEL	chr1	9000000	-38	RERE	0.00364	DEL_chr1_6338e649	0.002778	8e-06	FALSE	FALSE	TRUE
Sniffles2.INS.604M0	INS	chr1	9000000	31	RERE	0.0082	.		.	FALSE	FALSE	TRUE
Sniffles2.DEL.608M0	DEL	chr1	9000000	-20700	RERE	0.00182	DEL_chr1_ee1a9f31	0.998938	0.000349	TRUE	TRUE	FALSE
Sniffles2.DEL.609M0	DEL	chr1	9000000	-45	RERE	0.8049	DEL_chr1_d7562a7e	0.08004	8e-05	FALSE	FALSE	TRUE
Sniffles2.INS.605M0	INS	chr1	9000000	35	CA6,RERE	0.00182	.		.	FALSE	FALSE	TRUE
Sniffles2.DEL.60AM0	DEL	chr1	9000000	-86	CA6,RERE	0.59437	DEL_chr1_d21e2111	0.689841	0.450606	TRUE	TRUE	FALSE
Sniffles2.INS.606M0	INS	chr1	9000000	36	CA6,RERE	0.00182	.		.	FALSE	FALSE	TRUE
Sniffles2.DEL.60EM0	DEL	chr1	9000000	-44	CA6,RERE	0.00091	DEL_chr1_6131e558	1e-06	0.008907	FALSE	FALSE	TRUE
Sniffles2.DEL.60FM0	DEL	chr1	9000000	-39	CA6,RERE	0.00091	DEL_chr1_a39d4846	0.053548	8e-06	FALSE	FALSE	TRUE
Sniffles2.INS.60CM0	INS	chr1	9000000	69	CA6,RERE	0.00091	.		.	FALSE	FALSE	TRUE
Sniffles2.DEL.610M0	DEL	chr1	9000000	-39	CA6,RERE	0.00091	DEL_chr1_12c45997	0.086022	8e-05	FALSE	FALSE	TRUE
Sniffles2.INS.60DM0	INS	chr1	9000000	32	CA6,RERE	0.04098	.		.	FALSE	FALSE	TRUE
Sniffles2.INS.611M0	INS	chr1	9000000	1045	CA6,RERE	0.00181	.		.	FALSE	FALSE	TRUE
Sniffles2.DEL.614M0	DEL	chr1	9000000	-90	CA6,RERE	0.00091	DEL_chr1_00cc6c6e	0.135417	0.00132	FALSE	FALSE	TRUE
Sniffles2.DEL.615M0	DEL	chr1	9000000	-34	CA6,RERE	0.12182	DEL_chr1_b921bc97	0.007864	0.5	TRUE	FALSE	FALSE
Sniffles2.INS.612M0	INS	chr1	9000000	35	CA6,RERE	0.00273	.		.	FALSE	FALSE	TRUE
Sniffles2.INS.613M0	INS	chr1	9000000	35	CA6,RERE	0.00091	.		.	FALSE	FALSE	TRUE
Sniffles2.DEL.61DM0	DEL	chr1	9000000	-39	CA6,RERE	0.00182	DEL_chr1_9c61e6d6	0.057637	0.00018	FALSE	FALSE	TRUE
Sniffles2.INS.618M0	INS	chr1	9000000	565	CA6	0.32546	.		.	FALSE	FALSE	TRUE
Sniffles2.DEL.61EM0	DEL	chr1	9000000	-905	CA6	0.00091	DEL_chr1_188ae660	0.799647	0.000143	FALSE	TRUE	FALSE
Sniffles2.DEL.61FM0	DEL	chr1	9000000	-35	CA6	0.41107	DEL_chr1_ffee3e5d	0.006577	8e-06	FALSE	FALSE	TRUE
Sniffles2.INS.619M0	INS	chr1	9000000	44	CA6	0.04471	.		.	FALSE	FALSE	TRUE
Sniffles2.DEL.620M0	DEL	chr1	9000000	-36	CA6	0.00272	DEL_chr1_5d1f1c8f	0.005858	1.6e-05	FALSE	FALSE	TRUE
Sniffles2.INS.61AM0	INS	chr1	9000000	31	CA6	0.00726	.		.	FALSE	FALSE	TRUE
Sniffles2.DEL.621M0	DEL	chr1	9000000	-35	CA6	0.01543	DEL_chr1_f428c932	0.507042	3.2e-05	FALSE	TRUE	FALSE
Sniffles2.INS.61BM0	INS	chr1	9000000	38	CA6	0.00912	.		.	FALSE	FALSE	TRUE
Sniffles2.DEL.622M0	DEL	chr1	9000000	-32	CA6	0.01724	DEL_chr1_f3aebb7f	0.119347	0.000188	FALSE	FALSE	TRUE
Sniffles2.INS.61CM0	INS	chr1	9000000	49	CA6	0.00091	.		.	FALSE	FALSE	TRUE
Sniffles2.DEL.623M0	DEL	chr1	9000000	-41	CA6	0.00273	DEL_chr1_7a5cc6ee	0.428571	0.000143	FALSE	TRUE	FALSE
Sniffles2.DEL.628M0	DEL	chr1	9000000	-32	SLC2A5,CA6	0.01186	DEL_chr1_45dbcddd	0.417722	4.8e-05	FALSE	TRUE	FALSE
Sniffles2.INS.624M0	INS	chr1	9000000	175	SLC2A5	0.87387	.		.	FALSE	FALSE	TRUE
Sniffles2.DEL.629M0	DEL	chr1	9000000	-45	SLC2A5	0.02368	DEL_chr1_d47f8fd7	0.45098	0.00297	FALSE	TRUE	FALSE
Sniffles2.INS.625M0	INS	chr1	9000000	684	SLC2A5	0.27586	.		.	FALSE	FALSE	TRUE
Sniffles2.DEL.62AM0	DEL	chr1	9000000	-38	SLC2A5	0.04091	DEL_chr1_c9a6077b	0.059946	0.070511	FALSE	FALSE	TRUE
Sniffles2.DEL.62CM0	DEL	chr1	9000000	-2759	SLC2A5	0.00091	DEL_chr1_1986174e	0.903437	0.003133	TRUE	TRUE	FALSE
Sniffles2.DEL.62BM0	DEL	chr1	9000000	-65	SLC2A5	0.00545	DEL_chr1_1986174e	0.021604	0.003133	FALSE	FALSE	TRUE
Sniffles2.DEL.62DM0	DEL	chr1	9000000	-2234	SLC2A5	0.00455	DEL_chr1_1986174e	0.731588	0.003133	FALSE	TRUE	FALSE
Sniffles2.INS.626M0	INS	chr1	9000000	136	SLC2A5	0.23503	.		.	FALSE	FALSE	TRUE
Sniffles2.INS.627M0	INS	chr1	9000000	40	MIR34AHG,SLC2A5	0.00091	.		.	FALSE	FALSE	TRUE
Sniffles2.INS.62FM0	INS	chr1	9000000	222	MIR34AHG,SLC2A5	0.94828	INS_chr1_3b13620a	0.865173	0.411462	FALSE	TRUE	FALSE
Sniffles2.DEL.634M0	DEL	chr1	9000000	-51	MIR34AHG,SLC2A5	0.11749	DEL_chr1_b417ad28	0.145251	0.000287	FALSE	FALSE	TRUE
Sniffles2.INS.630M0	INS	chr1	9000000	37	MIR34AHG,SLC2A5	0.16364	INS_chr1_a636d7d4	0.00067	0.040605	FALSE	FALSE	TRUE
Sniffles2.INS.631M0	INS	chr1	9000000	89	MIR34AHG,SLC2A5	0.98911	.		.	TRUE	FALSE	FALSE
Sniffles2.DEL.635M0	DEL	chr1	9000000	-35	MIR34AHG,SLC2A5	0.39564	DEL_chr1_75651ce4	0.023529	7.2e-05	FALSE	FALSE	TRUE
Sniffles2.DEL.636M0	DEL	chr1	9000000	-77	MIR34AHG	0.04991	DEL_chr1_36c5365a	0.093976	0.001253	FALSE	FALSE	TRUE
Sniffles2.INS.632M0	INS	chr1	9000000	48	MIR34AHG	0.00181	.		.	FALSE	FALSE	TRUE
Sniffles2.INS.633M0	INS	chr1	9000000	317	MIR34AHG	0.68909	.		.	TRUE	FALSE	FALSE
Sniffles2.DEL.637M0	DEL	chr1	9000000	-38	MIR34AHG	0.00091	DEL_chr1_6131e558	1e-06	0.008907	FALSE	FALSE	TRUE
Sniffles2.INS.638M0	INS	chr1	9000000	40	H6PD,MIR34AHG	0.00455	.		.	FALSE	FALSE	TRUE
Sniffles2.DEL.63DM0	DEL	chr1	9000000	-40	H6PD,MIR34AHG	0.00091	DEL_chr1_e22d44f4	0.018255	9.5e-05	FALSE	FALSE	TRUE
Sniffles2.DEL.63EM0	DEL	chr1	9000000	-1843	H6PD	0.00182	DEL_chr1_0fd013c0	0.987139	0.000286	TRUE	TRUE	FALSE
Sniffles2.INS.639M0	INS	chr1	9000000	44	H6PD	0.00364	.		.	FALSE	FALSE	TRUE
Sniffles2.INS.63AM0	INS	chr1	9000000	58	H6PD	0.00182	.		.	FALSE	FALSE	TRUE
Sniffles2.DEL.63FM0	DEL	chr1	9000000	-4059	SPSB1,H6PD	0.00091	DEL_chr1_b283a1f5	0.999754	0.000539	TRUE	TRUE	FALSE
Sniffles2.DEL.640M0	DEL	chr1	9000000	-35	SPSB1,H6PD	0.00364	DEL_chr1_7b54f070	0.068053	0.5	FALSE	FALSE	TRUE
Sniffles2.INS.63BM0	INS	chr1	9000000	36	SPSB1,H6PD	0.00639	.		.	FALSE	FALSE	TRUE
Sniffles2.INS.63CM0	INS	chr1	9000000	254	SPSB1,H6PD	0.97459	INS_chr1_ca66e203	0.433376	0.367759	FALSE	TRUE	FALSE
Sniffles2.DEL.645M0	DEL	chr1	9000000	-34	SPSB1,H6PD	0.21949	DEL_chr1_6131e558	0	0.008907	FALSE	FALSE	TRUE
Sniffles2.DEL.646M0	DEL	chr1	9000000	-49	SPSB1,H6PD	0.05626	DEL_chr1_9f817837	0.018947	3.2e-05	FALSE	FALSE	TRUE
Sniffles2.INS.642M0	INS	chr1	9000000	53	SPSB1,H6PD	0.46539	.		.	FALSE	FALSE	TRUE
Sniffles2.INS.643M0	INS	chr1	9000000	32	SPSB1	0.00727	.		.	FALSE	FALSE	TRUE
Sniffles2.DEL.647M0	DEL	chr1	9000000	-1449	SPSB1	0.00091	DEL_chr1_cf12694d	0.751295	7.9e-05	FALSE	TRUE	FALSE
Sniffles2.DEL.648M0	DEL	chr1	9000000	-35	SPSB1	0.03448	DEL_chr1_18667f2a	0.0576	0.032889	FALSE	FALSE	TRUE
Sniffles2.INS.644M0	INS	chr1	9000000	38	SPSB1	0.29673	.		.	FALSE	FALSE	TRUE
Sniffles2.DEL.64FM0	DEL	chr1	9000000	-3305	SPSB1	0.00092	DEL_chr1_6a10584e	0.403509	7.9e-05	FALSE	TRUE	FALSE
Sniffles2.INS.64AM0	INS	chr1	9000000	4158	SPSB1	0.03199	.		.	FALSE	FALSE	TRUE
Sniffles2.INS.64CM0	INS	chr1	9000000	154	SPSB1	0.0255	.		.	FALSE	FALSE	TRUE
Sniffles2.INS.64BM0	INS	chr1	9000000	2644	SPSB1	0.1654	INS_chr1_a8fecab4	0.113901	0.256296	FALSE	FALSE	TRUE
Sniffles2.INS.649M0	INS	chr1	9000000	1386	SPSB1	0.9147	.		.	FALSE	FALSE	TRUE
Sniffles2.INS.64DM0	INS	chr1	9000000	38	SPSB1	0.00182	.		.	FALSE	FALSE	TRUE
Sniffles2.INS.64EM0	INS	chr1	9000000	32	TMEM201,SPSB1	0.01916	.		.	FALSE	FALSE	TRUE
Sniffles2.DEL.650M0	DEL	chr1	9000000	-40	TMEM201,SPSB1	0.00183	DEL_chr1_985e7401	0.064771	0.5	FALSE	FALSE	TRUE
Sniffles2.INS.652M0	INS	chr1	10000000	311	TMEM201	0.03364	INS_chr1_6e6a2be9	0.981073	0.038237	FALSE	TRUE	FALSE
Sniffles2.DEL.656M0	DEL	chr1	10000000	-32	TMEM201	0.06831	DEL_chr1_e46e2717	0.004124	0.000162	FALSE	FALSE	TRUE
Sniffles2.DEL.657M0	DEL	chr1	10000000	-38	TMEM201	0.00456	DEL_chr1_dea569ca	0.0625	0.5	FALSE	FALSE	TRUE
Sniffles2.DEL.658M0	DEL	chr1	10000000	-38	TMEM201	0.01095	DEL_chr1_5eab2627	0.230769	8e-06	FALSE	FALSE	TRUE
Sniffles2.DEL.659M0	DEL	chr1	10000000	-2054	TMEM201	0.13546	DEL_chr1_db971be1	0.978163	0.16359	TRUE	TRUE	FALSE
Sniffles2.DEL.65AM0	DEL	chr1	10000000	-4417	TMEM201	0.00092	DEL_chr1_117c2a6b	0.994341	1.6e-05	TRUE	TRUE	FALSE
Sniffles2.INS.653M0	INS	chr1	10000000	1989	TMEM201	0.00091	.		.	FALSE	FALSE	TRUE
Sniffles2.DEL.65BM0	DEL	chr1	10000000	-36	TMEM201	0.00641	DEL_chr1_666e9b0d	0.045454	1.6e-05	FALSE	FALSE	TRUE
Sniffles2.INS.654M0	INS	chr1	10000000	32	TMEM201	0.00731	.		.	FALSE	FALSE	TRUE
Sniffles2.INS.655M0	INS	chr1	10000000	63	TMEM201	0.00091	.		.	FALSE	FALSE	TRUE
Sniffles2.DEL.65CM0	DEL	chr1	10000000	-45	TMEM201	0.72323	DEL_chr1_6131e558	1e-06	0.008907	FALSE	FALSE	TRUE
Sniffles2.INS.661M0	INS	chr1	10000000	6178	PIK3CD,TMEM201	0.00182	.		.	FALSE	FALSE	TRUE
Sniffles2.INS.660M0	INS	chr1	10000000	4144	PIK3CD,TMEM201	0.00911	.		.	FALSE	FALSE	TRUE
Sniffles2.INS.662M0	INS	chr1	10000000	10393	PIK3CD,TMEM201	0.00182	.		.	FALSE	FALSE	TRUE
Sniffles2.INS.65DM0	INS	chr1	10000000	6464	PIK3CD,TMEM201	0.96161	.		.	FALSE	FALSE	TRUE
Sniffles2.INS.65EM0	INS	chr1	10000000	12847	PIK3CD,TMEM201	0.07286	.		.	FALSE	FALSE	TRUE
Sniffles2.INS.65FM0	INS	chr1	10000000	2982	PIK3CD,TMEM201	0.00273	.		.	FALSE	FALSE	TRUE
Sniffles2.INS.663M0	INS	chr1	10000000	43	PIK3CD-AS1	0.00364	.		.	FALSE	FALSE	TRUE
Sniffles2.DEL.668M0	DEL	chr1	10000000	-33	CLSTN1,PIK3CD	0.05354	DEL_chr1_476b9cf3	0.015534	1.6e-05	FALSE	FALSE	TRUE
Sniffles2.INS.665M0	INS	chr1	10000000	36	CLSTN1,PIK3CD	0.00091	.		.	FALSE	FALSE	TRUE
Sniffles2.DEL.669M0	DEL	chr1	10000000	-47	CLSTN1,PIK3CD	0.00726	DEL_chr1_eb5c92ec	0.104575	0.008369	FALSE	FALSE	TRUE
Sniffles2.DEL.66AM0	DEL	chr1	10000000	-50	CLSTN1,PIK3CD	0.01089	DEL_chr1_4d15cdd6	0.055468	2.4e-05	FALSE	FALSE	TRUE
Sniffles2.INS.666M0	INS	chr1	10000000	47	CLSTN1,PIK3CD	0.00363	.		.	FALSE	FALSE	TRUE
Sniffles2.INS.667M0	INS	chr1	10000000	32	CLSTN1,PIK3CD	0.10454	.		.	FALSE	FALSE	TRUE
Sniffles2.DEL.66BM0	DEL	chr1	10000000	-39	CLSTN1,PIK3CD	0.01	DEL_chr1_fa0f6683	0.091116	0.00027	FALSE	FALSE	TRUE
Sniffles2.DEL.66CM0	DEL	chr1	10000000	-43	CLSTN1,PIK3CD	0.00091	DEL_chr1_6d549e3b	0.006035	1.6e-05	FALSE	FALSE	TRUE
Sniffles2.DEL.66DM0	DEL	chr1	10000000	-37	CLSTN1	0.00639	DEL_chr1_6d549e3b	0.005212	1.6e-05	FALSE	FALSE	TRUE
Sniffles2.DEL.66EM0	DEL	chr1	10000000	-10041	CLSTN1	0.01815	DEL_chr1_afa216fb	0.989262	0.01606	TRUE	TRUE	FALSE
Sniffles2.INS.66FM0	INS	chr1	10000000	134	CTNNBIP1,CLSTN1	0.98185	INS_chr1_96b619f1	0.907334	0.50578	FALSE	TRUE	FALSE
Sniffles2.INS.670M0	INS	chr1	10000000	51	CTNNBIP1,CLSTN1	0.00091	.		.	FALSE	FALSE	TRUE
Sniffles2.INS.671M0	INS	chr1	10000000	31	CTNNBIP1,CLSTN1	0.00729	.		.	FALSE	FALSE	TRUE
Sniffles2.DEL.672M0	DEL	chr1	10000000	-5256	CTNNBIP1,CLSTN1	0.00091	DEL_chr1_478094e6	0.994674	3.2e-05	FALSE	TRUE	FALSE
Sniffles2.DEL.673M0	DEL	chr1	10000000	-37	CTNNBIP1,CLSTN1	0.00181	DEL_chr1_6131e558	0	0.008907	FALSE	FALSE	TRUE
Sniffles2.DEL.674M0	DEL	chr1	10000000	-36	CTNNBIP1	0.00091	DEL_chr1_6131e558	0	0.008907	FALSE	FALSE	TRUE
Sniffles2.DEL.675M0	DEL	chr1	10000000	-38	CTNNBIP1	0.00272	DEL_chr1_6131e558	1e-06	0.008907	FALSE	FALSE	TRUE
Sniffles2.DEL.679M0	DEL	chr1	10000000	-40	LZIC	0.00091	DEL_chr1_a27a30e9	0.006029	8e-06	FALSE	FALSE	TRUE
Sniffles2.INS.677M0	INS	chr1	10000000	140	LZIC	0.88294	INS_chr1_70dec9a8	0.985765	0.437603	TRUE	TRUE	FALSE
Sniffles2.INS.678M0	INS	chr1	10000000	47	LZIC	0.00091	.		.	TRUE	FALSE	FALSE
Sniffles2.INS.67BM0	INS	chr1	10000000	33	UBE4B,LZIC	0.00546	.		.	FALSE	FALSE	TRUE
Sniffles2.DEL.67DM0	DEL	chr1	10000000	-42	UBE4B,LZIC	0.00273	DEL_chr1_69f4bf59	0.005144	8e-06	FALSE	FALSE	TRUE
Sniffles2.INS.67CM0	INS	chr1	10000000	36	UBE4B,LZIC	0.00091	.		.	FALSE	FALSE	TRUE
Sniffles2.DEL.67EM0	DEL	chr1	10000000	-7684	UBE4B,LZIC	0.00182	DEL_chr1_c3168afe	0.998181	0.001198	TRUE	TRUE	FALSE
Sniffles2.DEL.67FM0	DEL	chr1	10000000	-33	UBE4B	0.00181	DEL_chr1_4e5a5282	0.000358	8e-06	FALSE	FALSE	TRUE
Sniffles2.DEL.685M0	DEL	chr1	10000000	-33	UBE4B	0.03461	DEL_chr1_3becb2d8	0.029282	8e-06	FALSE	FALSE	TRUE
Sniffles2.INS.680M0	INS	chr1	10000000	48	UBE4B	0.00091	.		.	FALSE	FALSE	TRUE
Sniffles2.DEL.686M0	DEL	chr1	10000000	-40	UBE4B	0.00091	DEL_chr1_4e5a5282	0.000432	8e-06	FALSE	FALSE	TRUE
Sniffles2.DEL.687M0	DEL	chr1	10000000	-31	UBE4B	0.00636	DEL_chr1_4e5a5282	0.000337	8e-06	FALSE	FALSE	TRUE
Sniffles2.INS.681M0	INS	chr1	10000000	33	KIF1B,UBE4B	0.00091	.		.	FALSE	FALSE	TRUE
Sniffles2.DEL.688M0	DEL	chr1	10000000	-731	KIF1B,UBE4B	0.02011	DEL_chr1_00b8caf9	0.998634	0.014782	TRUE	TRUE	FALSE
Sniffles2.INS.682M0	INS	chr1	10000000	248	KIF1B,UBE4B	0.61749	.		.	FALSE	FALSE	TRUE
Sniffles2.INS.683M0	INS	chr1	10000000	1032	KIF1B,UBE4B	0.2714	.		.	FALSE	FALSE	TRUE
Sniffles2.DEL.689M0	DEL	chr1	10000000	-48	KIF1B,UBE4B	0.01642	DEL_chr1_4df73407	0.25	0.000137	FALSE	FALSE	TRUE
Sniffles2.DEL.68AM0	DEL	chr1	10000000	-2546	KIF1B,UBE4B	0.00366	DEL_chr1_010093bb	0.933945	0.016209	TRUE	TRUE	FALSE
Sniffles2.INS.684M0	INS	chr1	10000000	36	KIF1B,UBE4B	0.00182	.		.	FALSE	FALSE	TRUE
Sniffles2.DEL.68BM0	DEL	chr1	10000000	-2643	KIF1B,UBE4B	0.00455	DEL_chr1_31f4e71e	0.996229	0.002403	TRUE	TRUE	FALSE
Sniffles2.INS.68CM0	INS	chr1	10000000	49	KIF1B,UBE4B	0.00181	.		.	FALSE	FALSE	TRUE
Sniffles2.INS.68DM0	INS	chr1	10000000	38	KIF1B,UBE4B	0.00091	.		.	FALSE	FALSE	TRUE
Sniffles2.DEL.68FM0	DEL	chr1	10000000	-37	KIF1B,UBE4B	0.00364	DEL_chr1_606239d7	0.003548	8e-06	FALSE	FALSE	TRUE
Sniffles2.DEL.690M0	DEL	chr1	10000000	-5487	KIF1B,UBE4B	0.00091	DEL_chr1_1563193d	0.995991	0.000428	TRUE	TRUE	FALSE
Sniffles2.DEL.691M0	DEL	chr1	10000000	-32	KIF1B,UBE4B	0.00545	DEL_chr1_c8d89c92	0.185393	8e-06	FALSE	FALSE	TRUE
Sniffles2.DEL.692M0	DEL	chr1	10000000	-85	KIF1B,UBE4B	0.38182	DEL_chr1_cccbb87d	0.214601	0.070288	FALSE	FALSE	TRUE
Sniffles2.INS.68EM0	INS	chr1	10000000	3376	KIF1B,UBE4B	0.00181	.		.	FALSE	FALSE	TRUE
Sniffles2.DEL.696M0	DEL	chr1	10000000	-9185	KIF1B	0.00091	DEL_chr1_6a5e0ab9	0.963694	0.016362	TRUE	TRUE	FALSE
Sniffles2.DEL.697M0	DEL	chr1	10000000	-49	DFFA,KIF1B	0.00274	DEL_chr1_c12fe869	0.326797	0.001621	FALSE	TRUE	FALSE
Sniffles2.INS.694M0	INS	chr1	10000000	44	DFFA,KIF1B	0.00091	.		.	FALSE	FALSE	TRUE
Sniffles2.INS.695M0	INS	chr1	10000000	40	DFFA,KIF1B	0.00091	.		.	FALSE	FALSE	TRUE
Sniffles2.DEL.699M0	DEL	chr1	10000000	-1299	DFFA,KIF1B	0.31785	DEL_chr1_cc105bbd	0.746986	0.302509	TRUE	TRUE	FALSE
Sniffles2.DEL.69AM0	DEL	chr1	10000000	-39	DFFA	0.00726	DEL_chr1_d02efd47	0.001005	1.6e-05	FALSE	FALSE	TRUE
Sniffles2.DEL.69BM0	DEL	chr1	10000000	-2440	DFFA	0.00546	DEL_chr1_d720ab4c	0.925209	0.011716	TRUE	TRUE	FALSE
Sniffles2.DEL.69DM0	DEL	chr1	10000000	-37	DFFA	0.00182	DEL_chr1_dadf6c94	0.020375	0.000159	FALSE	FALSE	TRUE
Sniffles2.DEL.69EM0	DEL	chr1	10000000	-4976	DFFA	0.00091	DEL_chr1_fee4b3c6	0.98915	2.4e-05	FALSE	TRUE	FALSE
Sniffles2.DEL.69FM0	DEL	chr1	10000000	-5856	DFFA	0.00091	DEL_chr1_b86984c7	0.999317	3.2e-05	TRUE	TRUE	FALSE
Sniffles2.DEL.6A0M0	DEL	chr1	10000000	-35	DFFA	0.5608	DEL_chr1_06288e98	0.004843	0.002236	FALSE	FALSE	TRUE
Sniffles2.INS.69CM0	INS	chr1	10000000	36	DFFA	0.00091	INS_chr1_51e284cb	0.590164	8e-06	FALSE	TRUE	FALSE
Sniffles2.DEL.6A2M0	DEL	chr1	10000000	-38	DFFA	0.00182	DEL_chr1_6131e558	1e-06	0.008907	FALSE	FALSE	TRUE
Sniffles2.DEL.6A3M0	DEL	chr1	10000000	-62	DFFA	0.20475	DEL_chr1_8bd3d6b4	0.143836	0.000458	FALSE	FALSE	TRUE
Sniffles2.INS.6A1M0	INS	chr1	10000000	32	DFFA	0.00091	.		.	FALSE	FALSE	TRUE
Sniffles2.DEL.6A9M0	DEL	chr1	10000000	-82	DFFA	0.08273	DEL_chr1_6074f8d1	0.929979	0.002286	TRUE	TRUE	FALSE
Sniffles2.INS.6A5M0	INS	chr1	10000000	34	MASP2,DFFA	0.00364	.		.	FALSE	FALSE	TRUE
Sniffles2.INS.6A6M0	INS	chr1	10000000	840	MASP2,DFFA	0.00457	.		.	FALSE	FALSE	TRUE
Sniffles2.INS.6A4M0	INS	chr1	10000000	129	MASP2,DFFA	0.46091	.		.	FALSE	FALSE	TRUE
Sniffles2.DEL.6AAM0	DEL	chr1	10000000	-94	MASP2,DFFA	0.21494	DEL_chr1_beb2dc3a	0.302548	0.005491	FALSE	TRUE	FALSE
Sniffles2.INS.6A7M0	INS	chr1	10000000	38	MASP2	0.00091	INS_chr1_15a21001	0.11838	0.009501	FALSE	FALSE	TRUE
Sniffles2.INS.6A8M0	INS	chr1	10000000	52	MASP2	0.71858	INS_chr1_ff21cd9b	0.961908	0.470295	TRUE	TRUE	FALSE
Sniffles2.INS.6ACM0	INS	chr1	10000000	39	MASP2	0.00091	INS_chr1_5f660050	0.012327	0.000739	FALSE	FALSE	TRUE
Sniffles2.INS.6ADM0	INS	chr1	10000000	66	MASP2	0.47727	.		.	TRUE	FALSE	FALSE
Sniffles2.DEL.6B1M0	DEL	chr1	10000000	-32	MASP2	0.42636	DEL_chr1_eccd647b	0.083544	2.4e-05	FALSE	FALSE	TRUE
Sniffles2.INS.6AEM0	INS	chr1	10000000	34	MASP2	0.01004	.		.	FALSE	FALSE	TRUE
Sniffles2.DEL.6B2M0	DEL	chr1	10000000	-48	MASP2	0.00364	DEL_chr1_9caa4c5a	0.14	0.004214	FALSE	FALSE	TRUE
Sniffles2.INS.6AFM0	INS	chr1	10000000	56	MASP2	0.00182	.		.	FALSE	FALSE	TRUE
Sniffles2.DEL.6B3M0	DEL	chr1	10000000	-31	MASP2	0.01361	DEL_chr1_8a31f6b2	0.052805	0.5	FALSE	FALSE	TRUE
Sniffles2.INS.6B0M0	INS	chr1	10000000	38	MASP2	0.01366	.		.	FALSE	FALSE	TRUE
Sniffles2.DEL.6B4M0	DEL	chr1	10000000	-1866	MASP2	0.01	DEL_chr1_3f7ba5e7	0.841696	0.006345	TRUE	TRUE	FALSE
Sniffles2.DEL.6BCM0	DEL	chr1	10000000	-843	MASP2	0.00091	DEL_chr1_c1247a4a	0.663778	0.000294	FALSE	TRUE	FALSE
Sniffles2.DEL.6BDM0	DEL	chr1	10000000	-4580	MASP2	0.00455	DEL_chr1_fdd4b906	0.955206	0.003983	FALSE	TRUE	FALSE
Sniffles2.INS.6B7M0	INS	chr1	10000000	39	MASP2	0.00273	.		.	FALSE	FALSE	TRUE
Sniffles2.INS.6B8M0	INS	chr1	10000000	1890	MASP2	0.99274	.		.	FALSE	FALSE	TRUE
Sniffles2.INS.6B9M0	INS	chr1	10000000	3742	MASP2	0.01504	.		.	FALSE	FALSE	TRUE
Sniffles2.DEL.6BEM0	DEL	chr1	10000000	-1010	MASP2	0.00091	DEL_chr1_4a8d706a	0.957306	0.000619	TRUE	TRUE	FALSE
Sniffles2.DEL.6BFM0	DEL	chr1	10000000	-31	MASP2	0.22686	DEL_chr1_613cbc51	0.095036	0.001483	FALSE	FALSE	TRUE
Sniffles2.DEL.6C0M0	DEL	chr1	10000000	-72	MASP2	0.18966	DEL_chr1_0c85c29a	0.39014	0.205458	FALSE	TRUE	FALSE
Sniffles2.INS.6BAM0	INS	chr1	10000000	57	MASP2	0.1824	.		.	TRUE	FALSE	FALSE
Sniffles2.DEL.6C1M0	DEL	chr1	10000000	-1066	MASP2	0.00182	DEL_chr1_fd012e1c	0.898905	0.004409	FALSE	TRUE	FALSE
Sniffles2.INS.6BBM0	INS	chr1	10000000	39	MASP2	0.00181	.		.	FALSE	FALSE	TRUE
Sniffles2.DEL.6C7M0	DEL	chr1	10000000	-2192	MASP2	0.00545	DEL_chr1_bb2ef31e	0.999088	0.040566	TRUE	TRUE	FALSE
Sniffles2.DEL.6C8M0	DEL	chr1	10000000	-33	MASP2	0.01818	DEL_chr1_f33b3fd3	0.048641	8.9e-05	FALSE	FALSE	TRUE
Sniffles2.INS.6C2M0	INS	chr1	10000000	41	MASP2	0.00091	.		.	FALSE	FALSE	TRUE
Sniffles2.INS.6C3M0	INS	chr1	10000000	269	MASP2	0.95372	INS_chr1_814f5286	0.996296	0.979019	TRUE	TRUE	FALSE
Sniffles2.INS.6C4M0	INS	chr1	10000000	33	EXOSC10,MASP2	0.00091	.		.	FALSE	FALSE	TRUE
Sniffles2.INS.6C5M0	INS	chr1	10000000	34	EXOSC10,MASP2	0.55989	.		.	FALSE	FALSE	TRUE
Sniffles2.INS.6C6M0	INS	chr1	10000000	37	EXOSC10	0.00091	.		.	FALSE	FALSE	TRUE
Sniffles2.DEL.6C9M0	DEL	chr1	10000000	-32	EXOSC10	0.00273	DEL_chr1_6131e558	0	0.008907	FALSE	FALSE	TRUE
Sniffles2.DEL.6CAM0	DEL	chr1	10000000	-3242	EXOSC10	0.00091	DEL_chr1_e59ee570	0.999383	1.6e-05	FALSE	TRUE	FALSE
Sniffles2.INS.6CBM0	INS	chr1	10000000	50	EXOSC10	0.00091	.		.	FALSE	FALSE	TRUE
Sniffles2.INS.6CCM0	INS	chr1	10000000	41	EXOSC10	0.00273	.		.	FALSE	FALSE	TRUE
Sniffles2.DEL.6D1M0	DEL	chr1	10000000	-49	EXOSC10	0.05464	DEL_chr1_83497511	0.25	8.7e-05	FALSE	FALSE	TRUE
Sniffles2.INS.6CDM0	INS	chr1	10000000	45	EXOSC10	0.00182	.		.	FALSE	FALSE	TRUE
Sniffles2.INS.6CEM0	INS	chr1	10000000	37	EXOSC10	0.00091	.		.	FALSE	FALSE	TRUE
Sniffles2.INS.6CFM0	INS	chr1	10000000	39	DISP3,EXOSC10	0.00091	.		.	FALSE	FALSE	TRUE
Sniffles2.INS.6D0M0	INS	chr1	10000000	32	DISP3,EXOSC10	0.00727	.		.	FALSE	FALSE	TRUE
Sniffles2.DEL.6D2M0	DEL	chr1	10000000	-37	DISP3,EXOSC10	0.00455	DEL_chr1_b9ecf064	0.002807	8e-06	FALSE	FALSE	TRUE
Sniffles2.INS.6D3M0	INS	chr1	10000000	32	DISP3,EXOSC10	0.00182	.		.	FALSE	FALSE	TRUE
Sniffles2.DEL.6DAM0	DEL	chr1	10000000	-39	DISP3,EXOSC10	0.04545	DEL_chr1_23b37fd4	0.26432	3.2e-05	FALSE	FALSE	TRUE
Sniffles2.INS.6D4M0	INS	chr1	10000000	36	DISP3,EXOSC10	0.20583	INS_chr1_ca6b8048	0.461538	0.016051	TRUE	TRUE	FALSE
Sniffles2.DEL.6DBM0	DEL	chr1	10000000	-47	DISP3,EXOSC10	0.00455	DEL_chr1_24ec7d52	0.016842	5.6e-05	TRUE	FALSE	FALSE
Sniffles2.INS.6D6M0	INS	chr1	10000000	38	DISP3	0.00091	.		.	FALSE	FALSE	TRUE
Sniffles2.DEL.6DCM0	DEL	chr1	10000000	-49	DISP3	0.01724	DEL_chr1_bf4cc97d	0.33557	6.3e-05	FALSE	TRUE	FALSE
Sniffles2.INS.6D7M0	INS	chr1	10000000	1041	DISP3	0.00182	INS_chr1_1bc702fa	0.026913	0.129613	FALSE	FALSE	TRUE
Sniffles2.INS.6D5M0	INS	chr1	10000000	345	DISP3	0.39474	INS_chr1_1bc702fa	0.077295	0.129613	FALSE	FALSE	TRUE
Sniffles2.DEL.6DDM0	DEL	chr1	10000000	-3922	DISP3	0.00091	DEL_chr1_02cd54ad	0.97804	0.000222	TRUE	TRUE	FALSE
Sniffles2.INS.6D8M0	INS	chr1	10000000	1225	DISP3	0.66546	.		.	FALSE	FALSE	TRUE
Sniffles2.DEL.6DEM0	DEL	chr1	10000000	-46	DISP3	0.00091	DEL_chr1_4849c4d8	0.007694	8e-06	FALSE	FALSE	TRUE
Sniffles2.INS.6D9M0	INS	chr1	10000000	34	DISP3	0.00182	.		.	FALSE	FALSE	TRUE
Sniffles2.INS.6DFM0	INS	chr1	10000000	36	DISP3	0.00091	.		.	FALSE	FALSE	TRUE
Sniffles2.INS.6E0M0	INS	chr1	10000000	32	DISP3	0.03005	INS_chr1_87cc1ae0	0.206452	0.004247	FALSE	FALSE	TRUE
Sniffles2.DEL.6E6M0	DEL	chr1	10000000	-37	DISP3	0.00181	DEL_chr1_6131e558	0	0.008907	FALSE	FALSE	TRUE
Sniffles2.INS.6E1M0	INS	chr1	10000000	34	DISP3	0.00363	.		.	FALSE	FALSE	TRUE
Sniffles2.INS.6E2M0	INS	chr1	10000000	45	DISP3	0.46824	.		.	TRUE	FALSE	FALSE
Sniffles2.INS.6E3M0	INS	chr1	10000000	93	DISP3	0.01543	.		.	TRUE	FALSE	FALSE
Sniffles2.DEL.6E7M0	DEL	chr1	10000000	-46	DISP3	0.00091	DEL_chr1_d5818bb1	0.283133	8e-06	FALSE	FALSE	TRUE
Sniffles2.DEL.6E8M0	DEL	chr1	10000000	-62	DISP3	0.2922	DEL_chr1_e60a5c84	0.968254	0.192496	TRUE	TRUE	FALSE
Sniffles2.INS.6E4M0	INS	chr1	10000000	35	DISP3	0.02273	.		.	FALSE	FALSE	TRUE
Sniffles2.INS.6E5M0	INS	chr1	10000000	38	DISP3	0.00091	.		.	FALSE	FALSE	TRUE
Sniffles2.DEL.6E9M0	DEL	chr1	10000000	-35	DISP3	0.00364	DEL_chr1_2daf73ea	0.061644	7.4e-05	FALSE	FALSE	TRUE
Sniffles2.DUP.6F2M0	DUP	chr1	10000000	476	DISP3	0.00273	DUP_chr1_81214c93	0.377358	0.386898	FALSE	TRUE	FALSE
Sniffles2.DEL.6EFM0	DEL	chr1	10000000	-41	DISP3	0.00546	DEL_chr1_a5272210	0.677419	1.8e-05	FALSE	TRUE	FALSE
Sniffles2.INS.6ECM0	INS	chr1	10000000	2398	DISP3	0.00549	INS_chr1_38fcd929	0.021334	0.002157	FALSE	FALSE	TRUE
Sniffles2.INS.6EBM0	INS	chr1	10000000	1265	DISP3	0.69782	INS_chr1_38fcd929	0.038957	0.002157	FALSE	FALSE	TRUE
Sniffles2.INS.6EAM0	INS	chr1	10000000	224	DISP3	0.31579	INS_chr1_38fcd929	0.0802	0.002157	TRUE	FALSE	FALSE
Sniffles2.INS.6EEM0	INS	chr1	10000000	45	DISP3	0.00091	.		.	FALSE	FALSE	TRUE
Sniffles2.INS.6EDM0	INS	chr1	10000000	43	DISP3	0.00091	.		.	FALSE	FALSE	TRUE
Sniffles2.DEL.6F0M0	DEL	chr1	10000000	-44	DISP3	0.00273	DEL_chr1_5ed2ee28	0.104651	2.4e-05	FALSE	FALSE	TRUE
Sniffles2.DEL.6F1M0	DEL	chr1	10000000	-33	FBXO44,DISP3	0.00091	DEL_chr1_6131e558	0	0.008907	FALSE	FALSE	TRUE
Sniffles2.DEL.6F7M0	DEL	chr1	10000000	-43	FBXO44	0.00091	DEL_chr1_56221b96	0.017578	0.005114	FALSE	FALSE	TRUE
Sniffles2.DEL.6F8M0	DEL	chr1	10000000	-44	FBXO44	0.00272	DEL_chr1_1bd23c86	0.000968	8e-06	FALSE	FALSE	TRUE
Sniffles2.DEL.6F9M0	DEL	chr1	10000000	-290	FBXO44	0.69873	DEL_chr1_6a5096aa	0.979798	0.651009	TRUE	TRUE	FALSE
Sniffles2.DEL.6FAM0	DEL	chr1	10000000	-43	FBXO44	0.00181	DEL_chr1_1bd23c86	0.000946	8e-06	FALSE	FALSE	TRUE
Sniffles2.INS.6F3M0	INS	chr1	10000000	36	FBXO44	0.75862	.		.	FALSE	FALSE	TRUE
Sniffles2.INS.6F4M0	INS	chr1	10000000	33	FBXO44	0.00182	.		.	FALSE	FALSE	TRUE
Sniffles2.DEL.6FBM0	DEL	chr1	10000000	-49	FBXO44	0.01004	DEL_chr1_2ddb8797	0.818148	0.006235	TRUE	TRUE	FALSE
Sniffles2.INS.6F5M0	INS	chr1	10000000	39	FBXO44	0.00091	.		.	FALSE	FALSE	TRUE
Sniffles2.DEL.6FCM0	DEL	chr1	10000000	-38	FBXO44	0.00091	DEL_chr1_85fe89bc	0.26	9e-06	FALSE	FALSE	TRUE
Sniffles2.INS.6F6M0	INS	chr1	10000000	43	AGTRAP,FBXO44	0.00091	.		.	FALSE	FALSE	TRUE
Sniffles2.INS.6FDM0	INS	chr1	10000000	32	AGTRAP	0.00364	.		.	FALSE	FALSE	TRUE
Sniffles2.INS.6FEM0	INS	chr1	10000000	31	AGTRAP	0.00091	.		.	FALSE	FALSE	TRUE
Sniffles2.DEL.700M0	DEL	chr1	10000000	-37	C1orf167,AGTRAP	0.13321	DEL_chr1_985e019b	0.287879	0.000176	FALSE	FALSE	TRUE
Sniffles2.DEL.701M0	DEL	chr1	10000000	-44	C1orf167,AGTRAP	0.00091	DEL_chr1_996a8dee	0.07377	4e-05	FALSE	FALSE	TRUE
Sniffles2.INS.6FFM0	INS	chr1	10000000	2151	C1orf167-AS1	0.11131	.		.	FALSE	FALSE	TRUE
Sniffles2.INS.703M0	INS	chr1	10000000	63	NPPA,CLCN6	0.14546	.		.	FALSE	FALSE	TRUE
Sniffles2.DEL.706M0	DEL	chr1	10000000	-35	NPPA,CLCN6	0.01	DEL_chr1_fd47e989	0.276923	3.2e-05	FALSE	FALSE	TRUE
Sniffles2.INS.704M0	INS	chr1	10000000	41	NPPA,CLCN6	0.00091	.		.	FALSE	FALSE	TRUE
Sniffles2.INS.705M0	INS	chr1	10000000	36	NPPA	0.32909	.		.	FALSE	FALSE	TRUE
Sniffles2.DEL.707M0	DEL	chr1	10000000	-32	NPPA	0.02368	DEL_chr1_44c23f50	0.176707	8e-06	FALSE	FALSE	TRUE
Sniffles2.INS.708M0	INS	chr1	10000000	31	NPPA	0.04098	.		.	FALSE	FALSE	TRUE
Sniffles2.DEL.70CM0	DEL	chr1	10000000	-38	NPPA	0.00091	DEL_chr1_007e463d	0.01285	8e-06	FALSE	FALSE	TRUE
Sniffles2.DEL.70DM0	DEL	chr1	10000000	-4758	NPPA	0.00182	DEL_chr1_5d0f546a	0.977399	0.005123	TRUE	TRUE	FALSE
Sniffles2.DEL.70EM0	DEL	chr1	10000000	-41	TNFRSF8,NPPA	0.00091	DEL_chr1_6131e558	1e-06	0.008907	FALSE	FALSE	TRUE
Sniffles2.INS.709M0	INS	chr1	10000000	38	TNFRSF8,NPPA	0.00091	.		.	FALSE	FALSE	TRUE
Sniffles2.INS.70AM0	INS	chr1	10000000	33	TNFRSF8,NPPA	0.00273	.		.	FALSE	FALSE	TRUE
Sniffles2.INS.70BM0	INS	chr1	10000000	48	TNFRSF8,NPPA	0.00091	.		.	FALSE	FALSE	TRUE
Sniffles2.DEL.70FM0	DEL	chr1	10000000	-46	TNFRSF8,NPPA	0.00274	DEL_chr1_3b092910	0.17803	0.003618	FALSE	FALSE	TRUE
Sniffles2.INS.711M0	INS	chr1	10000000	42	TNFRSF8	0.00183	.		.	FALSE	FALSE	TRUE
Sniffles2.DEL.716M0	DEL	chr1	10000000	-48	TNFRSF8	0.00274	DEL_chr1_6b569855	0.441441	8e-06	FALSE	TRUE	FALSE
Sniffles2.DEL.717M0	DEL	chr1	10000000	-31	TNFRSF8	0.01909	DEL_chr1_3a2809a6	0.015152	8e-06	FALSE	FALSE	TRUE
Sniffles2.INS.712M0	INS	chr1	10000000	43	TNFRSF8	0.00091	.		.	FALSE	FALSE	TRUE
Sniffles2.INS.713M0	INS	chr1	10000000	206	TNFRSF8	0.38203	INS_chr1_efd16898	0.234951	0.010851	FALSE	FALSE	TRUE
Sniffles2.DEL.718M0	DEL	chr1	10000000	-39	TNFRSF8	0.27496	DEL_chr1_6b39f4a8	0.325203	8e-06	FALSE	TRUE	FALSE
Sniffles2.INS.714M0	INS	chr1	10000000	36	TNFRSF8	0.00364	.		.	FALSE	FALSE	TRUE
Sniffles2.DEL.719M0	DEL	chr1	10000000	-37	TNFRSF8	0.00091	DEL_chr1_afc5fae7	0.053851	8e-06	FALSE	FALSE	TRUE
Sniffles2.DEL.71AM0	DEL	chr1	10000000	-37	TNFRSF8	0.00274	DEL_chr1_9d0c6cd2	0.342342	8e-06	TRUE	TRUE	FALSE
Sniffles2.INS.715M0	INS	chr1	10000000	38	TNFRSF8	0.00274	.		.	FALSE	FALSE	TRUE
Sniffles2.DEL.71BM0	DEL	chr1	10000000	-50	TNFRSF8	0.00364	DEL_chr1_e0a36cc9	0.125	0.004931	FALSE	FALSE	TRUE
Sniffles2.INS.71DM0	INS	chr1	10000000	45	TNFRSF1B,TNFRSF8	0.01455	.		.	FALSE	FALSE	TRUE
Sniffles2.INS.71EM0	INS	chr1	10000000	65	TNFRSF1B,TNFRSF8	0.02281	.		.	TRUE	FALSE	FALSE
Sniffles2.INS.71FM0	INS	chr1	10000000	34	TNFRSF1B,TNFRSF8	0.15727	.		.	FALSE	FALSE	TRUE
Sniffles2.DEL.721M0	DEL	chr1	10000000	-36	TNFRSF1B,TNFRSF8	0.00638	DEL_chr1_7e26ab11	0.152623	3.2e-05	FALSE	FALSE	TRUE
Sniffles2.INS.720M0	INS	chr1	10000000	32	TNFRSF1B	0.00182	.		.	TRUE	FALSE	FALSE
Sniffles2.DEL.722M0	DEL	chr1	10000000	-33	TNFRSF1B	0.10273	DEL_chr1_90837ff9	0.485714	1.6e-05	TRUE	TRUE	FALSE
Sniffles2.DEL.723M0	DEL	chr1	10000000	-36	TNFRSF1B	0.00636	DEL_chr1_bf6fe1cd	0.108187	3.2e-05	FALSE	FALSE	TRUE
Sniffles2.DEL.724M0	DEL	chr1	10000000	-47	VPS13D,TNFRSF1B	0.00364	DEL_chr1_a7d77963	0.156863	2.4e-05	FALSE	FALSE	TRUE
Sniffles2.DEL.725M0	DEL	chr1	10000000	-40	VPS13D,TNFRSF1B	0.00091	DEL_chr1_6131e558	1e-06	0.008907	FALSE	FALSE	TRUE
Sniffles2.DEL.727M0	DEL	chr1	10000000	-38	VPS13D,TNFRSF1B	0.00091	DEL_chr1_6131e558	1e-06	0.008907	FALSE	FALSE	TRUE
Sniffles2.DEL.728M0	DEL	chr1	10000000	-38	VPS13D	0.00091	DEL_chr1_e35d3afb	0.284813	0.000319	FALSE	FALSE	TRUE
Sniffles2.INS.726M0	INS	chr1	10000000	33	VPS13D	0.0255	.		.	FALSE	FALSE	TRUE
Sniffles2.DEL.72EM0	DEL	chr1	10000000	-38	VPS13D	0.00091	DEL_chr1_ce43d3dd	0.083691	0.001142	FALSE	FALSE	TRUE
Sniffles2.INS.72AM0	INS	chr1	10000000	42	VPS13D	0.00182	.		.	FALSE	FALSE	TRUE
Sniffles2.INS.72BM0	INS	chr1	10000000	2275	VPS13D	0.03909	.		.	FALSE	FALSE	TRUE
Sniffles2.INS.72CM0	INS	chr1	10000000	38	VPS13D	0.01455	.		.	FALSE	FALSE	TRUE
Sniffles2.DEL.72FM0	DEL	chr1	10000000	-45	VPS13D	0.00091	DEL_chr1_0538e6bf	0.070015	0.5	FALSE	FALSE	TRUE
Sniffles2.INS.72DM0	INS	chr1	10000000	42	VPS13D	0.01	.		.	FALSE	FALSE	TRUE
Sniffles2.DEL.730M0	DEL	chr1	10000000	-42	VPS13D	0.00091	DEL_chr1_6131e558	1e-06	0.008907	FALSE	FALSE	TRUE
Sniffles2.DEL.734M0	DEL	chr1	10000000	-37	PRAMEF1,VPS13D	0.00091	DEL_chr1_e67151a5	0.322034	0.000214	FALSE	TRUE	FALSE
Sniffles2.DEL.735M0	DEL	chr1	10000000	-33	PRAMEF1,VPS13D	0.00091	DEL_chr1_ef4e5835	0.054487	0.011463	FALSE	FALSE	TRUE
Sniffles2.INS.732M0	INS	chr1	10000000	719	PRAMEF1,VPS13D	0.26727	.		.	FALSE	FALSE	TRUE
Sniffles2.INS.733M0	INS	chr1	10000000	44	PRAMEF1,VPS13D	0.00456	.		.	FALSE	FALSE	TRUE
Sniffles2.INS.736M0	INS	chr1	10000000	31	PRAMEF1,VPS13D	0.00181	.		.	FALSE	FALSE	TRUE
Sniffles2.DEL.73AM0	DEL	chr1	10000000	-37	PRAMEF1,VPS13D	0.00091	DEL_chr1_e0ea98d1	0.040598	2.4e-05	FALSE	FALSE	TRUE
Sniffles2.INS.737M0	INS	chr1	10000000	36	PRAMEF1,VPS13D	0.00091	.		.	FALSE	FALSE	TRUE
Sniffles2.INS.738M0	INS	chr1	10000000	39	PRAMEF1	0.00639	.		.	FALSE	FALSE	TRUE
Sniffles2.INS.739M0	INS	chr1	10000000	326	PRAMEF1	0.07559	.		.	FALSE	FALSE	TRUE
Sniffles2.DEL.73BM0	DEL	chr1	10000000	-3142	PRAMEF1	0.00182	DEL_chr1_70eb79c7	0.910487	0.018598	FALSE	TRUE	FALSE
Sniffles2.DEL.741M0	DEL	chr1	10000000	-39	PRAMEF1	0.00091	DEL_chr1_94ff8d58	0.000702	0.000333	FALSE	FALSE	TRUE
Sniffles2.INS.73DM0	INS	chr1	10000000	211	PRAMEF1	0.20985	.		.	FALSE	FALSE	TRUE
Sniffles2.DEL.742M0	DEL	chr1	10000000	-35	PRAMEF1	0.00091	DEL_chr1_94ff8d58	0.000632	0.000333	FALSE	FALSE	TRUE
Sniffles2.INV.745M0	INV	chr1	10000000	610838	PRAMEF1	0.00092	INV_chr1_c071c6ee	0.100497	8e-06	TRUE	FALSE	FALSE
Sniffles2.DEL.743M0	DEL	chr1	10000000	-32	PRAMEF1	0.24727	DEL_chr1_3569721b	0.568965	1.6e-05	FALSE	TRUE	FALSE
Sniffles2.INS.73EM0	INS	chr1	10000000	61	PRAMEF1	0.02641	INS_chr1_c9074782	0.598039	0.001426	FALSE	TRUE	FALSE
Sniffles2.INS.740M0	INS	chr1	10000000	39	PRAMEF1	0.02368	.		.	FALSE	FALSE	TRUE
Sniffles2.DEL.744M0	DEL	chr1	10000000	-59	PRAMEF1	0.02364	DEL_chr1_86480f44	0.002974	0.03016	FALSE	FALSE	TRUE
Sniffles2.INS.73FM0	INS	chr1	10000000	99	PRAMEF1	0.0245	.		.	FALSE	FALSE	TRUE
Sniffles2.DEL.74FM0	DEL	chr1	10000000	-797	PRAMEF1	0.02281	DEL_chr1_86480f44	0.039548	0.03016	FALSE	FALSE	TRUE
Sniffles2.INS.746M0	INS	chr1	10000000	322	PRAMEF1	0.02269	.		.	FALSE	FALSE	TRUE
Sniffles2.DEL.750M0	DEL	chr1	10000000	-34	PRAMEF1	0.10474	DEL_chr1_209d727e	0.443038	5.6e-05	FALSE	TRUE	FALSE
Sniffles2.DEL.751M0	DEL	chr1	10000000	-40	PRAMEF11,PRAMEF1	0.03005	DEL_chr1_2e409543	0.074007	2.4e-05	FALSE	FALSE	TRUE
Sniffles2.INS.747M0	INS	chr1	10000000	61	PRAMEF11,PRAMEF1	0.02747	.		.	FALSE	FALSE	TRUE
Sniffles2.DEL.752M0	DEL	chr1	10000000	-6101	PRAMEF11,PRAMEF1	0.0064	DEL_chr1_02a53c1c	0.072731	1.6e-05	FALSE	FALSE	TRUE
Sniffles2.DEL.753M0	DEL	chr1	10000000	-280	PRAMEF11	0.3544	DEL_chr1_3cd07f25	0.967972	0.27616	TRUE	TRUE	FALSE
Sniffles2.DEL.754M0	DEL	chr1	10000000	-70	PRAMEF11	0.0119	DEL_chr1_02a53c1c	0.000846	1.6e-05	FALSE	FALSE	TRUE
Sniffles2.INS.748M0	INS	chr1	10000000	526	PRAMEF11	0.01551	INS_chr1_b56c011f	0.366891	3.3e-05	FALSE	TRUE	FALSE
Sniffles2.DEL.756M0	DEL	chr1	10000000	-55	PRAMEF11	0.01093	DEL_chr1_e0727f66	0.012074	8e-06	FALSE	FALSE	TRUE
Sniffles2.INS.749M0	INS	chr1	10000000	236	PRAMEF11	0.0219	.		.	FALSE	FALSE	TRUE
Sniffles2.DEL.755M0	DEL	chr1	10000000	-49	PRAMEF11	0.01371	DEL_chr1_3f7a911d	0.063371	8e-06	FALSE	FALSE	TRUE
Sniffles2.DEL.757M0	DEL	chr1	10000000	-206	PRAMEF11	0.03782	DEL_chr1_132deb5c	0.27973	0.000572	TRUE	FALSE	FALSE
Sniffles2.INS.74AM0	INS	chr1	10000000	4818	PRAMEF2	0.04356	.		.	FALSE	FALSE	TRUE
Sniffles2.DEL.758M0	DEL	chr1	10000000	-32	PRAMEF2	0.325	DEL_chr1_2a8e58b9	0.000604	8e-06	FALSE	FALSE	TRUE
Sniffles2.INS.74BM0	INS	chr1	10000000	61	PRAMEF2	0.03277	.		.	FALSE	FALSE	TRUE
Sniffles2.DEL.759M0	DEL	chr1	10000000	-5997	PRAMEF10,PRAMEF2	0.00094	DEL_chr1_a3422989	0.47273	0.07162	FALSE	TRUE	FALSE
Sniffles2.INS.74CM0	INS	chr1	10000000	320	PRAMEF10	0.10914	INS_chr1_c180b266	0.984615	0.094399	FALSE	TRUE	FALSE
Sniffles2.DEL.75AM0	DEL	chr1	10000000	-48	PRAMEF10	0.00559	DEL_chr1_a3422989	0.003862	0.07162	FALSE	FALSE	TRUE
Sniffles2.INS.74DM0	INS	chr1	10000000	47	PRAMEF10	0.00924	.		.	FALSE	FALSE	TRUE
Sniffles2.INS.74EM0	INS	chr1	10000000	262	PRAMEF10	0.02523	.		.	FALSE	FALSE	TRUE
Sniffles2.DEL.75BM0	DEL	chr1	10000000	-35	PRAMEF7	0.04545	DEL_chr1_d435e4ca	0.119732	0.010719	FALSE	FALSE	TRUE
Sniffles2.DEL.75CM0	DEL	chr1	10000000	-2149	PRAMEF6	0.01471	DEL_chr1_89651608	0.32186	0.000176	FALSE	TRUE	FALSE
Sniffles2.INS.75DM0	INS	chr1	10000000	34	PRAMEF25	0.00295	.		.	FALSE	FALSE	TRUE
Sniffles2.DEL.760M0	DEL	chr1	10000000	-35	PRAMEF25	0.0127	DEL_chr1_9538b58e	0.157796	8e-06	FALSE	FALSE	TRUE
Sniffles2.INS.75EM0	INS	chr1	10000000	32	PRAMEF25	0.17248	.		.	FALSE	FALSE	TRUE
Sniffles2.DEL.761M0	DEL	chr1	10000000	-40	PRAMEF25	0.02737	DEL_chr1_4d41815e	0.000114	0.000111	FALSE	FALSE	TRUE
Sniffles2.DEL.762M0	DEL	chr1	10000000	-2143	PRAMEF25	0.00735	DEL_chr1_4d41815e	0.005978	0.000111	FALSE	FALSE	TRUE
Sniffles2.INS.75FM0	INS	chr1	10000000	42	PRAMEF25	0.40831	.		.	FALSE	FALSE	TRUE
Sniffles2.DEL.763M0	DEL	chr1	10000000	-2552	PRAMEF25	0.00212	DEL_chr1_e197eed0	0.023852	0.010616	FALSE	FALSE	TRUE
Sniffles2.INV.770M0	INV	chr1	10000000	25750	PRAMEF25	0.00091	INV_chr1_c071c6ee	0.004237	8e-06	FALSE	FALSE	TRUE
Sniffles2.INS.764M0	INS	chr1	10000000	1054	PRAMEF25	0.00729	.		.	FALSE	FALSE	TRUE
Sniffles2.INV.771M0	INV	chr1	10000000	49483	PRAMEF25	0.00182	INV_chr1_c071c6ee	0.008141	8e-06	FALSE	FALSE	TRUE
Sniffles2.INV.772M0	INV	chr1	10000000	5844	PRAMEF25	0.00091	INV_chr1_c071c6ee	0.000962	8e-06	TRUE	FALSE	FALSE
Sniffles2.DUP.76FM0	DUP	chr1	10000000	241444	PRAMEF25	0.00091	DUP_chr1_ff7d03d8	0.508007	0.004282	FALSE	TRUE	FALSE
Sniffles2.DEL.768M0	DEL	chr1	10000000	-2026	PRAMEF25	0.00091	DEL_chr1_d94de5ae	0.329058	1.6e-05	FALSE	TRUE	FALSE
Sniffles2.DEL.769M0	DEL	chr1	10000000	-31	PRAMEF25	0.05367	DEL_chr1_64340c0b	0.000239	0.016166	FALSE	FALSE	TRUE
Sniffles2.DEL.76AM0	DEL	chr1	10000000	-109317	PRAMEF25	0.00383	DEL_chr1_64340c0b	0.576196	0.016166	FALSE	TRUE	FALSE
Sniffles2.DEL.76BM0	DEL	chr1	10000000	-40	PRAMEF13,PRAMEF25	0.01399	DEL_chr1_96004941	0.006832	0.01126	FALSE	FALSE	TRUE
Sniffles2.INS.765M0	INS	chr1	10000000	44	PRAMEF13,PRAMEF25	0.2299	.		.	FALSE	FALSE	TRUE
Sniffles2.DEL.76CM0	DEL	chr1	10000000	-102	PRAMEF13	0.16844	DEL_chr1_3755d74e	0.002239	0.345851	FALSE	FALSE	TRUE
Sniffles2.INS.766M0	INS	chr1	10000000	42	PRAMEF13	0.20332	INS_chr1_8a77bfe3	0.442105	1.6e-05	FALSE	TRUE	FALSE
Sniffles2.INS.767M0	INS	chr1	10000000	2863	PRAMEF13	0.02103	INS_chr1_8a77bfe3	0.006798	1.6e-05	FALSE	FALSE	TRUE
Sniffles2.DEL.76DM0	DEL	chr1	10000000	-34	PRAMEF13	0.23166	DEL_chr1_6f5c1a27	0.259259	9e-06	FALSE	FALSE	TRUE
Sniffles2.DEL.76EM0	DEL	chr1	10000000	-29849	PRAMEF13	0.17042	DEL_chr1_3755d74e	0.648899	0.345851	FALSE	TRUE	FALSE
Sniffles2.INS.774M0	INS	chr1	10000000	37	PRAMEF13	0.00343	.		.	FALSE	FALSE	TRUE
Sniffles2.INS.773M0	INS	chr1	10000000	57	PRAMEF13	0.45372	.		.	FALSE	FALSE	TRUE
Sniffles2.DEL.77BM0	DEL	chr1	10000000	-45	PRAMEF13	0.00091	DEL_chr1_293025b4	0.091089	0.000685	FALSE	FALSE	TRUE
Sniffles2.DEL.77CM0	DEL	chr1	10000000	-5353	PRAMEF13	0.11524	DEL_chr1_6492cf7a	0.149278	1.6e-05	TRUE	FALSE	FALSE
Sniffles2.DEL.77DM0	DEL	chr1	10000000	-2768	PRAMEF13	0.00091	DEL_chr1_d1621143	0.223185	4.9e-05	FALSE	FALSE	TRUE
Sniffles2.INS.775M0	INS	chr1	10000000	49	PRAMEF13	0.29401	.		.	TRUE	FALSE	FALSE
Sniffles2.DEL.77EM0	DEL	chr1	10000000	-35	PRAMEF13	0.26225	DEL_chr1_e59bc90c	0.006614	0.002619	TRUE	FALSE	FALSE
Sniffles2.DEL.77FM0	DEL	chr1	10000000	-31	PRAMEF13	0.14519	DEL_chr1_b83a26aa	0.062136	4e-05	FALSE	FALSE	TRUE
Sniffles2.DEL.780M0	DEL	chr1	10000000	-79	PRAMEF13	0.00635	DEL_chr1_0c80cb6b	0.004111	0.088139	FALSE	FALSE	TRUE
Sniffles2.INS.776M0	INS	chr1	10000000	2924	PRAMEF13	0.00273	.		.	FALSE	FALSE	TRUE
Sniffles2.INS.777M0	INS	chr1	10000000	2149	PRAMEF33,PRAMEF13	0.00093	.		.	FALSE	FALSE	TRUE
Sniffles2.DEL.781M0	DEL	chr1	10000000	-2157	PRAMEF33,PRAMEF13	0.00555	DEL_chr1_0c80cb6b	0.1109	0.088139	FALSE	FALSE	TRUE
Sniffles2.DEL.782M0	DEL	chr1	10000000	-2144	PRAMEF33	0.11402	DEL_chr1_0c80cb6b	0.110232	0.088139	FALSE	FALSE	TRUE
Sniffles2.INS.778M0	INS	chr1	10000000	2153	PRAMEF33	0.00286	.		.	FALSE	FALSE	TRUE
Sniffles2.INS.779M0	INS	chr1	10000000	254	PRAMEF33	0.00879	.		.	FALSE	FALSE	TRUE
Sniffles2.INS.77AM0	INS	chr1	10000000	41	PRAMEF33	0.10993	.		.	FALSE	FALSE	TRUE
Sniffles2.DEL.783M0	DEL	chr1	10000000	-34	PRAMEF33	0.04406	DEL_chr1_8cc7c1b1	0.531948	0.000751	FALSE	TRUE	FALSE
Sniffles2.DEL.78FM0	DEL	chr1	10000000	-45	PRAMEF33	0.00962	DEL_chr1_d238b451	0.001503	0.038519	FALSE	FALSE	TRUE
Sniffles2.INS.784M0	INS	chr1	10000000	115	PRAMEF33	0.00467	.		.	FALSE	FALSE	TRUE
Sniffles2.INS.785M0	INS	chr1	10000000	46	PRAMEF15	0.00366	.		.	FALSE	FALSE	TRUE
Sniffles2.DEL.790M0	DEL	chr1	10000000	-2621	PRAMEF15	0.03734	DEL_chr1_6c374afc	0.053509	0.049059	FALSE	FALSE	TRUE
Sniffles2.DEL.791M0	DEL	chr1	10000000	-77	PRAMEF15	0.00546	DEL_chr1_1ef5fabc	0.634146	8e-06	FALSE	TRUE	FALSE
Sniffles2.INS.786M0	INS	chr1	10000000	38	PRAMEF15	0.23862	.		.	FALSE	FALSE	TRUE
Sniffles2.DEL.792M0	DEL	chr1	10000000	-56	PRAMEF14,PRAMEF15	0.01548	DEL_chr1_6c374afc	0.001163	0.049059	FALSE	FALSE	TRUE
Sniffles2.DEL.793M0	DEL	chr1	10000000	-35	PRAMEF14	0.40146	DEL_chr1_6c374afc	0.000735	0.049059	FALSE	FALSE	TRUE
Sniffles2.INS.787M0	INS	chr1	10000000	71	PRAMEF14	0.01011	.		.	FALSE	FALSE	TRUE
Sniffles2.DEL.794M0	DEL	chr1	10000000	-38	PRAMEF14	0.00912	DEL_chr1_64dce828	0.239264	8e-06	FALSE	FALSE	TRUE
Sniffles2.INS.788M0	INS	chr1	10000000	34	PRAMEF14	0.02555	.		.	FALSE	FALSE	TRUE
Sniffles2.INS.78AM0	INS	chr1	10000000	316	PRAMEF14	0.02651	.		.	FALSE	FALSE	TRUE
Sniffles2.INS.789M0	INS	chr1	10000000	53	PRAMEF14	0.4	.		.	FALSE	FALSE	TRUE
Sniffles2.DEL.795M0	DEL	chr1	10000000	-41	PRAMEF17	0.00181	DEL_chr1_0a2c2c76	0.105723	4.8e-05	FALSE	FALSE	TRUE
Sniffles2.INS.78BM0	INS	chr1	10000000	36	PRAMEF17	0.00091	.		.	FALSE	FALSE	TRUE
Sniffles2.DEL.796M0	DEL	chr1	10000000	-1059	PRAMEF17	0.0929	DEL_chr1_97192778	0.829731	0.080316	TRUE	TRUE	FALSE
Sniffles2.INS.78CM0	INS	chr1	10000000	36	PRAMEF17	0.00091	.		.	FALSE	FALSE	TRUE
Sniffles2.DUP.79BM0	DUP	chr1	10000000	6039	PRAMEF17	0.00091	DUP_chr1_77be37ee	0.799338	8e-06	FALSE	TRUE	FALSE
Sniffles2.DEL.797M0	DEL	chr1	10000000	-1099	PRAMEF17	0.00182	DEL_chr1_e994aaf4	0.012728	2.4e-05	FALSE	FALSE	TRUE
Sniffles2.DEL.798M0	DEL	chr1	10000000	-46	PRAMEF17	0.00091	DEL_chr1_e994aaf4	0.000544	2.4e-05	FALSE	FALSE	TRUE
Sniffles2.DEL.799M0	DEL	chr1	10000000	-2506	PRAMEF17	0.00091	DEL_chr1_6ebd7f75	0.292293	7.1e-05	FALSE	FALSE	TRUE
Sniffles2.DEL.79AM0	DEL	chr1	10000000	-38	PRAMEF17	0.00455	DEL_chr1_6ebd7f75	0.004547	7.1e-05	FALSE	FALSE	TRUE
Sniffles2.INS.78DM0	INS	chr1	10000000	53	PRAMEF17	0.09091	.		.	TRUE	FALSE	FALSE
Sniffles2.INS.78EM0	INS	chr1	10000000	40	PRAMEF17	0.00364	.		.	FALSE	FALSE	TRUE
Sniffles2.DEL.7A4M0	DEL	chr1	10000000	-49	PRAMEF17	0.00636	DEL_chr1_6ebd7f75	0.00583	7.1e-05	FALSE	FALSE	TRUE
Sniffles2.INS.79CM0	INS	chr1	10000000	31	PRAMEF17	0.00455	.		.	FALSE	FALSE	TRUE
Sniffles2.DEL.7A5M0	DEL	chr1	10000000	-49	PRAMEF17	0.00455	DEL_chr1_0a578cf7	0.093985	4e-05	FALSE	FALSE	TRUE
Sniffles2.INS.79DM0	INS	chr1	10000000	35	PRAMEF17	0.00091	.		.	FALSE	FALSE	TRUE
Sniffles2.INS.79EM0	INS	chr1	10000000	63	PRAMEF17	0.00273	.		.	FALSE	FALSE	TRUE
Sniffles2.DEL.7A6M0	DEL	chr1	10000000	-56	PRAMEF17	0.00181	DEL_chr1_e02eb3bd	0.082014	7.1e-05	FALSE	FALSE	TRUE
Sniffles2.INS.79FM0	INS	chr1	10000000	82	PRAMEF17	0.00364	.		.	FALSE	FALSE	TRUE
Sniffles2.DEL.7A7M0	DEL	chr1	10000000	-35	PRAMEF17	0.00272	DEL_chr1_75abed4d	0.003863	4e-05	FALSE	FALSE	TRUE
Sniffles2.INS.7A0M0	INS	chr1	10000000	37	PRAMEF17	0.00182	.		.	FALSE	FALSE	TRUE
Sniffles2.INS.7A1M0	INS	chr1	10000000	2871	PRAMEF17	0.00181	.		.	FALSE	FALSE	TRUE
Sniffles2.DEL.7A8M0	DEL	chr1	10000000	-40	PRAMEF17	0.00091	DEL_chr1_11c14c32	0.070447	8e-06	FALSE	FALSE	TRUE
Sniffles2.DEL.7A9M0	DEL	chr1	10000000	-3376	PRAMEF17	0.00454	DEL_chr1_7bfa0f83	0.918912	0.026116	TRUE	TRUE	FALSE
Sniffles2.INS.7A2M0	INS	chr1	10000000	661	PRAMEF17	0.99546	INS_chr1_05d78e49	0.983631	4.8e-05	FALSE	TRUE	FALSE
Sniffles2.DEL.7AAM0	DEL	chr1	10000000	-32	PRAMEF17	0.18693	DEL_chr1_1c02b763	0.362637	3.2e-05	FALSE	TRUE	FALSE
Sniffles2.INS.7A3M0	INS	chr1	10000000	34	PRAMEF17	0.00182	.		.	FALSE	FALSE	TRUE
Sniffles2.DEL.7B0M0	DEL	chr1	10000000	-185	PDPN,PRAMEF17	0.2069	DEL_chr1_c5024331	0.421769	0.014145	FALSE	TRUE	FALSE
Sniffles2.INS.7ABM0	INS	chr1	10000000	128	PDPN	0.39837	.		.	FALSE	FALSE	TRUE
Sniffles2.DEL.7B1M0	DEL	chr1	10000000	-31	PDPN	0.14818	DEL_chr1_0686ac10	0.325	9.5e-05	FALSE	TRUE	FALSE
Sniffles2.DEL.7B2M0	DEL	chr1	10000000	-173	PDPN	0.31851	DEL_chr1_3079abb4	0.966667	0.335529	TRUE	TRUE	FALSE
Sniffles2.INS.7ACM0	INS	chr1	10000000	32	PDPN	0.00272	.		.	FALSE	FALSE	TRUE
Sniffles2.DEL.7B3M0	DEL	chr1	10000000	-128	PDPN	0.78494	DEL_chr1_8a2d218a	0.440273	0.046122	FALSE	TRUE	FALSE
Sniffles2.INS.7ADM0	INS	chr1	10000000	42	PDPN	0.00363	.		.	FALSE	FALSE	TRUE
Sniffles2.INS.7AEM0	INS	chr1	10000000	38	PDPN	0.00091	.		.	FALSE	FALSE	TRUE
Sniffles2.INS.7AFM0	INS	chr1	10000000	48	PDPN	0.28766	.		.	TRUE	FALSE	FALSE
Sniffles2.DEL.7B7M0	DEL	chr1	10000000	-34	PDPN	0.11273	DEL_chr1_a8f7619e	0.07373	0.003058	FALSE	FALSE	TRUE
Sniffles2.DEL.7B8M0	DEL	chr1	10000000	-61	PDPN	0.27	DEL_chr1_f4abf4b6	0.087097	5.6e-05	TRUE	FALSE	FALSE
Sniffles2.INS.7B4M0	INS	chr1	10000000	34	PDPN	0.00183	.		.	FALSE	FALSE	TRUE
Sniffles2.INS.7B5M0	INS	chr1	10000000	43	PDPN	0.08273	.		.	FALSE	FALSE	TRUE
Sniffles2.DEL.7B9M0	DEL	chr1	10000000	-36	PRDM2,PDPN	0.00091	DEL_chr1_faeb74b4	0.073559	0.00074	FALSE	FALSE	TRUE
Sniffles2.DEL.7BAM0	DEL	chr1	10000000	-38	PRDM2,PDPN	0.00273	DEL_chr1_6131e558	1e-06	0.008907	FALSE	FALSE	TRUE
Sniffles2.INS.7B6M0	INS	chr1	10000000	124	PRDM2,PDPN	0.91833	.		.	FALSE	FALSE	TRUE
Sniffles2.DEL.7BBM0	DEL	chr1	10000000	-3948	PRDM2,PDPN	0.00182	DEL_chr1_ecc115b1	0.988351	0.000159	TRUE	TRUE	FALSE
Sniffles2.DEL.7BCM0	DEL	chr1	10000000	-67	PRDM2,PDPN	0.01273	DEL_chr1_4955f04f	0.049661	0.002004	FALSE	FALSE	TRUE
Sniffles2.DEL.7BDM0	DEL	chr1	10000000	-32	PRDM2,PDPN	0.02813	DEL_chr1_6eb177f4	0.017957	0.5	FALSE	FALSE	TRUE
Sniffles2.DEL.7BFM0	DEL	chr1	10000000	-39	PRDM2	0.00455	DEL_chr1_6041c0ef	4.6e-05	9.3e-05	FALSE	FALSE	TRUE
Sniffles2.DEL.7C3M0	DEL	chr1	10000000	-34	KAZN,PRDM2	0.02636	DEL_chr1_c974728a	0.006352	0.000181	FALSE	FALSE	TRUE
Sniffles2.INS.7C0M0	INS	chr1	10000000	32	KAZN,PRDM2	0.03005	INS_chr1_57ffbd8b	0.390244	0.000852	FALSE	TRUE	FALSE
Sniffles2.INS.7C1M0	INS	chr1	10000000	31	KAZN,PRDM2	0.48911	.		.	FALSE	FALSE	TRUE
Sniffles2.INS.7C2M0	INS	chr1	10000000	34	KAZN,PRDM2	0.00364	.		.	FALSE	FALSE	TRUE
Sniffles2.DEL.7C4M0	DEL	chr1	10000000	-41	KAZN,PRDM2	0.00273	DEL_chr1_6131e558	1e-06	0.008907	FALSE	FALSE	TRUE
Sniffles2.INS.7C5M0	INS	chr1	10000000	34	KAZN,PRDM2	0.00455	.		.	FALSE	FALSE	TRUE
Sniffles2.INS.7C6M0	INS	chr1	10000000	39	KAZN,PRDM2	0.00181	.		.	FALSE	FALSE	TRUE
Sniffles2.INS.7C7M0	INS	chr1	10000000	34	KAZN,PRDM2	0.56182	INS_chr1_b9d98894	0.246377	0.123252	FALSE	FALSE	TRUE
Sniffles2.DEL.7CCM0	DEL	chr1	10000000	-45	KAZN,PRDM2	0.00091	DEL_chr1_2c431678	0.613333	0.00235	FALSE	TRUE	FALSE
Sniffles2.DEL.7CDM0	DEL	chr1	10000000	-43	KAZN,PRDM2	0.00091	DEL_chr1_ca1500df	0.012998	8e-06	FALSE	FALSE	TRUE
Sniffles2.DEL.7CEM0	DEL	chr1	10000000	-33	KAZN,PRDM2	0.01452	DEL_chr1_6131e558	0	0.008907	FALSE	FALSE	TRUE
Sniffles2.DEL.7CFM0	DEL	chr1	10000000	-37	KAZN,PRDM2	0.00364	DEL_chr1_562e7a0c	0.279412	5.6e-05	FALSE	FALSE	TRUE
Sniffles2.INS.7C8M0	INS	chr1	10000000	56	KAZN,PRDM2	0.00091	.		.	FALSE	FALSE	TRUE
Sniffles2.INS.7C9M0	INS	chr1	10000000	33	KAZN,PRDM2	0.0082	.		.	FALSE	FALSE	TRUE
Sniffles2.INS.7CAM0	INS	chr1	10000000	46	KAZN,PRDM2	0.00545	.		.	FALSE	FALSE	TRUE
Sniffles2.INS.7CBM0	INS	chr1	10000000	32	KAZN,PRDM2	0.00547	.		.	FALSE	FALSE	TRUE
Sniffles2.DEL.7D0M0	DEL	chr1	10000000	-40	KAZN,PRDM2	0.13388	DEL_chr1_2978118b	0.000287	1.6e-05	FALSE	FALSE	TRUE
Sniffles2.DEL.7D3M0	DEL	chr1	10000000	-37	KAZN,PRDM2	0.00091	DEL_chr1_6b12ac71	0.043379	4e-05	FALSE	FALSE	TRUE
Sniffles2.DEL.7D4M0	DEL	chr1	10000000	-38	KAZN,PRDM2	0.04628	DEL_chr1_5bd1a319	0.088435	0.284485	FALSE	FALSE	TRUE
Sniffles2.INS.7D1M0	INS	chr1	10000000	46	KAZN,PRDM2	0.06261	.		.	FALSE	FALSE	TRUE
Sniffles2.DEL.7D5M0	DEL	chr1	10000000	-1867	KAZN,PRDM2	0.27132	DEL_chr1_22f0382d	0.998929	0.301628	TRUE	TRUE	FALSE
Sniffles2.DEL.7D6M0	DEL	chr1	10000000	-35	KAZN,PRDM2	0.4873	DEL_chr1_816e60c6	0.00597	3.2e-05	FALSE	FALSE	TRUE
Sniffles2.DEL.7D7M0	DEL	chr1	10000000	-32	KAZN,PRDM2	0.01821	DEL_chr1_922f8fdb	0.06169	0.000307	FALSE	FALSE	TRUE
Sniffles2.INS.7D2M0	INS	chr1	10000000	35	KAZN,PRDM2	0.00909	.		.	FALSE	FALSE	TRUE
Sniffles2.DEL.7D8M0	DEL	chr1	10000000	-36	KAZN,PRDM2	0.00455	DEL_chr1_998a026d	8.8e-05	8e-06	FALSE	FALSE	TRUE
Sniffles2.INS.7D9M0	INS	chr1	10000000	33	KAZN,PRDM2	0.00091	.		.	FALSE	FALSE	TRUE
Sniffles2.INS.7DAM0	INS	chr1	10000000	40	KAZN,PRDM2	0.00091	.		.	FALSE	FALSE	TRUE
Sniffles2.DEL.7DFM0	DEL	chr1	10000000	-32	KAZN,PRDM2	0.2441	DEL_chr1_998a026d	7.8e-05	8e-06	FALSE	FALSE	TRUE
Sniffles2.INS.7DBM0	INS	chr1	10000000	32	KAZN,PRDM2	0.00731	.		.	FALSE	FALSE	TRUE
Sniffles2.INS.7DCM0	INS	chr1	10000000	33	KAZN	0.00363	.		.	FALSE	FALSE	TRUE
Sniffles2.INS.7DDM0	INS	chr1	10000000	1404	KAZN	0.97368	.		.	FALSE	FALSE	TRUE
Sniffles2.INS.7DEM0	INS	chr1	10000000	2672	KAZN	0.08159	.		.	FALSE	FALSE	TRUE
Sniffles2.INS.7E0M0	INS	chr1	10000000	200	KAZN	0.79855	.		.	FALSE	FALSE	TRUE
Sniffles2.DEL.7E2M0	DEL	chr1	10000000	-1188	TMEM51,KAZN	0.00091	DEL_chr1_8684da20	0.7418	0.000127	TRUE	TRUE	FALSE
Sniffles2.INS.7E1M0	INS	chr1	10000000	32	TMEM51,KAZN	0.0073	.		.	FALSE	FALSE	TRUE
Sniffles2.INS.7E4M0	INS	chr1	10000000	264	TMEM51,KAZN	0.85481	.		.	FALSE	FALSE	TRUE
Sniffles2.INS.7E5M0	INS	chr1	10000000	37	TMEM51,KAZN	0.01455	.		.	FALSE	FALSE	TRUE
Sniffles2.DEL.7E6M0	DEL	chr1	10000000	-38	TMEM51,KAZN	0.49183	DEL_chr1_61836892	0.145299	8e-06	FALSE	FALSE	TRUE
Sniffles2.DEL.7E7M0	DEL	chr1	10000000	-39	TMEM51,KAZN	0.00091	DEL_chr1_fb77cda6	0.004185	8e-06	FALSE	FALSE	TRUE
Sniffles2.DEL.7E8M0	DEL	chr1	10000000	-32	TMEM51,KAZN	0.08	DEL_chr1_6dccc552	0.016467	0.000368	FALSE	FALSE	TRUE
Sniffles2.DEL.7EBM0	DEL	chr1	10000000	-31	TMEM51,KAZN	0.00456	DEL_chr1_7b937258	0.015526	8e-06	FALSE	FALSE	TRUE
Sniffles2.DEL.7ECM0	DEL	chr1	10000000	-2164	TMEM51,KAZN	0.00364	DEL_chr1_d8d1a174	0.874552	0.000706	FALSE	TRUE	FALSE
Sniffles2.INS.7E9M0	INS	chr1	10000000	62	TMEM51,KAZN	0.37931	.		.	TRUE	FALSE	FALSE
Sniffles2.DEL.7EDM0	DEL	chr1	10000000	-56	TMEM51,KAZN	0.28233	DEL_chr1_29c36389	0.099489	0.210121	FALSE	FALSE	TRUE
Sniffles2.DEL.7EEM0	DEL	chr1	10000000	-46	TMEM51,KAZN	0.00454	DEL_chr1_a98655b7	0.552941	1.6e-05	TRUE	TRUE	FALSE
Sniffles2.INS.7EAM0	INS	chr1	10000000	41	TMEM51,KAZN	0.44918	.		.	FALSE	FALSE	TRUE
Sniffles2.DEL.7EFM0	DEL	chr1	10000000	-43	TMEM51,KAZN	0.00091	DEL_chr1_21541d69	0.008	8e-06	FALSE	FALSE	TRUE
Sniffles2.DEL.7F3M0	DEL	chr1	10000000	-36	TMEM51,KAZN	0.62704	DEL_chr1_a30c04e6	0.165351	9e-06	FALSE	FALSE	TRUE
Sniffles2.INS.7F0M0	INS	chr1	10000000	44	TMEM51,KAZN	0.00182	.		.	FALSE	FALSE	TRUE
Sniffles2.DEL.7F4M0	DEL	chr1	10000000	-41	TMEM51,KAZN	0.00091	DEL_chr1_6131e558	1e-06	0.008907	FALSE	FALSE	TRUE
Sniffles2.DEL.7F5M0	DEL	chr1	10000000	-32	TMEM51,KAZN	0.00181	DEL_chr1_6131e558	0	0.008907	FALSE	FALSE	TRUE
Sniffles2.DEL.7F6M0	DEL	chr1	10000000	-38	TMEM51,KAZN	0.00273	DEL_chr1_bf9bd04b	0.06383	0.000394	FALSE	FALSE	TRUE
Sniffles2.DEL.7F7M0	DEL	chr1	10000000	-40	TMEM51,KAZN	0.21597	DEL_chr1_70cfe86b	0.109919	0.000801	FALSE	FALSE	TRUE
Sniffles2.INS.7F1M0	INS	chr1	10000000	39	TMEM51,KAZN	0.0082	.		.	FALSE	FALSE	TRUE
Sniffles2.INS.7F2M0	INS	chr1	10000000	31	TMEM51,KAZN	0.01996	.		.	FALSE	FALSE	TRUE
Sniffles2.INS.7F8M0	INS	chr1	20000000	31	TMEM51,KAZN	0.01818	.		.	FALSE	FALSE	TRUE
Sniffles2.INS.7F9M0	INS	chr1	20000000	64	TMEM51,KAZN	0.76588	INS_chr1_3d6ffeeb	0.636096	0.40863	TRUE	TRUE	FALSE
Sniffles2.DEL.7FBM0	DEL	chr1	20000000	-109	TMEM51,KAZN	0.28857	DEL_chr1_37dec689	0.497738	0.001494	FALSE	TRUE	FALSE
Sniffles2.DEL.7FCM0	DEL	chr1	20000000	-39	TMEM51,KAZN	0.00729	DEL_chr1_1f0468ae	0.267593	0.00179	FALSE	FALSE	TRUE
Sniffles2.DEL.7FDM0	DEL	chr1	20000000	-54	TMEM51,KAZN	0.27677	DEL_chr1_49dfaee9	0.632184	0.173154	TRUE	TRUE	FALSE
Sniffles2.DEL.7FEM0	DEL	chr1	20000000	-42	TMEM51,KAZN	0.01366	DEL_chr1_d5d44ff9	0.380531	3.2e-05	FALSE	TRUE	FALSE
Sniffles2.INS.7FAM0	INS	chr1	20000000	47	TMEM51,KAZN	0.00091	.		.	FALSE	FALSE	TRUE
Sniffles2.INS.7FFM0	INS	chr1	20000000	34	TMEM51,KAZN	0.21182	.		.	FALSE	FALSE	TRUE
Sniffles2.INS.800M0	INS	chr1	20000000	46	TMEM51,KAZN	0.00182	.		.	FALSE	FALSE	TRUE
Sniffles2.DEL.806M0	DEL	chr1	20000000	-34	TMEM51,KAZN	0.00364	DEL_chr1_30b46053	0.000602	8e-06	FALSE	FALSE	TRUE
Sniffles2.INS.801M0	INS	chr1	20000000	49	TMEM51,KAZN	0.00635	.		.	FALSE	FALSE	TRUE
Sniffles2.INS.802M0	INS	chr1	20000000	135	TMEM51,KAZN	0.0847	INS_chr1_1459a837	0.761627	0.07995	TRUE	TRUE	FALSE
Sniffles2.INS.803M0	INS	chr1	20000000	39	TMEM51	0.00455	.		.	FALSE	FALSE	TRUE
Sniffles2.DEL.807M0	DEL	chr1	20000000	-37	TMEM51	0.00182	DEL_chr1_9b4bb34f	0.060995	7.3e-05	FALSE	FALSE	TRUE
Sniffles2.INS.804M0	INS	chr1	20000000	53	TMEM51	0.00091	.		.	FALSE	FALSE	TRUE
Sniffles2.INS.805M0	INS	chr1	20000000	31	TMEM51	0.03182	.		.	TRUE	FALSE	FALSE
Sniffles2.INS.808M0	INS	chr1	20000000	252	FHAD1,TMEM51	0.99546	.		.	FALSE	FALSE	TRUE
Sniffles2.DEL.80BM0	DEL	chr1	20000000	-817	FHAD1,TMEM51	0.00091	DEL_chr1_2895a7de	0.757794	0.008719	FALSE	TRUE	FALSE
Sniffles2.INS.809M0	INS	chr1	20000000	36	FHAD1,TMEM51	0.00091	.		.	FALSE	FALSE	TRUE
Sniffles2.INS.80AM0	INS	chr1	20000000	31	FHAD1,TMEM51	0.00181	.		.	FALSE	FALSE	TRUE
Sniffles2.INS.80CM0	INS	chr1	20000000	40	FHAD1,TMEM51	0.00091	.		.	FALSE	FALSE	TRUE
Sniffles2.INS.80DM0	INS	chr1	20000000	287	FHAD1	0.96098	.		.	FALSE	FALSE	TRUE
Sniffles2.DEL.80FM0	DEL	chr1	20000000	-46	EFHD2-AS1,FHAD1	0.00182	DEL_chr1_260b26ee	0.317261	0.000399	FALSE	TRUE	FALSE
Sniffles2.INS.80EM0	INS	chr1	20000000	108	EFHD2-AS1,FHAD1	0.87296	INS_chr1_77afd8fd	0.755503	0.478754	TRUE	TRUE	FALSE
Sniffles2.INS.810M0	INS	chr1	20000000	56	EFHD2-AS1	0.00091	.		.	FALSE	FALSE	TRUE
Sniffles2.INS.811M0	INS	chr1	20000000	32	CTRC	0.00091	.		.	FALSE	FALSE	TRUE
Sniffles2.DEL.813M0	DEL	chr1	20000000	-36	CTRC	0.09909	DEL_chr1_c847dee8	0.005242	8e-06	FALSE	FALSE	TRUE
Sniffles2.DEL.814M0	DEL	chr1	20000000	-19302	CASP9,CTRC	0.00091	DEL_chr1_70b9707d	0.668583	8e-06	FALSE	TRUE	FALSE
Sniffles2.INS.812M0	INS	chr1	20000000	41	CASP9	0.00091	.		.	FALSE	FALSE	TRUE
Sniffles2.DEL.815M0	DEL	chr1	20000000	-44	CASP9	0.00091	DEL_chr1_6e2dca12	0.006504	8e-06	FALSE	FALSE	TRUE
Sniffles2.DEL.818M0	DEL	chr1	20000000	-41	DNAJC16,CASP9	0.00091	DEL_chr1_c4b0fac6	0.005854	8e-06	FALSE	FALSE	TRUE
Sniffles2.DEL.819M0	DEL	chr1	20000000	-45	DNAJC16,CASP9	0.00365	DEL_chr1_36672dfb	0.069277	0.003432	FALSE	FALSE	TRUE
Sniffles2.DEL.81AM0	DEL	chr1	20000000	-36	DNAJC16,CASP9	0.00182	DEL_chr1_1642c730	0.015745	0.000111	FALSE	FALSE	TRUE
Sniffles2.DEL.81BM0	DEL	chr1	20000000	-1513	DNAJC16,CASP9	0.00091	DEL_chr1_1642c730	0.644255	0.000111	FALSE	TRUE	FALSE
[truncated: 198,000+ more rows]

## Sheet: S2__Rare_SV_watershed_scores
ID	CHROM	POS	SVLEN	GENE_ID	RNA_posterior	PLASMA_PROT_posterior	CSF_PROT_posterior
Sniffles2.DEL.BABM0	chr1	27628519	-34	ENSG00000000938	NA	NA	0.0606526
Sniffles2.INV.B76M0	chr1	26905654	6145158	ENSG00000000938	NA	0.817798	0.123717
Sniffles2.INS.BA4M0	chr1	27514636	41	ENSG00000000938	NA	0.0357306	0.0414494
Sniffles2.DEL.BA6M0	chr1	27592719	-41	ENSG00000000938	NA	0.0338756	0.0317073
Sniffles2.DEL.240M0	chr1	2436604	-229363220	ENSG00000000938	NA	0.830148	0.102099
Sniffles2.INV.24DM0	chr1	2435997	49470862	ENSG00000000938	NA	0.34155	0.0974713
Sniffles2.INV.89CM0	chr1	16954363	131058967	ENSG00000000938	NA	0.0469156	0.771515
Sniffles2.INS.BA7M0	chr1	27595473	37	ENSG00000000938	NA	0.0457977	NA
Sniffles2.DEL.BACM0	chr1	27639990	-45	ENSG00000000938	NA	0.0456477	NA
Sniffles2.DEL.D58M6	chr7	43340223	-4235	ENSG00000002746	NA	0.0778753	NA
Sniffles2.INS.D47M6	chr7	43157835	60	ENSG00000002746	NA	0.0415077	NA
Sniffles2.DEL.D4BM6	chr7	43181046	-47	ENSG00000002746	NA	0.0415077	NA
Sniffles2.DEL.D57M6	chr7	43336102	-41	ENSG00000002746	NA	0.255092	NA
Sniffles2.INS.D5DM6	chr7	43429300	40	ENSG00000002746	NA	0.0362698	NA
Sniffles2.INS.D64M6	chr7	43595211	34	ENSG00000002746	NA	0.0387666	NA
Sniffles2.DEL.D46M6	chr7	43094440	-1944	ENSG00000002746	NA	0.0500783	NA
Sniffles2.DEL.D60M6	chr7	43480497	-39	ENSG00000002746	NA	0.0365318	NA
Sniffles2.INS.D49M6	chr7	43183409	2716	ENSG00000002746	NA	0.0298918	NA
Sniffles2.DEL.D55M6	chr7	43307738	-38	ENSG00000002746	NA	0.0367251	NA
Sniffles2.DEL.D44M6	chr7	43040862	-6893	ENSG00000002746	NA	0.0778753	NA
Sniffles2.DEL.D5BM6	chr7	43376895	-8419	ENSG00000002746	NA	0.068851	NA
Sniffles2.DEL.D56M6	chr7	43329285	-41	ENSG00000002746	NA	0.0342101	NA
Sniffles2.DEL.D50M6	chr7	43254577	-43	ENSG00000002746	NA	0.0339683	NA
Sniffles2.INS.D53M6	chr7	43336125	37	ENSG00000002746	NA	0.22145	NA
Sniffles2.DEL.D4EM6	chr7	43203365	-9257	ENSG00000002746	NA	0.0449938	NA
Sniffles2.DEL.D5AM6	chr7	43375267	-1535	ENSG00000002746	NA	0.068851	NA
Sniffles2.DEL.D5FM6	chr7	43429290	-33	ENSG00000002746	NA	0.0327817	NA
Sniffles2.INS.D4DM6	chr7	43248850	50	ENSG00000002746	NA	0.027505	NA
Sniffles2.INS.D54M6	chr7	43385244	41	ENSG00000002746	NA	0.0272467	NA
Sniffles2.INS.D63M6	chr7	43583035	43	ENSG00000002746	NA	0.0344136	NA
Sniffles2.INS.270M6	chr7	1808201	34	ENSG00000002822	NA	0.29417	NA
Sniffles2.DEL.285M6	chr7	1871038	-50	ENSG00000002822	NA	0.29417	NA
Sniffles2.INS.2AFM6	chr7	2035345	937	ENSG00000002822	NA	0.0269133	NA
Sniffles2.DEL.284M6	chr7	1867990	-37	ENSG00000002822	NA	0.029747	NA
Sniffles2.INS.278M6	chr7	1876937	4964	ENSG00000002822	NA	0.0282951	NA
Sniffles2.DEL.2D0M6	chr7	2139484	-38	ENSG00000002822	NA	0.030009	NA
Sniffles2.INS.273M6	chr7	1852964	46	ENSG00000002822	NA	0.0235629	NA
Sniffles2.DEL.2AAM6	chr7	1992121	-55	ENSG00000002822	NA	0.0265935	NA
Sniffles2.DEL.2D1M6	chr7	2146278	-46	ENSG00000002822	NA	0.234407	NA
Sniffles2.INS.2B1M6	chr7	2051679	41	ENSG00000002822	NA	0.234407	NA
Sniffles2.INS.2B5M6	chr7	2076999	40	ENSG00000002822	NA	0.0299727	NA
Sniffles2.INS.26FM6	chr7	1800466	1097	ENSG00000002822	NA	0.0383382	NA
Sniffles2.INS.289M6	chr7	1903242	1239	ENSG00000002822	NA	0.0310143	NA
Sniffles2.DEL.2BBM6	chr7	2052734	-41	ENSG00000002822	NA	0.0302338	NA
Sniffles2.INS.2C7M6	chr7	2158815	42	ENSG00000002822	NA	0.0452187	NA
Sniffles2.DEL.2BFM6	chr7	2067270	-35	ENSG00000002822	NA	0.0452187	NA
Sniffles2.DEL.2F5M6	chr7	2324928	-60	ENSG00000002822	NA	0.0452187	NA
Sniffles2.DEL.2F0M6	chr7	2303145	-43	ENSG00000002822	NA	0.0410541	NA
Sniffles2.INS.2B2M6	chr7	2052481	43	ENSG00000002822	NA	0.0337596	NA
Sniffles2.INS.292M6	chr7	1940931	676	ENSG00000002822	NA	0.0317851	NA
Sniffles2.DEL.29CM6	chr7	1905305	-70	ENSG00000002822	NA	0.0657553	NA
Sniffles2.DEL.2E2M6	chr7	2296181	-2499	ENSG00000002822	NA	0.0657553	NA
Sniffles2.DEL.2A6M6	chr7	1968228	-41	ENSG00000002822	NA	0.0657553	NA
Sniffles2.INS.2D9M6	chr7	2225691	45	ENSG00000002822	NA	0.0657553	NA
Sniffles2.DEL.2D2M6	chr7	2151562	-42	ENSG00000002822	NA	0.0353662	NA
Sniffles2.DEL.2BAM6	chr7	2050116	-43	ENSG00000002822	NA	0.0407028	NA
Sniffles2.DEL.2BEM6	chr7	2060605	-38	ENSG00000002822	NA	0.0414806	NA
Sniffles2.INS.293M6	chr7	1947564	38	ENSG00000002822	NA	0.0266053	NA
Sniffles2.DEL.286M6	chr7	1870339	-51	ENSG00000002822	NA	0.0446378	NA
Sniffles2.INS.297M6	chr7	1991916	59	ENSG00000002822	NA	0.0265863	NA
Sniffles2.DEL.2CCM6	chr7	2110192	-48	ENSG00000002822	NA	0.0418148	NA
Sniffles2.INS.291M6	chr7	1939111	36	ENSG00000002822	NA	0.0366504	NA
Sniffles2.DEL.27BM6	chr7	1808475	-41	ENSG00000002822	NA	0.0352774	NA
Sniffles2.DEL.27AM6	chr7	1798320	-60	ENSG00000002822	NA	0.0352774	NA
Sniffles2.DEL.2F3M6	chr7	2315016	-42	ENSG00000002822	NA	0.0423284	NA
Sniffles2.DEL.2A3M6	chr7	1944258	-42	ENSG00000002822	NA	0.033981	NA
Sniffles2.DEL.2A5M6	chr7	1961923	-42	ENSG00000002822	NA	0.243544	NA
Sniffles2.DEL.2C2M6	chr7	2089757	-41	ENSG00000002822	NA	0.0323738	NA
Sniffles2.INS.2E5M6	chr7	2315652	36	ENSG00000002822	NA	0.0323738	NA
Sniffles2.DEL.2F6M6	chr7	2327863	-49	ENSG00000002822	NA	0.0477962	NA
Sniffles2.DEL.29AM6	chr7	1902511	-41	ENSG00000002822	NA	0.0409717	NA
Sniffles2.DEL.29EM6	chr7	1930011	-59	ENSG00000002822	NA	0.036384	NA
Sniffles2.DEL.2F2M6	chr7	2316220	-45	ENSG00000002822	NA	0.0407028	NA
Sniffles2.INS.28CM6	chr7	1929740	1926	ENSG00000002822	NA	0.0310143	NA
Sniffles2.DEL.2CEM6	chr7	2115507	-40	ENSG00000002822	NA	0.0328447	NA
Sniffles2.DEL.2A0M6	chr7	1934372	-41	ENSG00000002822	NA	0.0335373	NA
Sniffles2.DEL.2DFM6	chr7	2226674	-45	ENSG00000002822	NA	0.038941	NA
Sniffles2.DEL.27CM6	chr7	1816408	-7533	ENSG00000002822	NA	0.449547	NA
Sniffles2.DEL.2A4M6	chr7	1947565	-41	ENSG00000002822	NA	0.0299074	NA
Sniffles2.DEL.2C0M6	chr7	2070856	-42	ENSG00000002822	NA	0.029123	NA
Sniffles2.INS.272M6	chr7	1839269	36	ENSG00000002822	NA	0.0255997	NA
Sniffles2.INS.2E6M6	chr7	2328041	85	ENSG00000002822	NA	0.0327654	NA
Sniffles2.DEL.1D10M16	chrX	118198236	-48	ENSG00000003096	NA	0.0425751	NA
Sniffles2.INS.1D0CM16	chrX	118208964	35	ENSG00000003096	NA	0.0380608	NA
Sniffles2.INS.1CF8M16	chrX	117827627	47	ENSG00000003096	NA	0.0389096	NA
Sniffles2.INS.1CF9M16	chrX	117893115	39	ENSG00000003096	NA	0.059266	NA
Sniffles2.DEL.1D09M16	chrX	118159534	-33	ENSG00000003096	NA	0.059266	NA
Sniffles2.INS.1CF7M16	chrX	117811702	726	ENSG00000003096	NA	0.0508234	NA
Sniffles2.DEL.1CFCM16	chrX	117891548	-37	ENSG00000003096	NA	0.0423391	NA
Sniffles2.INS.1D07M16	chrX	118115245	49	ENSG00000003096	NA	0.0444102	NA
Sniffles2.DEL.1D0AM16	chrX	118167277	-35	ENSG00000003096	NA	0.0416077	NA
Sniffles2.INS.1D08M16	chrX	118131710	31	ENSG00000003096	NA	0.0416077	NA
Sniffles2.INS.1CFFM16	chrX	117959139	874	ENSG00000003096	NA	0.0282478	NA
Sniffles2.INS.1D01M16	chrX	117997216	36	ENSG00000003096	NA	0.0508234	NA
Sniffles2.DEL.1D04M16	chrX	118031514	-35	ENSG00000003096	NA	0.0508234	NA
Sniffles2.DEL.1D0BM16	chrX	118186000	-33	ENSG00000003096	NA	0.277455	NA
Sniffles2.INS.568M6	chr7	8324328	38	ENSG00000003147	NA	0.0399947	NA
Sniffles2.INS.565M6	chr7	8279968	42	ENSG00000003147	NA	0.294192	NA
Sniffles2.DEL.563M6	chr7	8107105	-32	ENSG00000003147	NA	0.0369409	NA
Sniffles2.DEL.564M6	chr7	8152617	-46	ENSG00000003147	NA	0.0275792	NA
Sniffles2.DEL.567M6	chr7	8288853	-45	ENSG00000003147	NA	0.0461071	NA
Sniffles2.DEL.56BM6	chr7	8339960	-34	ENSG00000003147	NA	0.0370304	NA
Sniffles2.INV.118DM2	chr3	77763676	91788489	ENSG00000004399	NA	0.0234176	NA
Sniffles2.DEL.1707M2	chr3	98839055	-78433322	ENSG00000004399	NA	0.0249679	NA
Sniffles2.INS.1D6DM2	chr3	129594479	36	ENSG00000004399	NA	0.0294428	NA
Sniffles2.DEL.1D74M2	chr3	129639004	-692	ENSG00000004399	NA	0.0486448	NA
Sniffles2.DEL.1D71M2	chr3	129537271	-51613	ENSG00000004399	NA	0.885243	NA
Sniffles2.DEL.1D6FM2	chr3	129525225	-38	ENSG00000004399	NA	0.0304283	NA
Sniffles2.INS.1D73M2	chr3	129657975	51	ENSG00000004399	NA	0.0295692	NA
Sniffles2.DEL.1D6EM2	chr3	129516649	-39	ENSG00000004399	NA	0.0279287	NA
Sniffles2.INS.1D6AM2	chr3	129516538	534	ENSG00000004399	NA	0.029142	NA
Sniffles2.INS.1D6BM2	chr3	129530534	35	ENSG00000004399	NA	0.0347546	NA
Sniffles2.DEL.D49M0	chr1	33008228	-5038	ENSG00000004455	NA	0.9102	NA
Sniffles2.INV.B76M0	chr1	26905654	6145158	ENSG00000004455	NA	0.0298666	NA
Sniffles2.INV.89CM0	chr1	16954363	131058967	ENSG00000004455	NA	0.0279586	NA
Sniffles2.DEL.D42M0	chr1	32952580	-2987	ENSG00000004455	NA	0.0279586	NA
Sniffles2.DEL.D44M0	chr1	32994824	-35	ENSG00000004455	NA	0.0381174	NA
Sniffles2.INV.24DM0	chr1	2435997	49470862	ENSG00000004455	NA	0.677136	NA
Sniffles2.DEL.240M0	chr1	2436604	-229363220	ENSG00000004455	NA	0.0340584	NA
Sniffles2.INS.D41M0	chr1	32986773	3140	ENSG00000004455	NA	0.0307932	NA
Sniffles2.INS.A3DM0	chr1	22956125	33	ENSG00000004487	NA	0.0440033	NA
Sniffles2.DEL.A41M0	chr1	23008008	-40	ENSG00000004487	NA	0.0437821	NA
Sniffles2.INS.A3BM0	chr1	22946329	644	ENSG00000004487	NA	0.035105	NA
Sniffles2.INV.24DM0	chr1	2435997	49470862	ENSG00000004487	NA	0.0924159	NA
Sniffles2.INV.89CM0	chr1	16954363	131058967	ENSG00000004487	NA	0.0911655	NA
Sniffles2.DEL.A43M0	chr1	23127007	-45	ENSG00000004487	NA	0.0327759	NA
Sniffles2.DEL.A40M0	chr1	22987006	-32	ENSG00000004487	NA	0.326324	NA
Sniffles2.DEL.A3FM0	chr1	22925047	-31	ENSG00000004487	NA	0.0440033	NA
Sniffles2.DEL.240M0	chr1	2436604	-229363220	ENSG00000004487	NA	0.115495	NA
Sniffles2.INS.A3CM0	chr1	22950448	249	ENSG00000004487	NA	0.0313851	NA
Sniffles2.DEL.416M10	chr17	3849350	-41	ENSG00000004660	NA	0.0382005	NA
Sniffles2.DEL.415M10	chr17	3835804	-46	ENSG00000004660	NA	0.292054	NA
Sniffles2.DEL.417M10	chr17	3853808	-39	ENSG00000004660	NA	0.272116	NA
Sniffles2.INS.41CM10	chr17	3899246	615	ENSG00000004660	NA	0.0346621	NA
Sniffles2.INS.422M10	chr17	3985178	67	ENSG00000004660	NA	0.0358335	NA
Sniffles2.DEL.424M10	chr17	3927759	-44	ENSG00000004660	NA	0.0386687	NA
Sniffles2.DEL.42AM10	chr17	3981483	-36	ENSG00000004660	NA	0.0421539	NA
Sniffles2.INS.41EM10	chr17	3923257	39	ENSG00000004660	NA	0.0421539	NA
Sniffles2.INS.40FM10	chr17	3826724	33	ENSG00000004660	NA	0.0387694	NA
Sniffles2.DEL.429M10	chr17	3975940	-42	ENSG00000004660	NA	0.0387694	NA
Sniffles2.INS.41DM10	chr17	3918186	37	ENSG00000004660	NA	0.0332509	NA
Sniffles2.DEL.426M10	chr17	3941419	-37	ENSG00000004660	NA	0.0486386	NA
Sniffles2.DEL.41AM10	chr17	3873973	-43	ENSG00000004660	NA	0.038038	NA
Sniffles2.INS.413M10	chr17	3893006	37	ENSG00000004660	NA	0.0713306	NA
Sniffles2.INS.410M10	chr17	3833051	68	ENSG00000004660	NA	0.260575	NA
Sniffles2.DEL.40DM10	chr17	3785481	-45	ENSG00000004660	NA	0.0355258	NA
Sniffles2.DEL.419M10	chr17	3870592	-60	ENSG00000004660	NA	0.0311262	NA
Sniffles2.DEL.42BM10	chr17	3985190	-46	ENSG00000004660	NA	0.0384906	NA
Sniffles2.DEL.6B9MB	chr12	21412348	-21240	ENSG00000004700	NA	NA	0.0190663
Sniffles2.DEL.6B4MB	chr12	21389938	-37	ENSG00000004700	NA	NA	0.0445127
Sniffles2.INS.6BBMB	chr12	21559595	63	ENSG00000004700	NA	NA	0.629421
Sniffles2.INS.1BECM6	chr7	93658501	41	ENSG00000004948	NA	0.0351082	NA
Sniffles2.DEL.1BD4M6	chr7	93375400	-2640	ENSG00000004948	NA	0.0407733	NA
Sniffles2.INS.1BD7M6	chr7	93405378	3394	ENSG00000004948	NA	0.0385836	NA
Sniffles2.DEL.1BE7M6	chr7	93564462	-42	ENSG00000004948	NA	0.0340235	NA
Sniffles2.INS.1BE0M6	chr7	93583579	34	ENSG00000004948	NA	0.0461403	NA
Sniffles2.DEL.1BD9M6	chr7	93436575	-42	ENSG00000004948	NA	0.0461403	NA
Sniffles2.INS.1BDDM6	chr7	93540844	66	ENSG00000004948	NA	0.031835	NA
Sniffles2.DEL.1BD3M6	chr7	93365007	-6950	ENSG00000004948	NA	0.0306036	NA
Sniffles2.DEL.1BE2M6	chr7	93526395	-43	ENSG00000004948	NA	0.0304058	NA
Sniffles2.DEL.1BE5M6	chr7	93550602	-34	ENSG00000004948	NA	0.0336087	NA
Sniffles2.DEL.1BE8M6	chr7	93568515	-32	ENSG00000004948	NA	0.03139	NA
Sniffles2.DEL.1BEDM6	chr7	93662586	-38	ENSG00000004948	NA	0.309167	NA
Sniffles2.INS.1BD2M6	chr7	93395009	50	ENSG00000004948	NA	0.0409399	NA
Sniffles2.INS.1BDFM6	chr7	93568510	31	ENSG00000004948	NA	0.0283368	NA
Sniffles2.DEL.9D4M6	chr7	27162319	-36	ENSG00000005073	NA	0.0353729	NA
Sniffles2.DEL.9DAM6	chr7	27255744	-1905	ENSG00000005073	NA	0.0466521	NA
Sniffles2.DEL.9D3M6	chr7	27121216	-36	ENSG00000005073	NA	0.248794	NA
Sniffles2.DEL.9D8M6	chr7	27199275	-37	ENSG00000005073	NA	0.0361082	NA
Sniffles2.DEL.9D9M6	chr7	27230645	-32	ENSG00000005073	NA	0.0402211	NA
Sniffles2.INS.9D5M6	chr7	27252587	31	ENSG00000005073	NA	0.0347803	NA
Sniffles2.INS.9D6M6	chr7	27256052	34	ENSG00000005073	NA	0.269444	NA
Sniffles2.INS.1088M10	chr17	43559528	40	ENSG00000005102	0.0809431	0.0383248	NA
Sniffles2.DEL.108FM10	chr17	43651829	-35	ENSG00000005102	0.0372091	0.0405932	NA
Sniffles2.DEL.1092M10	chr17	43751385	-37	ENSG00000005102	0.0397721	0.0352189	NA
Sniffles2.INS.108CM10	chr17	43636754	48	ENSG00000005102	0.0597181	0.264133	NA
Sniffles2.INS.108DM10	chr17	43675696	33	ENSG00000005102	0.570073	0.0376518	NA
Sniffles2.INS.1087M10	chr17	43540422	48	ENSG00000005102	NA	0.0330189	NA
Sniffles2.INS.62AM6	chr7	11521923	57	ENSG00000005108	NA	NA	0.0392145
Sniffles2.DEL.62EM6	chr7	11568625	-33	ENSG00000005108	NA	NA	0.558111
Sniffles2.DEL.626M6	chr7	11425732	-34	ENSG00000005108	NA	NA	0.0412432
Sniffles2.DEL.624M6	chr7	11385655	-35	ENSG00000005108	NA	NA	0.0459764
Sniffles2.DEL.638M6	chr7	11777419	-36	ENSG00000005108	NA	NA	0.0413347
Sniffles2.INS.634M6	chr7	11764570	36	ENSG00000005108	NA	NA	0.0326329
Sniffles2.DEL.63CM6	chr7	11836179	-2787	ENSG00000005108	NA	NA	0.0453282
Sniffles2.DEL.63FM6	chr7	11890279	-44	ENSG00000005108	NA	NA	0.0367711
Sniffles2.DEL.645M6	chr7	11906844	-48	ENSG00000005108	NA	NA	0.0389426
Sniffles2.DEL.193MF	chr16	1069275	-39	ENSG00000005513	0.134037	NA	NA
Sniffles2.INS.146MF	chr16	952856	11288	ENSG00000005513	0.0663117	NA	NA
Sniffles2.DUP.170MF	chr16	952751	1310	ENSG00000005513	0.722376	NA	NA
Sniffles2.INS.138MF	chr16	922531	2753	ENSG00000005513	0.137572	NA	NA
Sniffles2.INS.139MF	chr16	932513	46	ENSG00000005513	0.0530968	NA	NA
Sniffles2.INS.176MF	chr16	1022838	40	ENSG00000005513	0.0474568	NA	NA
Sniffles2.INS.147MF	chr16	952880	10577	ENSG00000005513	0.0532614	NA	NA
Sniffles2.INS.143MF	chr16	952894	5683	ENSG00000005513	0.0556214	NA	NA
Sniffles2.DEL.16DMF	chr16	976089	-38	ENSG00000005513	0.0544076	NA	NA
Sniffles2.INS.12DMF	chr16	904790	93	ENSG00000005513	0.0544076	NA	NA
Sniffles2.INS.133MF	chr16	914641	3662	ENSG00000005513	0.0700989	NA	NA
Sniffles2.DEL.16AMF	chr16	961034	-926	ENSG00000005513	0.570153	NA	NA
Sniffles2.DEL.16FMF	chr16	991568	-37	ENSG00000005513	0.0530893	NA	NA
Sniffles2.DEL.18DMF	chr16	1013861	-40	ENSG00000005513	0.0685828	NA	NA
Sniffles2.INS.12BMF	chr16	903583	2061	ENSG00000005513	0.0577886	NA	NA
Sniffles2.INS.151MF	chr16	960648	5541	ENSG00000005513	0.605681	NA	NA
Sniffles2.DEL.124MF	chr16	882965	-42	ENSG00000005513	0.0456392	NA	NA
Sniffles2.DEL.127MF	chr16	896098	-56	ENSG00000005513	0.502672	NA	NA
Sniffles2.DEL.15FMF	chr16	947988	-1530	ENSG00000005513	0.0468239	NA	NA
Sniffles2.DEL.165MF	chr16	952750	-948	ENSG00000005513	0.0401942	NA	NA
Sniffles2.DEL.18EMF	chr16	1033441	-44	ENSG00000005513	0.0538039	NA	NA
Sniffles2.INS.12AMF	chr16	903264	1154	ENSG00000005513	0.0548806	NA	NA
Sniffles2.INS.12EMF	chr16	911601	41	ENSG00000005513	0.495795	NA	NA
Sniffles2.INS.13DMF	chr16	949335	1226	ENSG00000005513	0.510154	NA	NA
Sniffles2.INS.174MF	chr16	1011181	2644	ENSG00000005513	0.0378692	NA	NA
Sniffles2.INS.185MF	chr16	1056795	43	ENSG00000005513	0.510929	NA	NA
Sniffles2.DEL.10C2M10	chr17	44414078	-40	ENSG00000005961	NA	0.0442647	NA
Sniffles2.DEL.10BEM10	chr17	44387804	-37	ENSG00000005961	NA	0.0337481	NA
Sniffles2.DEL.10B5M10	chr17	44295513	-1611	ENSG00000005961	NA	0.0400596	NA
Sniffles2.INS.10B2M10	chr17	44290364	31	ENSG00000005961	NA	0.300022	NA
Sniffles2.INS.10B8M10	chr17	44312943	34	ENSG00000005961	NA	0.0284918	NA
Sniffles2.DEL.10C3M10	chr17	44428215	-47	ENSG00000005961	NA	0.0432901	NA
Sniffles2.DEL.10C4M10	chr17	44448531	-38	ENSG00000005961	NA	0.766709	NA
Sniffles2.DEL.10C5M10	chr17	44480962	-41	ENSG00000005961	NA	0.771826	NA
Sniffles2.DEL.10C6M10	chr17	44483169	-34	ENSG00000005961	NA	0.0364839	NA
Sniffles2.INS.10BAM10	chr17	44368147	33	ENSG00000005961	NA	0.0360909	NA
Sniffles2.INS.2CFMF	chr16	3207179	103	ENSG00000006194	NA	0.0580744	NA
Sniffles2.INS.2D2MF	chr16	3238650	39	ENSG00000006194	NA	0.0361337	NA
Sniffles2.DEL.2D6MF	chr16	3211239	-40	ENSG00000006194	NA	0.0425673	NA
Sniffles2.DEL.2D9MF	chr16	3257556	-3802	ENSG00000006194	NA	0.340715	NA
Sniffles2.INS.2E1MF	chr16	3373289	37	ENSG00000006194	NA	0.230673	NA
Sniffles2.DEL.2DAMF	chr16	3270324	-36	ENSG00000006194	NA	0.0356739	NA
Sniffles2.INS.2D3MF	chr16	3251024	34	ENSG00000006194	NA	0.0422851	NA
Sniffles2.DUP.2CCMF	chr16	3161559	33812	ENSG00000006194	NA	0.0580744	NA
Sniffles2.DUP.2CDMF	chr16	3175691	15884	ENSG00000006194	NA	0.0489597	NA
Sniffles2.DEL.2E4MF	chr16	3347845	-39	ENSG00000006194	NA	0.037165	NA
Sniffles2.INS.2D0MF	chr16	3228460	298	ENSG00000006194	NA	0.0242195	NA
Sniffles2.DEL.127CM10	chr17	50613039	-36	ENSG00000006282	NA	NA	0.0410121
Sniffles2.DEL.127AM10	chr17	50554886	-31	ENSG00000006282	NA	NA	0.0393664
Sniffles2.INS.126FM10	chr17	50483190	31	ENSG00000006282	NA	NA	0.0327423
Sniffles2.INS.1275M10	chr17	50525660	31	ENSG00000006282	NA	NA	0.568217
Sniffles2.DEL.2B2MF	chr16	2932567	-38	ENSG00000006327	NA	0.0399655	NA
Sniffles2.DEL.2C4MF	chr16	3082080	-38	ENSG00000006327	NA	0.0347128	NA
Sniffles2.DEL.2C3MF	chr16	3074164	-40	ENSG00000006327	NA	0.0380873	NA
Sniffles2.DEL.2B1MF	chr16	2921500	-39	ENSG00000006327	NA	0.0397509	NA
Sniffles2.DEL.2B5MF	chr16	2959961	-44	ENSG00000006327	NA	0.0367503	NA
Sniffles2.DEL.2B6MF	chr16	2996381	-40	ENSG00000006327	NA	0.0430106	NA
Sniffles2.INS.2BEMF	chr16	3076579	47	ENSG00000006327	NA	0.228522	NA
Sniffles2.DEL.2C9MF	chr16	3100291	-41	ENSG00000006327	NA	0.228522	NA
Sniffles2.INS.2ADMF	chr16	2932271	35	ENSG00000006327	NA	0.268867	NA
Sniffles2.DEL.CABM6	chr7	39577359	-40	ENSG00000006451	NA	0.0576809	NA
Sniffles2.INS.CB5M6	chr7	39801533	40	ENSG00000006451	NA	0.0576809	NA
Sniffles2.INS.CACM6	chr7	39640142	70	ENSG00000006451	NA	0.0351523	NA
Sniffles2.INS.C9EM6	chr7	39546980	32	ENSG00000006451	NA	0.0351523	NA
Sniffles2.INS.CADM6	chr7	39661019	1917	ENSG00000006451	NA	0.0289417	NA
Sniffles2.DEL.CA9M6	chr7	39559113	-37	ENSG00000006451	NA	0.0452163	NA
Sniffles2.DEL.CA5M6	chr7	39541272	-38	ENSG00000006451	NA	0.0417768	NA
Sniffles2.DEL.CB2M6	chr7	39780499	-5104	ENSG00000006451	NA	0.0329802	NA
Sniffles2.INS.CA0M6	chr7	39575578	37	ENSG00000006451	NA	0.0343251	NA
Sniffles2.INS.CB1M6	chr7	39792271	40	ENSG00000006451	NA	0.265001	NA
Sniffles2.INS.28FAM1	chr2	157895317	54	ENSG00000007001	NA	0.0419523	NA
Sniffles2.INS.28F9M1	chr2	157845924	34	ENSG00000007001	NA	0.279217	NA
Sniffles2.DEL.2906M1	chr2	158051164	-35	ENSG00000007001	NA	0.0390811	NA
Sniffles2.INS.2901M1	chr2	157916538	6813	ENSG00000007001	NA	0.0261855	NA
Sniffles2.INS.2902M1	chr2	157944286	31	ENSG00000007001	NA	0.0297624	NA
Sniffles2.INS.2908M1	chr2	158104972	39	ENSG00000007001	NA	0.0272298	NA
Sniffles2.INS.28FFM1	chr2	157917459	3905	ENSG00000007001	NA	0.0249012	NA
Sniffles2.INS.2905M1	chr2	158009458	43	ENSG00000007001	NA	0.0429436	NA
Sniffles2.INV.290BM1	chr2	158153709	2335	ENSG00000007001	NA	0.303196	NA
Sniffles2.DEL.64FM10	chr17	10165992	-1494	ENSG00000007237	NA	0.0371298	NA
Sniffles2.DEL.646M10	chr17	10037634	-42	ENSG00000007237	NA	0.032585	NA
Sniffles2.INS.63EM10	chr17	9900501	37	ENSG00000007237	NA	0.268562	NA
Sniffles2.DEL.63CM10	chr17	9881544	-36	ENSG00000007237	NA	0.268562	NA
Sniffles2.DEL.645M10	chr17	10009101	-39	ENSG00000007237	NA	0.0323331	NA
Sniffles2.DEL.647M10	chr17	10057068	-40	ENSG00000007237	NA	0.0340958	NA
Sniffles2.INS.657M10	chr17	10297584	59	ENSG00000007237	NA	0.0337599	NA
Sniffles2.DEL.648M10	chr17	10078692	-1067	ENSG00000007237	NA	0.0355252	NA
Sniffles2.INS.638M10	chr17	9861808	59	ENSG00000007237	NA	0.0386485	NA
Sniffles2.DEL.64DM10	chr17	10103522	-49	ENSG00000007237	NA	0.0351211	NA
Sniffles2.DEL.64EM10	chr17	10107753	-44	ENSG00000007237	NA	0.0307667	NA
Sniffles2.DEL.655M10	chr17	10219683	-35	ENSG00000007237	NA	0.0378469	NA
Sniffles2.DEL.656M10	chr17	10233030	-35	ENSG00000007237	NA	0.0390026	NA
Sniffles2.INS.637M10	chr17	9851701	42	ENSG00000007237	NA	0.0397494	NA
Sniffles2.INS.654M10	chr17	10290605	52	ENSG00000007237	NA	0.0337467	NA
Sniffles2.INS.93MF	chr16	510142	44	ENSG00000007541	0.611633	NA	NA
Sniffles2.DEL.AEMF	chr16	550932	-66	ENSG00000007541	0.0341333	NA	NA
Sniffles2.INS.7BMF	chr16	494066	2250	ENSG00000007541	0.038789	NA	NA
Sniffles2.DEL.C9MF	chr16	618719	-1158	ENSG00000007541	0.0672924	NA	NA
Sniffles2.DEL.CDMF	chr16	635463	-39	ENSG00000007541	0.0549627	NA	NA
Sniffles2.INS.C0MF	chr16	679974	37	ENSG00000007541	0.0208786	NA	NA
Sniffles2.INS.96MF	chr16	514533	43	ENSG00000007541	0.0607905	NA	NA
Sniffles2.DEL.ADMF	chr16	549912	-45	ENSG00000007541	0.0607905	NA	NA
Sniffles2.DEL.A7MF	chr16	511153	-47	ENSG00000007541	0.508312	NA	NA
Sniffles2.DEL.AAMF	chr16	524774	-43	ENSG00000007541	0.0607905	NA	NA
Sniffles2.INS.95MF	chr16	510015	1345	ENSG00000007541	0.0607905	NA	NA
Sniffles2.DEL.A5MF	chr16	508154	-49	ENSG00000007541	0.0479931	NA	NA
Sniffles2.INS.97MF	chr16	515750	42	ENSG00000007541	0.568181	NA	NA
Sniffles2.DEL.CFMF	chr16	644750	-38	ENSG00000007541	0.052792	NA	NA
Sniffles2.INS.A0MF	chr16	579243	40	ENSG00000007541	0.10163	NA	NA
Sniffles2.INS.BFMF	chr16	659553	60	ENSG00000007541	0.0332014	NA	NA
Sniffles2.DEL.B2MF	chr16	572882	-40	ENSG00000007541	0.0568483	NA	NA
Sniffles2.INS.90MF	chr16	504035	1614	ENSG00000007541	0.0568483	NA	NA
Sniffles2.DEL.C8MF	chr16	614305	-31	ENSG00000007541	0.0674002	NA	NA
Sniffles2.DEL.B1MF	chr16	571155	-34	ENSG00000007541	0.522236	NA	NA
Sniffles2.INS.BCMF	chr16	632170	43	ENSG00000007541	0.0479669	NA	NA
Sniffles2.DEL.A8MF	chr16	515497	-44	ENSG00000007541	0.513285	NA	NA
Sniffles2.DEL.B0MF	chr16	562583	-38	ENSG00000007541	0.0434421	NA	NA
Sniffles2.DEL.B5MF	chr16	587430	-38	ENSG00000007541	0.0417685	NA	NA
Sniffles2.DEL.CAMF	chr16	618999	-41	ENSG00000007541	0.594748	NA	NA
Sniffles2.INS.A3MF	chr16	591604	38	ENSG00000007541	0.0398581	NA	NA
Sniffles2.INS.BAMF	chr16	618909	75	ENSG00000007541	0.042682	NA	NA
Sniffles2.DEL.56AM0	chr1	6740543	-37	ENSG00000007923	NA	0.0805	NA
Sniffles2.INV.24DM0	chr1	2435997	49470862	ENSG00000007923	NA	0.0805	NA
Sniffles2.DEL.569M0	chr1	6739077	-45	ENSG00000007923	NA	0.0428892	NA
Sniffles2.INS.55DM0	chr1	6713271	40	ENSG00000007923	NA	0.283327	NA
Sniffles2.DEL.567M0	chr1	6722118	-1114	ENSG00000007923	NA	0.048872	NA
Sniffles2.DEL.240M0	chr1	2436604	-229363220	ENSG00000007923	NA	0.0837325	NA
Sniffles2.DEL.566M0	chr1	6715175	-44	ENSG00000007923	NA	0.0401503	NA
Sniffles2.INS.55EM0	chr1	6734454	2351	ENSG00000007923	NA	0.0339511	NA
Sniffles2.INS.562M0	chr1	6742558	5521	ENSG00000007923	NA	0.0300681	NA
Sniffles2.DEL.A60M0	chr1	23430799	-39	ENSG00000007968	0.0533599	NA	NA
Sniffles2.DEL.240M0	chr1	2436604	-229363220	ENSG00000007968	0.0799561	NA	NA
Sniffles2.DEL.A67M0	chr1	23555262	-43	ENSG00000007968	0.0799561	NA	NA
Sniffles2.DEL.A62M0	chr1	23498676	-31	ENSG00000007968	0.0572885	NA	NA
Sniffles2.DEL.A65M0	chr1	23520245	-32	ENSG00000007968	0.0561702	NA	NA
Sniffles2.DEL.A69M0	chr1	23582078	-34	ENSG00000007968	0.0512163	NA	NA
Sniffles2.INS.A6AM0	chr1	23626376	39	ENSG00000007968	0.0579045	NA	NA
Sniffles2.INS.A5CM0	chr1	23487152	31	ENSG00000007968	0.0627762	NA	NA
Sniffles2.INV.89CM0	chr1	16954363	131058967	ENSG00000007968	0.0960639	NA	NA
Sniffles2.INV.24DM0	chr1	2435997	49470862	ENSG00000007968	0.692823	NA	NA
Sniffles2.DEL.A5EM0	chr1	23409665	-1609	ENSG00000007968	0.0646827	NA	NA
Sniffles2.DEL.A63M0	chr1	23503254	-48	ENSG00000007968	0.0625705	NA	NA
Sniffles2.DEL.497M5	chr6	15251893	-37	ENSG00000008083	NA	0.0355986	NA
Sniffles2.DEL.49BM5	chr6	15283209	-7641	ENSG00000008083	NA	0.0544447	NA
Sniffles2.DEL.4A6M5	chr6	15493939	-38	ENSG00000008083	NA	0.0366088	NA
Sniffles2.INS.49CM5	chr6	15323575	2240	ENSG00000008083	NA	0.0292146	NA
Sniffles2.DEL.4A4M5	chr6	15415689	-42	ENSG00000008083	NA	0.227586	NA
Sniffles2.DEL.498M5	chr6	15278906	-50	ENSG00000008083	NA	0.0320841	NA
Sniffles2.DEL.4A2M5	chr6	15402369	-38	ENSG00000008083	NA	0.0437906	NA
Sniffles2.DEL.48EM5	chr6	15185057	-35	ENSG00000008083	NA	0.040923	NA
Sniffles2.DEL.499M5	chr6	15282597	-39	ENSG00000008083	NA	0.0344597	NA
Sniffles2.DEL.49AM5	chr6	15283635	-43	ENSG00000008083	NA	0.033391	NA
Sniffles2.DEL.49DM5	chr6	15392053	-35	ENSG00000008083	NA	0.0573448	NA
Sniffles2.DEL.4A3M5	chr6	15404520	-37	ENSG00000008083	NA	0.0306127	NA
Sniffles2.DEL.4A5M5	chr6	15433920	-36	ENSG00000008083	NA	0.033451	NA
Sniffles2.INS.487M5	chr6	15163287	35	ENSG00000008083	NA	0.0346586	NA
Sniffles2.INS.496M5	chr6	15283658	38	ENSG00000008083	NA	0.028299	NA
Sniffles2.INS.4A0M5	chr6	15465565	45	ENSG00000008083	NA	0.0278384	NA
Sniffles2.INS.1A4M0	chr1	1747242	1017	ENSG00000008130	NA	0.0321846	NA
Sniffles2.INS.1A1M0	chr1	1724591	40	ENSG00000008130	NA	0.0250316	NA
Sniffles2.INV.1B2M0	chr1	1813050	53	ENSG00000008130	NA	0.0257385	NA
Sniffles2.INS.1AFM0	chr1	1852211	35	ENSG00000008130	NA	0.0532542	NA
Sniffles2.DEL.1ABM0	chr1	1759025	-40	ENSG00000008130	NA	0.0532542	NA
Sniffles2.DEL.19BM0	chr1	1684704	-36	ENSG00000008130	NA	0.0326894	NA
Sniffles2.INS.1AEM0	chr1	1847493	39	ENSG00000008130	NA	0.0244515	NA
Sniffles2.DEL.196M0	chr1	1665922	-44	ENSG00000008130	NA	0.262412	NA
Sniffles2.DEL.198M0	chr1	1673693	-8011	ENSG00000008130	NA	0.0257104	NA
Sniffles2.DEL.1AAM0	chr1	1748960	-43	ENSG00000008130	NA	0.0321846	NA
Sniffles2.DEL.199M0	chr1	1679652	-42	ENSG00000008130	NA	0.0303787	NA
Sniffles2.DEL.19DM0	chr1	1694690	-32	ENSG00000008130	NA	0.0321315	NA
Sniffles2.DEL.1A8M0	chr1	1726104	-45	ENSG00000008130	NA	0.0322489	NA
Sniffles2.DEL.1ADM0	chr1	1773678	-37	ENSG00000008130	NA	0.0351431	NA
Sniffles2.DEL.1B1M0	chr1	1844143	-40	ENSG00000008130	NA	0.0458327	NA
Sniffles2.INS.190M0	chr1	1660843	47	ENSG00000008130	NA	0.0326482	NA
Sniffles2.INS.19FM0	chr1	1717384	106	ENSG00000008130	NA	0.260491	NA
Sniffles2.INS.1A2M0	chr1	1726310	48	ENSG00000008130	NA	0.0370437	NA
Sniffles2.DEL.4B3M6	chr7	6185466	-54	ENSG00000008256	NA	0.0316289	NA
Sniffles2.DEL.4B2M6	chr7	6179706	-48	ENSG00000008256	NA	0.0290675	NA
Sniffles2.INS.4ADM6	chr7	6185795	42	ENSG00000008256	NA	0.0273835	NA
Sniffles2.INS.4C5M6	chr7	6337074	44	ENSG00000008256	NA	0.0363451	NA
Sniffles2.INS.4ACM6	chr7	6184050	35	ENSG00000008256	NA	0.230988	NA
Sniffles2.INS.4B7M6	chr7	6239179	35	ENSG00000008256	NA	0.0318215	NA
Sniffles2.DEL.4BEM6	chr7	6285872	-31	ENSG00000008256	NA	0.0444852	NA
Sniffles2.DEL.4AFM6	chr7	6104531	-36	ENSG00000008256	NA	0.0256746	NA
Sniffles2.INS.4C3M6	chr7	6313962	32	ENSG00000008256	NA	0.0444141	NA
Sniffles2.DEL.4CCM6	chr7	6337378	-682	ENSG00000008256	NA	0.0444141	NA
Sniffles2.INS.4C7M6	chr7	6366730	33	ENSG00000008256	NA	0.0304625	NA
Sniffles2.INS.4ABM6	chr7	6107365	3083	ENSG00000008256	NA	0.0301378	NA
Sniffles2.INS.4B9M6	chr7	6265706	40	ENSG00000008256	NA	0.0301378	NA
Sniffles2.INS.4B6M6	chr7	6242231	35	ENSG00000008256	NA	0.0284943	NA
Sniffles2.INS.4C2M6	chr7	6317131	47	ENSG00000008256	NA	0.0358648	NA
Sniffles2.INS.4C4M6	chr7	6320244	37	ENSG00000008256	NA	0.0359696	NA
Sniffles2.DEL.4A9M6	chr7	6091989	-36	ENSG00000008256	NA	0.0319963	NA
Sniffles2.DEL.4B0M6	chr7	6114673	-31	ENSG00000008256	NA	0.030538	NA
Sniffles2.DEL.4BFM6	chr7	6288395	-45	ENSG00000008256	NA	0.041194	NA
Sniffles2.DEL.4CBM6	chr7	6336023	-45	ENSG00000008256	NA	0.041142	NA
Sniffles2.INS.9AFM2	chr3	42599879	37	ENSG00000008324	0.042317	NA	NA
Sniffles2.DEL.9B5M2	chr3	42645303	-45	ENSG00000008324	0.0620028	NA	NA
Sniffles2.DEL.5D0M2	chr3	24946384	-64514440	ENSG00000008324	0.0235282	NA	NA
Sniffles2.DEL.9B2M2	chr3	42598929	-36	ENSG00000008324	0.0449184	NA	NA
Sniffles2.INS.9ABM2	chr3	42522102	33	ENSG00000008324	0.0470296	NA	NA
Sniffles2.INS.9B1M2	chr3	42684290	32	ENSG00000008324	0.691695	NA	NA
Sniffles2.DEL.20EFM7	chr8	133625625	-37	ENSG00000008513	NA	0.04322	NA
Sniffles2.INS.20DFM7	chr8	133453170	32	ENSG00000008513	NA	0.04322	NA
Sniffles2.INS.20E0M7	chr8	133494914	34	ENSG00000008513	NA	0.0293986	NA
Sniffles2.INS.20ECM7	chr8	133626906	37	ENSG00000008513	NA	0.0382671	NA
Sniffles2.DEL.20DBM7	chr8	133360602	-41	ENSG00000008513	NA	0.0322657	NA
Sniffles2.INS.20EBM7	chr8	133597878	2972	ENSG00000008513	NA	0.0370016	NA
Sniffles2.DEL.20E1M7	chr8	133404839	-43	ENSG00000008513	NA	0.0308631	NA
Sniffles2.DEL.20E5M7	chr8	133521275	-43	ENSG00000008513	NA	0.0312666	NA
Sniffles2.DEL.20E6M7	chr8	133525461	-41	ENSG00000008513	NA	0.0289746	NA
Sniffles2.DEL.20E8M7	chr8	133551533	-43	ENSG00000008513	NA	0.0286409	NA
Sniffles2.DEL.20EEM7	chr8	133617445	-1904	ENSG00000008513	NA	0.0440463	NA
Sniffles2.DEL.20F0M7	chr8	133635794	-443	ENSG00000008513	NA	0.317816	NA
Sniffles2.INS.20E3M7	chr8	133531574	42	ENSG00000008513	NA	0.0292635	NA
Sniffles2.INS.1E33M0	chr1	114791570	39	ENSG00000009307	NA	NA	0.491666
Sniffles2.INS.1E38M0	chr1	114822297	82	ENSG00000009307	NA	NA	0.0420263
Sniffles2.DEL.1E31M0	chr1	114668523	-34	ENSG00000009307	NA	NA	0.0386945
Sniffles2.DEL.240M0	chr1	2436604	-229363220	ENSG00000009307	NA	NA	0.329335
Sniffles2.INS.1E37M0	chr1	114811711	36	ENSG00000009307	NA	NA	0.0158221
Sniffles2.INS.1E32M0	chr1	114790348	41	ENSG00000009307	NA	NA	0.0371503
Sniffles2.DEL.1E35M0	chr1	114789983	-35	ENSG00000009307	NA	NA	0.540229
Sniffles2.DEL.1E3DM0	chr1	114804896	-42	ENSG00000009307	NA	NA	0.0308162
Sniffles2.DEL.1E3EM0	chr1	114811724	-34	ENSG00000009307	NA	NA	0.0280538
Sniffles2.INV.89CM0	chr1	16954363	131058967	ENSG00000009307	NA	NA	0.0141136
Sniffles2.INS.299MB	chr12	6244106	43	ENSG00000010278	NA	0.0452137	NA
Sniffles2.DEL.2A9MB	chr12	6298030	-2137	ENSG00000010278	NA	0.0366925	NA
Sniffles2.DEL.292MB	chr12	6103322	-8629	ENSG00000010278	NA	0.0574521	NA
Sniffles2.INS.2A3MB	chr12	6321827	31	ENSG00000010278	NA	0.0314973	NA
Sniffles2.DEL.296MB	chr12	6166679	-42	ENSG00000010278	NA	0.0429613	NA
Sniffles2.DEL.2AAMB	chr12	6308778	-37	ENSG00000010278	NA	0.0338595	NA
Sniffles2.INS.29AMB	chr12	6265892	31	ENSG00000010278	NA	0.0363083	NA
Sniffles2.INS.29BMB	chr12	6280597	40	ENSG00000010278	NA	0.0305258	NA
Sniffles2.INS.29DMB	chr12	6291625	37	ENSG00000010278	NA	0.0347429	NA
Sniffles2.INS.2A4MB	chr12	6332120	32	ENSG00000010278	NA	0.0333742	NA
Sniffles2.DEL.5D0M2	chr3	24946384	-64514440	ENSG00000010322	NA	NA	0.0249891
Sniffles2.DEL.BE0M2	chr3	52531748	-43	ENSG00000010322	NA	NA	0.0249891
Sniffles2.INS.BDDM2	chr3	52542620	31	ENSG00000010322	NA	NA	0.584128
Sniffles2.INS.BDAM2	chr3	52398213	44	ENSG00000010322	NA	NA	0.0523758
Sniffles2.DEL.BDEM2	chr3	52499609	-43	ENSG00000010322	NA	NA	0.0397559
Sniffles2.INS.1259M12	chr19	43552729	40	ENSG00000011422	NA	NA	0.484261
Sniffles2.DEL.126BM12	chr19	43670547	-37	ENSG00000011422	NA	NA	0.826013
Sniffles2.DEL.125CM12	chr19	43548767	-37	ENSG00000011422	NA	NA	0.0447388
Sniffles2.DEL.1268M12	chr19	43643668	-37	ENSG00000011422	NA	NA	0.0382063
Sniffles2.DEL.1266M12	chr19	43635777	-43	ENSG00000011422	NA	NA	0.0325455
Sniffles2.INS.126DM12	chr19	43752903	31	ENSG00000011422	NA	NA	0.0609068
Sniffles2.DEL.1270M12	chr19	43764374	-33	ENSG00000011422	NA	NA	0.0307494
Sniffles2.INS.125DM12	chr19	43610752	43	ENSG00000011422	NA	NA	0.0404659
Sniffles2.INS.16D3MB	chr12	91196471	38	ENSG00000011465	NA	0.0369837	NA
Sniffles2.INS.16D8MB	chr12	91281440	34	ENSG00000011465	NA	0.735342	NA
Sniffles2.DEL.16D9MB	chr12	91264602	-1496	ENSG00000011465	NA	0.0446204	NA
Sniffles2.DUP.7BEMB	chr12	25803193	78162868	ENSG00000011465	NA	0.018719	NA
Sniffles2.INS.16D7MB	chr12	91212368	33	ENSG00000011465	NA	0.0311708	NA
Sniffles2.INS.C46M1	chr2	39165953	35	ENSG00000011566	NA	0.0403383	NA
Sniffles2.DEL.C53M1	chr2	39485608	-39	ENSG00000011566	NA	0.0430251	NA
Sniffles2.DEL.C52M1	chr2	39458470	-33	ENSG00000011566	NA	0.0425296	NA
Sniffles2.INV.745M1	chr2	17018438	138653131	ENSG00000011566	NA	0.0535793	NA
Sniffles2.DEL.C48M1	chr2	39150287	-35	ENSG00000011566	NA	0.0271087	NA
Sniffles2.DEL.C55M1	chr2	39528239	-39	ENSG00000011566	NA	0.289214	NA
Sniffles2.INS.C54M1	chr2	39528728	43	ENSG00000011566	NA	0.0346694	NA
Sniffles2.DEL.109BMA	chr11	60986921	-10248	ENSG00000013725	NA	0.452954	NA
Sniffles2.DEL.109AMA	chr11	60949435	-42	ENSG00000013725	NA	0.0411773	NA
Sniffles2.DEL.1099MA	chr11	60942950	-34	ENSG00000013725	NA	0.0408185	NA
Sniffles2.DEL.109CMA	chr11	60993905	-43	ENSG00000013725	NA	0.0355578	NA
Sniffles2.INS.109EMA	chr11	61059943	31	ENSG00000013725	NA	0.0477775	NA
Sniffles2.DEL.1098MA	chr11	60907521	-35	ENSG00000013725	NA	0.0477775	NA
Sniffles2.DEL.10A9MA	chr11	61100072	-94	ENSG00000013725	NA	0.0302663	NA
Sniffles2.INS.1095MA	chr11	60982124	46	ENSG00000013725	NA	0.0304581	NA
Sniffles2.DEL.1092MA	chr11	60876233	-47	ENSG00000013725	NA	0.0393609	NA
Sniffles2.DEL.10A0MA	chr11	61094017	-4790	ENSG00000013725	NA	0.285155	NA
Sniffles2.INS.1097MA	chr11	60994458	31	ENSG00000013725	NA	0.0316955	NA
Sniffles2.INS.109DMA	chr11	61002977	35	ENSG00000013725	NA	0.689788	NA
Sniffles2.INS.10A4MA	chr11	61103921	43	ENSG00000013725	NA	0.0333265	NA
Sniffles2.DEL.1F8M3	chr4	1824842	-42	ENSG00000013810	NA	0.0293156	NA
Sniffles2.DEL.1F7M3	chr4	1823477	-38	ENSG00000013810	NA	0.321343	NA
Sniffles2.DEL.1DEM3	chr4	1652049	-40	ENSG00000013810	NA	0.0374163	NA
Sniffles2.INS.1F1M3	chr4	1828092	41	ENSG00000013810	NA	0.0374163	NA
Sniffles2.DEL.1EDM3	chr4	1748839	-49	ENSG00000013810	NA	0.0287353	NA
Sniffles2.DEL.1E1M3	chr4	1681970	-47	ENSG00000013810	NA	0.321343	NA
Sniffles2.INS.1E6M3	chr4	1761466	977	ENSG00000013810	NA	0.321343	NA
Sniffles2.INS.1E3M3	chr4	1749207	43	ENSG00000013810	NA	0.0389243	NA
Sniffles2.DEL.1D6M3	chr4	1610771	-4222	ENSG00000013810	NA	0.0422701	NA
Sniffles2.DEL.1F5M3	chr4	1809961	-39	ENSG00000013810	NA	0.0312146	NA
Sniffles2.DEL.1EBM3	chr4	1729360	-40	ENSG00000013810	NA	0.0382733	NA
Sniffles2.DEL.1D9M3	chr4	1616992	-43	ENSG00000013810	NA	0.0385342	NA
Sniffles2.DEL.1ECM3	chr4	1742230	-46	ENSG00000013810	NA	0.0301908	NA
Sniffles2.DEL.1EEM3	chr4	1761729	-38	ENSG00000013810	NA	0.0364023	NA
Sniffles2.DEL.1F0M3	chr4	1780075	-53	ENSG00000013810	NA	0.0343309	NA
Sniffles2.INS.1C8M3	chr4	1614444	44	ENSG00000013810	NA	0.0309375	NA
Sniffles2.INS.1CBM3	chr4	1625013	1704	ENSG00000013810	NA	0.0329659	NA
Sniffles2.INS.11D5MA	chr11	65252660	33	ENSG00000014138	0.0584031	NA	NA
Sniffles2.DEL.11DCMA	chr11	65249996	-7528	ENSG00000014138	0.58036	NA	NA
Sniffles2.INS.11D4MA	chr11	65238611	50	ENSG00000014138	0.0570571	NA	NA
Sniffles2.DEL.11E1MA	chr11	65324238	-38	ENSG00000014138	0.0567732	NA	NA
Sniffles2.DEL.11D7MA	chr11	65216713	-50	ENSG00000014138	0.0417388	NA	NA
Sniffles2.DEL.11D9MA	chr11	65239660	-48	ENSG00000014138	0.0456967	NA	NA
Sniffles2.DEL.11DFMA	chr11	65300576	-41	ENSG00000014138	0.0387328	NA	NA
Sniffles2.INS.11D6MA	chr11	65273012	39	ENSG00000014138	0.0335431	NA	NA
Sniffles2.INS.11D5MA	chr11	65252660	33	ENSG00000014216	NA	0.0406701	NA
Sniffles2.DEL.11DCMA	chr11	65249996	-7528	ENSG00000014216	NA	0.0324684	NA
Sniffles2.INS.11D4MA	chr11	65238611	50	ENSG00000014216	NA	0.0390836	NA
Sniffles2.DEL.11D7MA	chr11	65216713	-50	ENSG00000014216	NA	0.0332639	NA
Sniffles2.DEL.11D8MA	chr11	65238591	-42	ENSG00000014216	NA	0.0364185	NA
Sniffles2.DEL.11D9MA	chr11	65239660	-48	ENSG00000014216	NA	0.733981	NA
Sniffles2.DEL.11DFMA	chr11	65300576	-41	ENSG00000014216	NA	0.0305843	NA
Sniffles2.INS.11D1MA	chr11	65216440	44	ENSG00000014216	NA	0.0388227	NA
Sniffles2.INS.11D6MA	chr11	65273012	39	ENSG00000014216	NA	0.0316905	NA
Sniffles2.INV.1DCEM2	chr3	131210999	7671697	ENSG00000014257	NA	0.0253603	NA
Sniffles2.DEL.1E22M2	chr3	132332452	-35	ENSG00000014257	NA	0.0590406	NA
Sniffles2.INS.1E17M2	chr3	132231724	103	ENSG00000014257	NA	0.0323686	NA
Sniffles2.DEL.1707M2	chr3	98839055	-78433322	ENSG00000014257	NA	0.0299412	NA
Sniffles2.INS.1E18M2	chr3	132256846	55	ENSG00000014257	NA	0.286413	NA
Sniffles2.INS.1E24M2	chr3	132427146	35	ENSG00000014257	NA	0.034687	NA
Sniffles2.DEL.1E1BM2	chr3	132247780	-47	ENSG00000014257	NA	0.0419768	NA
Sniffles2.INS.1E1EM2	chr3	132305381	42	ENSG00000014257	NA	0.0389587	NA
Sniffles2.INV.118DM2	chr3	77763676	91788489	ENSG00000014257	NA	0.0280909	NA
Sniffles2.DEL.1E23M2	chr3	132333797	-2190	ENSG00000014257	NA	0.0433528	NA
Sniffles2.INS.1E20M2	chr3	132338227	39	ENSG00000014257	NA	0.0297152	NA
Sniffles2.INS.1E19M2	chr3	132280518	38	ENSG00000014257	NA	0.289034	NA
Sniffles2.INS.1190M1	chr2	63572702	31	ENSG00000014641	NA	0.037034	NA
Sniffles2.INV.745M1	chr2	17018438	138653131	ENSG00000014641	NA	0.0870818	NA
Sniffles2.DEL.1193M1	chr2	63513882	-3120	ENSG00000014641	NA	0.0503684	NA
Sniffles2.DEL.1195M1	chr2	63668479	-40	ENSG00000014641	NA	0.0391215	NA
Sniffles2.INS.118FM1	chr2	63560087	42	ENSG00000014641	NA	0.297859	NA
Sniffles2.INS.1192M1	chr2	63583816	36	ENSG00000014641	NA	0.0418755	NA
Sniffles2.INS.1030M16	chrX	48602533	33	ENSG00000015285	NA	0.0363775	NA
Sniffles2.DEL.94AM16	chrX	11713317	-83873878	ENSG00000015285	NA	0.0264851	NA
Sniffles2.DEL.103BM16	chrX	48635565	-49	ENSG00000015285	NA	0.0430119	NA
Sniffles2.DEL.1043M16	chrX	48774118	-43	ENSG00000015285	NA	0.0357856	NA
Sniffles2.INS.1032M16	chrX	48635649	54	ENSG00000015285	NA	0.0349535	NA
Sniffles2.INS.1035M16	chrX	48659389	43	ENSG00000015285	NA	0.741028	NA
Sniffles2.DEL.103DM16	chrX	48659465	-50	ENSG00000015285	NA	0.287434	NA
Sniffles2.INS.1031M16	chrX	48607767	33	ENSG00000015285	NA	0.0368677	NA
Sniffles2.INS.1034M16	chrX	48652534	47	ENSG00000015285	NA	0.0350138	NA
Sniffles2.INS.1040M16	chrX	48721394	93	ENSG00000015285	NA	0.0346014	NA
Sniffles2.DEL.1C23MF	chr16	89727201	-44	ENSG00000015413	NA	0.0311893	0.0326112
Sniffles2.INS.1BF0MF	chr16	89603777	1271	ENSG00000015413	NA	0.267383	0.52985
Sniffles2.DEL.1BECMF	chr16	89588898	-51	ENSG00000015413	NA	0.040476	0.0327063
Sniffles2.INS.1BDEMF	chr16	89589145	52	ENSG00000015413	NA	0.0345572	0.0261128
Sniffles2.INS.1C1EMF	chr16	89718004	36	ENSG00000015413	NA	0.0342974	0.0261128
Sniffles2.DEL.1BE5MF	chr16	89566225	-42	ENSG00000015413	NA	0.257522	0.0383034
Sniffles2.INS.1BEEMF	chr16	89598323	137	ENSG00000015413	NA	0.0370846	0.0390508
Sniffles2.DEL.1C15MF	chr16	89657152	-51	ENSG00000015413	NA	0.0325204	0.0213971
Sniffles2.INS.1BDAMF	chr16	89587336	4491	ENSG00000015413	NA	0.0295038	0.0199486
Sniffles2.DEL.1C21MF	chr16	89701537	-39	ENSG00000015413	NA	0.0259999	0.032664
Sniffles2.INS.1BD1MF	chr16	89541307	45	ENSG00000015413	NA	NA	0.0473037
Sniffles2.DEL.1C17MF	chr16	89669923	-53	ENSG00000015413	NA	0.0495288	0.0675138
Sniffles2.DEL.1C0EMF	chr16	89633356	-57	ENSG00000015413	NA	0.0495288	0.0675138
Sniffles2.DEL.1BE2MF	chr16	89526914	-33	ENSG00000015413	NA	0.0395767	0.0303303
Sniffles2.INS.1BDDMF	chr16	89590816	40	ENSG00000015413	NA	0.0395767	0.0302814
Sniffles2.DEL.1C16MF	chr16	89662693	-43	ENSG00000015413	NA	0.0323497	0.0484558
Sniffles2.DEL.1C09MF	chr16	89603857	-59	ENSG00000015413	NA	0.0362084	0.0271617
Sniffles2.DEL.1C1CMF	chr16	89692175	-40	ENSG00000015413	NA	0.225181	0.0321438
Sniffles2.INS.1BD5MF	chr16	89579986	37	ENSG00000015413	NA	0.0335806	0.0275073
Sniffles2.DEL.1C0DMF	chr16	89630687	-46	ENSG00000015413	NA	0.0342974	NA
Sniffles2.INS.1BDBMF	chr16	89587336	7260	ENSG00000015413	NA	0.0325589	NA
Sniffles2.INS.1C06MF	chr16	89656585	2746	ENSG00000015413	NA	0.0433549	NA
Sniffles2.DEL.1C19MF	chr16	89681871	-2782	ENSG00000015413	NA	0.0433549	NA
Sniffles2.INS.1C00MF	chr16	89642962	93	ENSG00000015413	NA	0.0347181	NA
Sniffles2.INS.1C07MF	chr16	89664937	38	ENSG00000015413	NA	0.0336341	NA
Sniffles2.INS.1C1FMF	chr16	89729074	43	ENSG00000015413	NA	0.0309152	NA
Sniffles2.INS.1C04MF	chr16	89647542	3927	ENSG00000015413	NA	0.020063	NA
Sniffles2.DEL.1BE1MF	chr16	89517285	-41	ENSG00000015413	NA	0.0331712	NA
Sniffles2.DEL.1BE6MF	chr16	89570105	-52	ENSG00000015413	NA	0.0353958	NA
Sniffles2.DEL.1C14MF	chr16	89655407	-40	ENSG00000015413	NA	0.0329795	NA
Sniffles2.DEL.1270M10	chr17	50427827	-40	ENSG00000015532	NA	0.0372719	NA
Sniffles2.DEL.1271M10	chr17	50440307	-44	ENSG00000015532	NA	0.0331313	NA
Sniffles2.INS.1266M10	chr17	50286051	36	ENSG00000015532	NA	0.0345627	NA
Sniffles2.INS.126AM10	chr17	50306439	311	ENSG00000015532	NA	0.0326593	NA
Sniffles2.DEL.20BBM5	chr6	136957613	-44	ENSG00000016402	NA	NA	0.045445
Sniffles2.INS.20B8M5	chr6	136957797	38	ENSG00000016402	NA	NA	0.0420751
Sniffles2.DEL.20C3M5	chr6	137107283	-37	ENSG00000016402	NA	NA	0.514409
Sniffles2.DEL.20BCM5	chr6	136975837	-40	ENSG00000016402	NA	NA	0.0490574
Sniffles2.DEL.20BDM5	chr6	136992557	-493	ENSG00000016402	NA	NA	0.039152
Sniffles2.INS.C6EMB	chr12	40747308	33	ENSG00000018236	NA	0.0316054	NA
Sniffles2.DEL.C74MB	chr12	40761920	-43	ENSG00000018236	NA	0.054464	NA
Sniffles2.INS.C6DMB	chr12	40737360	38	ENSG00000018236	NA	0.23991	NA
Sniffles2.INS.C7CMB	chr12	40950950	39	ENSG00000018236	NA	0.0300161	NA
Sniffles2.DEL.C84MB	chr12	41111943	-38	ENSG00000018236	NA	0.0380348	NA
Sniffles2.DEL.C7AMB	chr12	40830987	-42	ENSG00000018236	NA	0.0349632	NA
Sniffles2.DEL.C6AMB	chr12	40635100	-42	ENSG00000018236	NA	0.0436786	NA
Sniffles2.DEL.C71MB	chr12	40755198	-32	ENSG00000018236	NA	0.0348115	NA
Sniffles2.INS.C7FMB	chr12	41053461	71	ENSG00000018236	NA	0.0305316	NA
Sniffles2.INS.C68MB	chr12	40674025	44	ENSG00000018236	NA	0.0372398	NA
Sniffles2.INS.C7DMB	chr12	40962048	53	ENSG00000018236	NA	0.0300179	NA
Sniffles2.DEL.C6FMB	chr12	40707065	-32	ENSG00000018236	NA	0.0283758	NA
Sniffles2.DEL.C7EMB	chr12	40925817	-36	ENSG00000018236	NA	0.0333418	NA
Sniffles2.DEL.C82MB	chr12	41089190	-43	ENSG00000018236	NA	0.260736	NA
Sniffles2.DUP.7BEMB	chr12	25803193	78162868	ENSG00000018236	NA	0.0766887	NA
Sniffles2.INS.C6CMB	chr12	40720960	34	ENSG00000018236	NA	0.68099	NA
Sniffles2.DEL.AA1M1	chr2	32862766	-7791	ENSG00000018699	NA	0.0228956	NA
Sniffles2.INS.A9EM1	chr2	32875982	34	ENSG00000018699	NA	0.0489848	NA
Sniffles2.DEL.A8FM1	chr2	32553198	-34	ENSG00000018699	NA	0.277245	NA
Sniffles2.INS.A8CM1	chr2	32532144	31	ENSG00000018699	NA	0.744034	NA
Sniffles2.INS.A97M1	chr2	32773274	34	ENSG00000018699	NA	0.0421482	NA
Sniffles2.INV.745M1	chr2	17018438	138653131	ENSG00000018699	NA	0.0171274	NA
Sniffles2.DEL.A9CM1	chr2	32762281	-37	ENSG00000018699	NA	0.0366869	NA
Sniffles2.INS.A9DM1	chr2	32868907	44	ENSG00000018699	NA	0.0366869	NA
Sniffles2.DEL.A93M1	chr2	32647835	-1600	ENSG00000018699	NA	0.0416959	NA
Sniffles2.DEL.A95M1	chr2	32675093	-37	ENSG00000018699	NA	0.0344022	NA
Sniffles2.DEL.A99M1	chr2	32723708	-37	ENSG00000018699	NA	0.032531	NA
Sniffles2.INS.A91M1	chr2	32611109	34	ENSG00000018699	NA	0.0344145	NA
Sniffles2.INS.AA7M1	chr2	32916322	908	ENSG00000018699	NA	0.0223925	NA
Sniffles2.DEL.A9BM1	chr2	32754833	-43	ENSG00000018699	NA	0.0275775	NA
Sniffles2.DEL.AA3M1	chr2	32868635	-40	ENSG00000018699	NA	0.0353424	NA
Sniffles2.INS.A9FM1	chr2	32890512	31	ENSG00000018699	NA	0.298948	NA
Sniffles2.DEL.AD7M0	chr1	24832197	-2822	ENSG00000020633	NA	0.0322077	0.0449705
Sniffles2.DEL.AD8M0	chr1	24849521	-36	ENSG00000020633	NA	0.247404	0.046787
Sniffles2.DEL.ADBM0	chr1	24873596	-45	ENSG00000020633	NA	0.0376198	0.0478685
Sniffles2.DEL.ADAM0	chr1	24863487	-38	ENSG00000020633	NA	0.0356061	0.0556922
Sniffles2.DEL.AE0M0	chr1	24908107	-32	ENSG00000020633	NA	0.0322979	0.0556922
Sniffles2.DEL.240M0	chr1	2436604	-229363220	ENSG00000020633	NA	0.179078	0.0366449
Sniffles2.DEL.AD9M0	chr1	24852253	-5286	ENSG00000020633	NA	0.0285042	0.0276966
Sniffles2.DEL.ADDM0	chr1	24876337	-31	ENSG00000020633	NA	0.257901	0.0367116
Sniffles2.DEL.AE4M0	chr1	25002387	-33	ENSG00000020633	NA	0.037726	0.0311458
Sniffles2.INS.ADFM0	chr1	24901696	40	ENSG00000020633	NA	0.0525086	0.0669654
Sniffles2.INV.24DM0	chr1	2435997	49470862	ENSG00000020633	NA	0.0195851	0.0348688
Sniffles2.INV.89CM0	chr1	16954363	131058967	ENSG00000020633	NA	0.0158869	0.0341829
Sniffles2.INS.AD3M0	chr1	24863192	40	ENSG00000020633	NA	0.0195851	NA
Sniffles2.INS.ADEM0	chr1	24908012	45	ENSG00000020633	NA	0.0308649	NA
Sniffles2.DEL.ADCM0	chr1	24875652	-1694	ENSG00000020633	NA	0.0404261	NA
Sniffles2.INS.1493MA	chr11	73757135	41	ENSG00000021300	NA	0.0548575	NA
Sniffles2.DEL.148BMA	chr11	73636853	-41	ENSG00000021300	NA	0.0548575	NA
Sniffles2.DEL.148AMA	chr11	73618884	-38	ENSG00000021300	NA	0.0548575	NA
Sniffles2.DEL.1497MA	chr11	73709105	-6778	ENSG00000021300	NA	0.0249811	NA
Sniffles2.INS.148EMA	chr11	73709951	40	ENSG00000021300	NA	0.0340987	NA
Sniffles2.INS.148DMA	chr11	73704391	42	ENSG00000021300	NA	0.0333783	NA
Sniffles2.DEL.1489MA	chr11	73600450	-44	ENSG00000021300	NA	0.0430549	NA
Sniffles2.INS.1487MA	chr11	73613785	33	ENSG00000021300	NA	0.0388987	NA
Sniffles2.DEL.148CMA	chr11	73664354	-44	ENSG00000021300	NA	0.0348943	NA
Sniffles2.INS.1490MA	chr11	73726582	33	ENSG00000021300	NA	0.256639	NA
Sniffles2.INS.E30MD	chr14	78702452	32	ENSG00000021645	NA	NA	0.0394035
Sniffles2.DEL.E77MD	chr14	79875559	-31	ENSG00000021645	NA	NA	0.0469916
Sniffles2.DEL.E1AMD	chr14	78203239	-5966	ENSG00000021645	NA	NA	0.0523047
Sniffles2.INS.E73MD	chr14	79830899	41	ENSG00000021645	NA	NA	0.041356
Sniffles2.DEL.E71MD	chr14	79762405	-1629	ENSG00000021645	NA	NA	0.0415708
Sniffles2.INS.E54MD	chr14	79310211	40	ENSG00000021645	NA	NA	0.0415708
Sniffles2.DEL.E61MD	chr14	79514846	-804	ENSG00000021645	NA	NA	0.0671365
Sniffles2.INS.E4DMD	chr14	79269428	49	ENSG00000021645	NA	NA	0.0415708
Sniffles2.DEL.E22MD	chr14	78320970	-4499	ENSG00000021645	NA	NA	0.0671365
Sniffles2.DEL.E44MD	chr14	79187584	-99	ENSG00000021645	NA	NA	0.0671365
Sniffles2.INS.E7AMD	chr14	79925738	39	ENSG00000021645	NA	NA	0.0671365
Sniffles2.DEL.E7CMD	chr14	79901392	-31	ENSG00000021645	NA	NA	0.0671365
Sniffles2.INS.E57MD	chr14	79358608	35	ENSG00000021645	NA	NA	0.519226
Sniffles2.DEL.E36MD	chr14	78880215	-41	ENSG00000021645	NA	NA	0.0435345
Sniffles2.INS.E42MD	chr14	79108539	42	ENSG00000021645	NA	NA	0.0447523
Sniffles2.DEL.E51MD	chr14	79257989	-36	ENSG00000021645	NA	NA	0.0264697
Sniffles2.INS.E64MD	chr14	79684024	37	ENSG00000021645	NA	NA	0.0435815
Sniffles2.INS.E35MD	chr14	78893155	34	ENSG00000021645	NA	NA	0.522963
Sniffles2.INS.E4BMD	chr14	79257476	3501	ENSG00000021645	NA	NA	0.0277592
Sniffles2.INS.E4CMD	chr14	79257521	4696	ENSG00000021645	NA	NA	0.021869
Sniffles2.INS.E4EMD	chr14	79284269	37	ENSG00000021645	NA	NA	0.0361362
Sniffles2.INS.E56MD	chr14	79353204	57	ENSG00000021645	NA	NA	0.0339675
Sniffles2.DEL.E1DMD	chr14	78263875	-36	ENSG00000021645	NA	NA	0.0420228
Sniffles2.DEL.E3CMD	chr14	78989840	-95808	ENSG00000021645	NA	NA	0.0167067
Sniffles2.DEL.E14MD	chr14	78151431	-40	ENSG00000021645	NA	NA	0.0377145
Sniffles2.DEL.E33MD	chr14	78779926	-39	ENSG00000021645	NA	NA	0.0412119
Sniffles2.INS.E19MD	chr14	78276894	51	ENSG00000021645	NA	NA	0.0491172
Sniffles2.INS.E5DMD	chr14	79508391	32	ENSG00000021645	NA	NA	0.0312676
Sniffles2.INS.E11MD	chr14	78121891	32	ENSG00000021645	NA	NA	0.045282
Sniffles2.DEL.E40MD	chr14	79088120	-43	ENSG00000021645	NA	NA	0.0419286
Sniffles2.DEL.E26MD	chr14	78483996	-34	ENSG00000021645	NA	NA	0.0394035
Sniffles2.DEL.E5AMD	chr14	79470940	-34	ENSG00000021645	NA	NA	0.0407802
Sniffles2.DEL.E76MD	chr14	79870032	-36	ENSG00000021645	NA	NA	0.0394035
Sniffles2.INS.E74MD	chr14	79845806	37	ENSG00000021645	NA	NA	0.0266583
Sniffles2.DEL.E1BMD	chr14	78203823	-34	ENSG00000021645	NA	NA	0.0368124
Sniffles2.DEL.E2AMD	chr14	78569684	-46	ENSG00000021645	NA	NA	0.0366604
Sniffles2.DEL.E2FMD	chr14	78693664	-39	ENSG00000021645	NA	NA	0.466336
Sniffles2.INS.2F97M0	chr1	193010331	40	ENSG00000023572	NA	0.291579	NA
Sniffles2.DEL.240M0	chr1	2436604	-229363220	ENSG00000023572	NA	0.0755165	NA
Sniffles2.DEL.2F9CM0	chr1	193193788	-41	ENSG00000023572	NA	0.0404989	NA
Sniffles2.INS.2F98M0	chr1	193117837	32	ENSG00000023572	NA	0.0391936	NA
Sniffles2.DEL.1088M15	chr22	50521696	-39	ENSG00000025708	0.482481	NA	NA
Sniffles2.DEL.10A9M15	chr22	50597501	-37	ENSG00000025708	0.0460309	NA	NA
Sniffles2.DEL.108DM15	chr22	50552400	-2342	ENSG00000025708	0.0482093	NA	NA
Sniffles2.INS.1092M15	chr22	50608405	889	ENSG00000025708	0.057548	NA	NA
Sniffles2.DEL.1087M15	chr22	50511517	-48	ENSG00000025708	0.482481	NA	NA
Sniffles2.DEL.107BM15	chr22	50496898	-49	ENSG00000025708	0.0685874	NA	NA
Sniffles2.INS.106FM15	chr22	50433565	1635	ENSG00000025708	0.0484229	NA	NA
Sniffles2.DEL.108AM15	chr22	50536946	-3013	ENSG00000025708	0.691019	NA	NA
Sniffles2.DEL.1076M15	chr22	50428041	-53	ENSG00000025708	0.0592338	NA	NA
Sniffles2.DEL.10A8M15	chr22	50599278	-33	ENSG00000025708	0.0413478	NA	NA
Sniffles2.INS.106EM15	chr22	50433701	48	ENSG00000025708	0.521172	NA	NA
Sniffles2.INS.26ADM5	chr6	161119340	36	ENSG00000026652	0.0483367	NA	NA
Sniffles2.DEL.26BCM5	chr6	161240222	-36	ENSG00000026652	0.0442524	NA	NA
Sniffles2.INS.26AEM5	chr6	161153794	36	ENSG00000026652	0.596231	NA	NA
Sniffles2.INS.26B5M5	chr6	161231097	64	ENSG00000026652	0.596231	NA	NA
Sniffles2.DEL.26C9M5	chr6	161369182	-44	ENSG00000026652	0.0515015	NA	NA
Sniffles2.INS.26B8M5	chr6	161281846	33	ENSG00000026652	0.0570758	NA	NA
Sniffles2.DEL.26BAM5	chr6	161225007	-39	ENSG00000026652	0.0415309	NA	NA
Sniffles2.DEL.26CAM5	chr6	161373647	-43	ENSG00000026652	0.0418003	NA	NA
Sniffles2.INS.26ACM5	chr6	161126849	45	ENSG00000026652	0.0420547	NA	NA
Sniffles2.INS.26B3M5	chr6	161218873	32	ENSG00000026652	0.0318802	NA	NA
Sniffles2.INS.26B4M5	chr6	161219925	35	ENSG00000026652	0.0341286	NA	NA
Sniffles2.INS.26C0M5	chr6	161307087	32	ENSG00000026652	0.0440349	NA	NA
Sniffles2.DEL.753M5	chr6	26343598	-7745	ENSG00000026950	NA	NA	0.474163
Sniffles2.DEL.20C9M5	chr6	137250619	-39	ENSG00000027697	NA	0.0469954	NA
Sniffles2.INS.20C5M5	chr6	137253997	37	ENSG00000027697	NA	0.0326872	NA
Sniffles2.DEL.20C3M5	chr6	137107283	-37	ENSG00000027697	NA	0.267273	NA
Sniffles2.DEL.20C8M5	chr6	137233532	-32	ENSG00000027697	NA	0.042082	NA
Sniffles2.INS.20C6M5	chr6	137263733	49	ENSG00000027697	NA	0.0369375	NA
Sniffles2.INS.20CAM5	chr6	137306208	41	ENSG00000027697	NA	0.0360871	NA
Sniffles2.DEL.71BM0	chr1	12090245	-50	ENSG00000028137	NA	0.0492314	NA
Sniffles2.DEL.724M0	chr1	12250986	-47	ENSG00000028137	NA	0.0299503	NA
Sniffles2.DEL.721M0	chr1	12174167	-36	ENSG00000028137	NA	0.292934	NA
Sniffles2.DEL.723M0	chr1	12185123	-36	ENSG00000028137	NA	0.292934	NA
Sniffles2.DEL.240M0	chr1	2436604	-229363220	ENSG00000028137	NA	0.0625675	NA
Sniffles2.INV.24DM0	chr1	2435997	49470862	ENSG00000028137	NA	0.0494734	NA
Sniffles2.DEL.C89ME	chr15	64060269	-31	ENSG00000028528	NA	0.321141	NA
Sniffles2.INS.C83ME	chr15	64003016	34	ENSG00000028528	NA	0.321141	NA
Sniffles2.DEL.C88ME	chr15	64057486	-32	ENSG00000028528	NA	0.042745	NA
Sniffles2.INS.C8BME	chr15	64124156	36	ENSG00000028528	NA	0.0352787	NA
Sniffles2.INS.C8AME	chr15	64119184	47	ENSG00000028528	NA	0.0323493	NA
Sniffles2.INS.C86ME	chr15	64055690	2990	ENSG00000028528	NA	0.0348195	NA
Sniffles2.DEL.C90ME	chr15	64225398	-41	ENSG00000028528	NA	0.0327423	NA
Sniffles2.DUP.C94ME	chr15	64219436	30237	ENSG00000028528	NA	0.0212166	NA
Sniffles2.DUP.78AM3	chr4	19077864	149414098	ENSG00000029559	NA	NA	0.745184
Sniffles2.DEL.789M3	chr4	19083929	-149408019	ENSG00000029559	NA	NA	0.745184
Sniffles2.INS.18EDM3	chr4	87814034	37	ENSG00000029559	NA	NA	0.0468479
Sniffles2.DEL.18EAM3	chr4	87747819	-4607	ENSG00000029559	NA	NA	0.042949
Sniffles2.INS.B08MD	chr14	65770119	44	ENSG00000033170	NA	0.324927	NA
Sniffles2.DEL.AEFMD	chr14	65386989	-2423	ENSG00000033170	NA	0.0377897	NA
Sniffles2.DEL.AEEMD	chr14	65385945	-58	ENSG00000033170	NA	0.0377897	NA
Sniffles2.DEL.B03MD	chr14	65643675	-38	ENSG00000033170	NA	0.0336787	NA
Sniffles2.DEL.AEAMD	chr14	65327129	-36	ENSG00000033170	NA	0.041298	NA
Sniffles2.DEL.AEDMD	chr14	65375301	-88	ENSG00000033170	NA	0.041298	NA
Sniffles2.INS.AF4MD	chr14	65456888	37	ENSG00000033170	NA	0.0294003	NA
Sniffles2.INS.AF7MD	chr14	65580069	39	ENSG00000033170	NA	0.0294003	NA
Sniffles2.DEL.AF9MD	chr14	65537636	-1176	ENSG00000033170	NA	0.0345842	NA
Sniffles2.DEL.AFBMD	chr14	65578681	-39	ENSG00000033170	NA	0.0387674	NA
Sniffles2.DEL.B0EMD	chr14	65745018	-43	ENSG00000033170	NA	0.0418456	NA
Sniffles2.INS.AFDMD	chr14	65644538	1313	ENSG00000033170	NA	0.0251418	NA
Sniffles2.INS.AFCMD	chr14	65624095	53	ENSG00000033170	NA	0.0332468	NA
Sniffles2.DEL.B01MD	chr14	65617769	-37	ENSG00000033170	NA	0.0342811	NA
Sniffles2.DEL.AFAMD	chr14	65559797	-38	ENSG00000033170	NA	0.0342811	NA
Sniffles2.INS.AF8MD	chr14	65586738	71	ENSG00000033170	NA	0.0357828	NA
Sniffles2.DEL.B04MD	chr14	65656133	-38	ENSG00000033170	NA	0.270922	NA
Sniffles2.DEL.B0CMD	chr14	65699146	-38	ENSG00000033170	NA	0.0324335	NA
Sniffles2.INS.AF2MD	chr14	65433787	35	ENSG00000033170	NA	0.0293352	NA
Sniffles2.INS.AF3MD	chr14	65439955	36	ENSG00000033170	NA	0.0309058	NA
Sniffles2.INS.B07MD	chr14	65716992	37	ENSG00000033170	NA	0.220794	NA
Sniffles2.DEL.C81ME	chr15	63878183	-31	ENSG00000035664	NA	0.311261	NA
Sniffles2.INS.C7DME	chr15	63865314	33	ENSG00000035664	NA	0.311261	NA
Sniffles2.INS.C8BME	chr15	64124156	36	ENSG00000035664	NA	0.0370893	NA
Sniffles2.INS.C7EME	chr15	63875045	32	ENSG00000035664	NA	0.0328318	NA
Sniffles2.INS.C8AME	chr15	64119184	47	ENSG00000035664	NA	0.0333423	NA
Sniffles2.INS.C83ME	chr15	64003016	34	ENSG00000035664	NA	0.0328318	NA
Sniffles2.DEL.C89ME	chr15	64060269	-31	ENSG00000035664	NA	0.0328318	NA
Sniffles2.INS.C7AME	chr15	63826815	33	ENSG00000035664	NA	0.268446	NA
Sniffles2.DEL.C88ME	chr15	64057486	-32	ENSG00000035664	NA	0.0392586	NA
Sniffles2.DEL.C80ME	chr15	63833750	-35	ENSG00000035664	NA	0.032572	NA
Sniffles2.INS.C7FME	chr15	63891703	46	ENSG00000035664	NA	0.0278608	NA
Sniffles2.INS.C86ME	chr15	64055690	2990	ENSG00000035664	NA	0.0280888	NA
Sniffles2.INS.36CAM1	chr2	224657333	42	ENSG00000036257	NA	0.0348856	NA
Sniffles2.DEL.36C4M1	chr2	224407159	-37	ENSG00000036257	NA	0.0275974	NA
Sniffles2.DEL.36CBM1	chr2	224626954	-42	ENSG00000036257	NA	0.268451	NA
Sniffles2.DEL.36C1M1	chr2	224390115	-37	ENSG00000036257	NA	0.0358653	NA
Sniffles2.DEL.36CEM1	chr2	224656810	-32	ENSG00000036257	NA	0.0413323	NA
Sniffles2.DEL.36CDM1	chr2	224656164	-2275	ENSG00000036257	NA	0.0394539	NA
Sniffles2.DEL.349M7	chr8	2181360	-5419	ENSG00000036448	NA	NA	0.0475652
Sniffles2.DEL.318M7	chr8	2021747	-39	ENSG00000036448	NA	NA	0.0458163
Sniffles2.INS.33EM7	chr8	2191492	14843	ENSG00000036448	NA	NA	0.0414408
Sniffles2.DEL.362M7	chr8	2202908	-11024	ENSG00000036448	NA	NA	0.0414408
Sniffles2.INS.35EM7	chr8	2261944	43	ENSG00000036448	NA	NA	0.0352385
Sniffles2.INS.2FBM7	chr8	1971058	38	ENSG00000036448	NA	NA	0.0316268
Sniffles2.INV.34DM7	chr8	2182176	546884	ENSG00000036448	NA	NA	0.0241865
Sniffles2.DEL.347M7	chr8	2176072	-1667	ENSG00000036448	NA	NA	0.0450919
Sniffles2.INS.312M7	chr8	2085515	4122	ENSG00000036448	NA	NA	0.58857
Sniffles2.INS.2F9M7	chr8	1968699	1122	ENSG00000036448	NA	NA	0.0353043
Sniffles2.INS.30DM7	chr8	2072291	39	ENSG00000036448	NA	NA	0.0448514
Sniffles2.DEL.321M7	chr8	2088946	-12814	ENSG00000036448	NA	NA	0.050601
Sniffles2.DEL.317M7	chr8	2011261	-45	ENSG00000036448	NA	NA	0.0472243
Sniffles2.INS.328M7	chr8	2139043	51	ENSG00000036448	NA	NA	0.0430388
Sniffles2.INS.32EM7	chr8	2171697	46	ENSG00000036448	NA	NA	0.0430388
Sniffles2.DEL.34CM7	chr8	2190311	-22391	ENSG00000036448	NA	NA	0.0202194
Sniffles2.INS.33DM7	chr8	2191377	12774	ENSG00000036448	NA	NA	0.0317054
Sniffles2.DEL.344M7	chr8	2147890	-5547	ENSG00000036448	NA	NA	0.0492589
Sniffles2.DEL.36AM7	chr8	2236608	-141	ENSG00000036448	NA	NA	0.0411944
Sniffles2.DEL.315M7	chr8	2008142	-45	ENSG00000036448	NA	NA	0.0294703
Sniffles2.DEL.36EM7	chr8	2247970	-1860	ENSG00000036448	NA	NA	0.0347233
Sniffles2.INS.2FDM7	chr8	1993922	34	ENSG00000036448	NA	NA	0.0421269
Sniffles2.INS.309M7	chr8	2010805	35	ENSG00000036448	NA	NA	0.0418017
Sniffles2.INS.30CM7	chr8	2068489	50	ENSG00000036448	NA	NA	0.0308997
Sniffles2.INS.35CM7	chr8	2249197	40	ENSG00000036448	NA	NA	0.0360241
Sniffles2.DEL.2AB4M4	chr5	172975155	-35	ENSG00000037241	NA	0.038331	NA
Sniffles2.INS.2AAEM4	chr5	172923201	42	ENSG00000037241	NA	0.036336	NA
Sniffles2.DEL.2AAAM4	chr5	172877720	-40	ENSG00000037241	NA	0.0324745	NA
Sniffles2.DEL.2AB5M4	chr5	172975453	-7777	ENSG00000037241	NA	0.0244457	NA
Sniffles2.DEL.2AABM4	chr5	172893908	-37	ENSG00000037241	NA	0.0392764	NA
Sniffles2.DEL.2AB9M4	chr5	173015161	-45	ENSG00000037241	NA	0.0371627	NA
Sniffles2.INS.2AB0M4	chr5	172944708	41	ENSG00000037241	NA	0.739615	NA
Sniffles2.INS.2AAFM4	chr5	172936473	37	ENSG00000037241	NA	0.272576	NA
Sniffles2.INS.6E0M4	chr5	14182262	51	ENSG00000038382	NA	0.0326974	NA
Sniffles2.DEL.700M4	chr5	14540807	-45	ENSG00000038382	NA	0.0364698	NA
Sniffles2.INS.6EAM4	chr5	14328413	38	ENSG00000038382	NA	0.0310942	NA
Sniffles2.INS.6E4M4	chr5	14224800	50	ENSG00000038382	NA	0.0316294	NA
Sniffles2.DEL.6E2M4	chr5	14190255	-42	ENSG00000038382	NA	0.0468138	NA
Sniffles2.INS.6F9M4	chr5	14421601	35	ENSG00000038382	NA	0.0305316	NA
Sniffles2.INS.703M4	chr5	14618410	36	ENSG00000038382	NA	0.0385786	NA
Sniffles2.DEL.6E7M4	chr5	14263839	-47	ENSG00000038382	NA	0.0449092	NA
Sniffles2.DUP.6F6M4	chr5	14347009	408	ENSG00000038382	NA	0.0556295	NA
Sniffles2.DEL.6F3M4	chr5	14370260	-1671	ENSG00000038382	NA	0.0549272	NA
Sniffles2.DEL.6FBM4	chr5	14444887	-39	ENSG00000038382	NA	0.037221	NA
Sniffles2.DEL.6DBM4	chr5	14076122	-37	ENSG00000038382	NA	0.0420837	NA
Sniffles2.DEL.6E1M4	chr5	14157400	-49	ENSG00000038382	NA	0.0412082	NA
Sniffles2.DEL.6E6M4	chr5	14207354	-34	ENSG00000038382	NA	0.0590309	NA
Sniffles2.DEL.6F1M4	chr5	14347332	-49	ENSG00000038382	NA	0.0394112	NA
Sniffles2.DEL.6F2M4	chr5	14349044	-43	ENSG00000038382	NA	0.036246	NA
Sniffles2.INS.6DEM4	chr5	14140187	32	ENSG00000038382	NA	0.0315354	NA
Sniffles2.INS.6F8M4	chr5	14403185	598	ENSG00000038382	NA	0.0275676	NA
Sniffles2.INS.17D2M4	chr5	83465164	36	ENSG00000038427	NA	0.257227	NA
Sniffles2.INS.17D5M4	chr5	83511698	37	ENSG00000038427	NA	0.257227	NA
Sniffles2.INS.17D3M4	chr5	83489133	32	ENSG00000038427	NA	0.0375524	NA
Sniffles2.INS.17D6M4	chr5	83555893	55	ENSG00000038427	NA	0.0373264	NA
Sniffles2.DEL.17D4M4	chr5	83465146	-31	ENSG00000038427	NA	0.0376671	NA
Sniffles2.DEL.17D7M4	chr5	83565378	-34	ENSG00000038427	NA	0.0273677	NA
Sniffles2.INS.17D9M4	chr5	83645476	32	ENSG00000038427	NA	0.271977	NA
Sniffles2.INV.DC6M4	chr5	43086249	102513892	ENSG00000038427	NA	0.104848	NA
Sniffles2.INV.DC7M4	chr5	43089182	102510978	ENSG00000038427	NA	0.104818	NA
Sniffles2.DEL.14E6M12	chr19	49931018	-38	ENSG00000039650	NA	0.786904	NA
Sniffles2.DEL.14EAM12	chr19	49947909	-7089	ENSG00000039650	NA	0.814693	NA
Sniffles2.DEL.14E8M12	chr19	49945267	-2623	ENSG00000039650	NA	0.814693	NA
Sniffles2.DEL.14E2M12	chr19	49817947	-42	ENSG00000039650	NA	0.0275208	NA
Sniffles2.DEL.14E3M12	chr19	49828933	-37	ENSG00000039650	NA	0.0275208	NA
Sniffles2.DEL.14DCM12	chr19	49792280	-44	ENSG00000039650	NA	0.0287006	NA
Sniffles2.DEL.14E9M12	chr19	49945270	-9728	ENSG00000039650	NA	0.814693	NA
Sniffles2.INS.14D6M12	chr19	49780006	1353	ENSG00000039650	NA	0.0328349	NA
Sniffles2.INS.14DFM12	chr19	49828805	37	ENSG00000039650	NA	0.0315957	NA
Sniffles2.INS.144BM7	chr8	73395057	57	ENSG00000040341	NA	0.296975	0.048948
Sniffles2.INS.1459M7	chr8	73771285	33	ENSG00000040341	NA	0.0494233	0.0398507
Sniffles2.DEL.1455M7	chr8	73605839	-38	ENSG00000040341	NA	0.0316198	0.0457905
Sniffles2.INS.145DM7	chr8	73821535	53	ENSG00000040341	NA	0.0337347	0.0364807
Sniffles2.DEL.1451M7	chr8	73507113	-44	ENSG00000040341	NA	0.036892	0.593067
Sniffles2.INS.144CM7	chr8	73399867	33	ENSG00000040341	NA	0.0410522	0.0469699
Sniffles2.INS.144EM7	chr8	73483972	44	ENSG00000040341	NA	0.0589953	NA
Sniffles2.INV.10ABM7	chr8	55783192	22608068	ENSG00000040341	NA	0.0381384	NA
Sniffles2.INS.1446M7	chr8	73325987	32	ENSG00000040341	NA	0.0331332	NA
Sniffles2.DEL.1460M7	chr8	73835682	-52	ENSG00000040341	NA	0.0494233	NA
Sniffles2.DEL.1452M7	chr8	73533698	-35	ENSG00000040341	NA	0.0360311	NA
Sniffles2.DEL.144FM7	chr8	73413634	-78	ENSG00000040341	NA	0.0379961	NA
Sniffles2.DEL.CB4M11	chr18	54694694	-10677	ENSG00000041353	NA	NA	0.0327146
Sniffles2.DEL.CB9M11	chr18	54771592	-38	ENSG00000041353	NA	NA	0.0741441
Sniffles2.INS.CB1M11	chr18	54655296	34	ENSG00000041353	NA	NA	0.0398884
Sniffles2.DEL.CBDM11	chr18	54804915	-32	ENSG00000041353	NA	NA	0.035633
Sniffles2.INS.CC0M11	chr18	54930657	36	ENSG00000041353	NA	NA	0.591065
Sniffles2.DEL.346DM0	chr1	215684845	-4254	ENSG00000042781	0.49758	NA	NA
Sniffles2.INS.3468M0	chr1	215627507	44	ENSG00000042781	0.0589448	NA	NA
Sniffles2.DEL.346BM0	chr1	215671934	-40	ENSG00000042781	0.0508594	NA	NA
Sniffles2.INS.347DM0	chr1	216088075	39	ENSG00000042781	0.0356968	NA	NA
Sniffles2.DEL.3471M0	chr1	215743458	-37	ENSG00000042781	0.120334	NA	NA
Sniffles2.DEL.240M0	chr1	2436604	-229363220	ENSG00000042781	0.120334	NA	NA
Sniffles2.INS.347AM0	chr1	216025418	55	ENSG00000042781	0.0544358	NA	NA
Sniffles2.DEL.347FM0	chr1	216030730	-39	ENSG00000042781	0.0316712	NA	NA
Sniffles2.INS.3483M0	chr1	216265228	76	ENSG00000042781	0.0316712	NA	NA
Sniffles2.INS.3488M0	chr1	216370678	32	ENSG00000042781	0.0350015	NA	NA
Sniffles2.DEL.346AM0	chr1	215623430	-37	ENSG00000042781	0.0666626	NA	NA
Sniffles2.DEL.346CM0	chr1	215683228	-34	ENSG00000042781	0.0323681	NA	NA
Sniffles2.DEL.3474M0	chr1	215814449	-41	ENSG00000042781	0.0316116	NA	NA
Sniffles2.DEL.3489M0	chr1	216355309	-31	ENSG00000042781	0.0277176	NA	NA
Sniffles2.DEL.444M8	chr9	17401436	-5550	ENSG00000044459	0.538338	NA	NA
Sniffles2.DEL.42DM8	chr9	17075380	-49	ENSG00000044459	0.043615	NA	NA
Sniffles2.INS.439M8	chr9	17278541	114	ENSG00000044459	0.0451039	NA	NA
Sniffles2.INS.448M8	chr9	17519104	40	ENSG00000044459	0.0451039	NA	NA
Sniffles2.INS.429M8	chr9	17095349	33	ENSG00000044459	0.63638	NA	NA
Sniffles2.DEL.446M8	chr9	17492083	-40	ENSG00000044459	0.0343086	NA	NA
Sniffles2.DEL.445M8	chr9	17455780	-40	ENSG00000044459	0.0448656	NA	NA
Sniffles2.DEL.435M8	chr9	17177842	-40	ENSG00000044459	0.043615	NA	NA
Sniffles2.DEL.436M8	chr9	17178870	-48	ENSG00000044459	0.043615	NA	NA
Sniffles2.DEL.434M8	chr9	17145011	-40	ENSG00000044459	0.043615	NA	NA
Sniffles2.INS.442M8	chr9	17440589	37	ENSG00000044459	0.0347757	NA	NA
Sniffles2.INS.427M8	chr9	17058829	34	ENSG00000044459	0.057306	NA	NA
Sniffles2.DEL.440M8	chr9	17307973	-38	ENSG00000044459	0.0369755	NA	NA
Sniffles2.INS.438M8	chr9	17202305	36	ENSG00000044459	0.0362075	NA	NA
Sniffles2.DEL.43AM8	chr9	17259168	-6066	ENSG00000044459	0.483362	NA	NA
Sniffles2.DEL.42EM8	chr9	17073628	-38	ENSG00000044459	0.0491327	NA	NA
Sniffles2.DEL.441M8	chr9	17359722	-32	ENSG00000044459	0.0280149	NA	NA
Sniffles2.DUP.44CM8	chr9	17581689	52626	ENSG00000044459	0.0352718	NA	NA
Sniffles2.INS.43FM8	chr9	17359726	31	ENSG00000044459	0.0306391	NA	NA
Sniffles2.INS.449M8	chr9	17521266	33	ENSG00000044459	0.0355212	NA	NA
Sniffles2.INS.140BM2	chr3	89198442	149	ENSG00000044524	NA	0.222809	NA
Sniffles2.DEL.1405M2	chr3	89017776	-9202	ENSG00000044524	NA	0.047286	NA
Sniffles2.DEL.140AM2	chr3	89196972	-39	ENSG00000044524	NA	0.0331259	NA
Sniffles2.INS.1416M2	chr3	89387682	148	ENSG00000044524	NA	0.0325573	NA
Sniffles2.DEL.1410M2	chr3	89208438	-39	ENSG00000044524	NA	0.033672	NA
Sniffles2.INS.1414M2	chr3	89342678	35	ENSG00000044524	NA	0.0294044	NA
Sniffles2.INS.140FM2	chr3	89262964	33	ENSG00000044524	NA	0.0280195	NA
Sniffles2.DEL.1427M2	chr3	89519342	-46	ENSG00000044524	NA	0.0379954	NA
Sniffles2.DEL.141CM2	chr3	89485670	-35	ENSG00000044524	NA	0.0380536	NA
Sniffles2.INS.1425M2	chr3	89508493	44	ENSG00000044524	NA	0.0380536	NA
Sniffles2.DEL.1406M2	chr3	89032337	-37	ENSG00000044524	NA	0.0404001	NA
Sniffles2.DEL.141BM2	chr3	89482282	-15644	ENSG00000044524	NA	0.0274483	NA
Sniffles2.DEL.1413M2	chr3	89234818	-50	ENSG00000044524	NA	0.0274483	NA
Sniffles2.DEL.5D0M2	chr3	24946384	-64514440	ENSG00000044524	NA	0.10719	NA
Sniffles2.INV.118DM2	chr3	77763676	91788489	ENSG00000044524	NA	0.0540458	NA
Sniffles2.INV.118DM2	chr3	77763676	91788489	ENSG00000047457	NA	0.0135091	NA
Sniffles2.INS.21C7M2	chr3	149175665	32	ENSG00000047457	NA	0.0098249	NA
Sniffles2.INS.21C6M2	chr3	149171675	42	ENSG00000047457	NA	0.0334371	NA
Sniffles2.INS.21CDM2	chr3	149195928	35	ENSG00000047457	NA	0.0296856	NA
Sniffles2.DEL.1707M2	chr3	98839055	-78433322	ENSG00000047457	NA	0.0144131	NA
Sniffles2.DEL.21C9M2	chr3	149097912	-46	ENSG00000047457	NA	0.0342599	NA
Sniffles2.DEL.21CEM2	chr3	149213632	-34	ENSG00000047457	NA	0.0331418	NA
Sniffles2.INS.21C5M2	chr3	149097889	34	ENSG00000047457	NA	0.0329171	NA
Sniffles2.INS.21C8M2	chr3	149191517	187	ENSG00000047457	NA	0.0326917	NA
Sniffles2.INS.21D1M2	chr3	149301698	43	ENSG00000047457	NA	0.28017	NA
Sniffles2.INS.1CCEM5	chr6	117358354	43	ENSG00000047936	NA	0.0319931	NA
Sniffles2.DEL.1CCFM5	chr6	117326090	-42	ENSG00000047936	NA	0.0311405	NA
Sniffles2.INS.1CCDM5	chr6	117315942	57	ENSG00000047936	NA	0.0301551	NA
Sniffles2.INS.1CD2M5	chr6	117447698	306	ENSG00000047936	NA	0.240697	NA
Sniffles2.DEL.7D2M6	chr7	18640358	-35	ENSG00000048052	0.436075	NA	NA
Sniffles2.DEL.7C6M6	chr7	18356668	-963	ENSG00000048052	0.0473558	NA	NA
Sniffles2.DEL.7DAM6	chr7	18869151	-35	ENSG00000048052	0.460583	NA	NA
Sniffles2.INS.7AEM6	chr7	17989461	36	ENSG00000048052	0.543092	NA	NA
Sniffles2.DEL.7DEM6	chr7	18904723	-40	ENSG00000048052	0.0374732	NA	NA
Sniffles2.INS.7DCM6	chr7	18905874	39	ENSG00000048052	0.0340823	NA	NA
Sniffles2.INS.7B6M6	chr7	18081733	6023	ENSG00000048052	0.0480119	NA	NA
Sniffles2.DEL.7E5M6	chr7	18999543	-39	ENSG00000048052	0.0523202	NA	NA
Sniffles2.INS.7C9M6	chr7	18451440	46	ENSG00000048052	0.0342286	NA	NA
Sniffles2.DEL.7C4M6	chr7	18303377	-34	ENSG00000048052	0.0355782	NA	NA
Sniffles2.DEL.7DFM6	chr7	18905197	-1013	ENSG00000048052	0.0472075	NA	NA
Sniffles2.DEL.7B7M6	chr7	18039590	-31	ENSG00000048052	0.0466577	NA	NA
Sniffles2.INS.7BFM6	chr7	18232357	62	ENSG00000048052	0.0350818	NA	NA
Sniffles2.INS.7CFM6	chr7	18652881	35	ENSG00000048052	0.0391207	NA	NA
Sniffles2.INS.7DDM6	chr7	18959093	37	ENSG00000048052	0.0370272	NA	NA
Sniffles2.DEL.7CEM6	chr7	18541238	-919	ENSG00000048052	0.0621695	NA	NA
Sniffles2.DEL.7D9M6	chr7	18859855	-36	ENSG00000048052	0.037374	NA	NA
Sniffles2.DEL.7D3M6	chr7	18651576	-989	ENSG00000048052	0.0554678	NA	NA
Sniffles2.INS.7BBM6	chr7	18129258	67	ENSG00000048052	0.0415656	NA	NA
Sniffles2.DEL.7C5M6	chr7	18310813	-34	ENSG00000048052	0.0375714	NA	NA
Sniffles2.INS.7CAM6	chr7	18457810	73	ENSG00000048052	0.037271	NA	NA
Sniffles2.INS.7E4M6	chr7	19047719	39	ENSG00000048052	0.0571687	NA	NA
Sniffles2.DEL.CEAM5	chr6	42160966	-1225	ENSG00000048545	NA	0.0503878	NA
Sniffles2.DEL.CF1M5	chr6	42247947	-50	ENSG00000048545	NA	0.0316601	NA
Sniffles2.DEL.CE8M5	chr6	42123454	-31	ENSG00000048545	NA	0.0346516	NA
Sniffles2.DEL.CEBM5	chr6	42192368	-34	ENSG00000048545	NA	0.0362931	NA
Sniffles2.DEL.CF3M5	chr6	42277899	-34	ENSG00000048545	NA	0.0304925	NA
Sniffles2.INS.CEDM5	chr6	42215360	33	ENSG00000048545	NA	0.0290144	NA
Sniffles2.INS.CEEM5	chr6	42233591	31	ENSG00000048545	NA	0.0331222	NA
Sniffles2.INS.13EBM4	chr5	65513040	60	ENSG00000049192	NA	0.0385433	NA
Sniffles2.INS.13E2M4	chr5	65303040	120	ENSG00000049192	NA	0.0691682	NA
Sniffles2.INV.DC7M4	chr5	43089182	102510978	ENSG00000049192	NA	0.0744627	NA
Sniffles2.DEL.13DDM4	chr5	65099461	-41	ENSG00000049192	NA	0.0383841	NA
Sniffles2.INS.13E3M4	chr5	65315699	46	ENSG00000049192	NA	0.233166	NA
Sniffles2.INS.13EDM4	chr5	65573482	31	ENSG00000049192	NA	0.0377796	NA
Sniffles2.DEL.13DAM4	chr5	65084101	-1219	ENSG00000049192	NA	0.0377796	NA
Sniffles2.DEL.13E1M4	chr5	65253813	-31	ENSG00000049192	NA	0.308738	NA
Sniffles2.DEL.13EAM4	chr5	65414401	-41	ENSG00000049192	NA	0.0350534	NA
Sniffles2.INS.13ECM4	chr5	65530456	37	ENSG00000049192	NA	0.0376245	NA
Sniffles2.DEL.13DEM4	chr5	65144657	-1697	ENSG00000049192	NA	0.0327175	NA
Sniffles2.DEL.13E7M4	chr5	65367838	-43	ENSG00000049192	NA	0.0346986	NA
Sniffles2.DEL.13E9M4	chr5	65398807	-37	ENSG00000049192	NA	0.0320841	NA
Sniffles2.INS.13D6M4	chr5	65053339	39	ENSG00000049192	NA	0.745428	NA
Sniffles2.INS.13EEM4	chr5	65578787	48	ENSG00000049192	NA	0.0282893	NA
Sniffles2.INV.DC6M4	chr5	43086249	102513892	ENSG00000049192	NA	0.455171	NA
Sniffles2.DEL.63EM0	chr1	9238054	-1843	ENSG00000049239	NA	0.0886041	0.684476
Sniffles2.DEL.63FM0	chr1	9277753	-4059	ENSG00000049239	NA	NA	0.0580506
Sniffles2.INS.639M0	chr1	9250627	44	ENSG00000049239	NA	0.0412575	0.0518983
Sniffles2.INS.632M0	chr1	9155500	48	ENSG00000049239	NA	0.0372149	0.0327698
Sniffles2.DEL.63DM0	chr1	9230582	-40	ENSG00000049239	NA	NA	0.0395538
Sniffles2.DEL.240M0	chr1	2436604	-229363220	ENSG00000049239	NA	0.324795	0.0178199
Sniffles2.DEL.640M0	chr1	9280071	-35	ENSG00000049239	NA	0.261126	0.609219
Sniffles2.INS.638M0	chr1	9223593	40	ENSG00000049239	NA	0.272099	0.0383201
Sniffles2.INS.63BM0	chr1	9280489	36	ENSG00000049239	NA	0.0265019	0.0375841
Sniffles2.INS.643M0	chr1	9361157	32	ENSG00000049239	NA	0.24355	0.348277
Sniffles2.INV.24DM0	chr1	2435997	49470862	ENSG00000049239	NA	0.0348758	0.0169402
Sniffles2.INS.63AM0	chr1	9258662	58	ENSG00000049239	NA	0.0412575	NA
Sniffles2.DEL.647M0	chr1	9365195	-1449	ENSG00000049239	NA	0.0344007	NA
Sniffles2.DEL.5C2M0	chr1	7849246	-37	ENSG00000049245	NA	0.0372098	NA
Sniffles2.INV.24DM0	chr1	2435997	49470862	ENSG00000049245	NA	0.25635	NA
Sniffles2.DEL.5B8M0	chr1	7775776	-41	ENSG00000049245	NA	0.038277	NA
Sniffles2.DEL.240M0	chr1	2436604	-229363220	ENSG00000049245	NA	0.0413647	NA
Sniffles2.INS.5B1M0	chr1	7688012	33	ENSG00000049245	NA	0.0413647	NA
Sniffles2.DEL.5B7M0	chr1	7718505	-40	ENSG00000049245	NA	0.0418562	NA
Sniffles2.INS.5B4M0	chr1	7718555	34	ENSG00000049245	NA	0.0354378	NA
Sniffles2.DEL.5BAM0	chr1	7783794	-48	ENSG00000049245	NA	0.0209368	NA
Sniffles2.INS.5B5M0	chr1	7715433	37	ENSG00000049245	NA	0.0370393	NA
Sniffles2.DEL.5B9M0	chr1	7782294	-39	ENSG00000049245	NA	0.026937	NA
Sniffles2.INS.5B6M0	chr1	7782647	43	ENSG00000049245	NA	0.230002	NA
Sniffles2.INS.5BCM0	chr1	7806813	32	ENSG00000049245	NA	0.0312591	NA
Sniffles2.DEL.5CEM0	chr1	7924310	-31	ENSG00000049249	NA	NA	0.0428759
Sniffles2.DEL.5CDM0	chr1	7915333	-2912	ENSG00000049249	NA	NA	0.812312
Sniffles2.DEL.240M0	chr1	2436604	-229363220	ENSG00000049249	NA	NA	0.902571
Sniffles2.INS.5CBM0	chr1	7990878	34	ENSG00000049249	NA	NA	0.0296228
Sniffles2.INV.24DM0	chr1	2435997	49470862	ENSG00000049249	NA	NA	0.216106
Sniffles2.INS.150BM16	chrX	74751641	38	ENSG00000050030	0.038969	NA	NA
Sniffles2.DUP.1513M16	chrX	74933496	21273	ENSG00000050030	0.733187	NA	NA
Sniffles2.INS.1514M16	chrX	74997602	48	ENSG00000050030	0.0633805	NA	NA
Sniffles2.DEL.94AM16	chrX	11713317	-83873878	ENSG00000050030	0.0793846	NA	NA
Sniffles2.DEL.1511M16	chrX	74935343	-36	ENSG00000050030	0.0505469	NA	NA
Sniffles2.DEL.150DM16	chrX	74796174	-38	ENSG00000050030	0.0349257	NA	NA
Sniffles2.DEL.1512M16	chrX	74937124	-47	ENSG00000050030	0.0481271	NA	NA
Sniffles2.INS.150AM16	chrX	74744921	35	ENSG00000050030	0.399738	NA	NA
Sniffles2.DEL.E5FMB	chr12	50193267	-41	ENSG00000050405	NA	0.769191	NA
Sniffles2.DEL.E5DMB	chr12	50170578	-42	ENSG00000050405	NA	0.0305389	NA
Sniffles2.DEL.E6EMB	chr12	50357023	-36	ENSG00000050405	NA	0.0424804	NA
Sniffles2.INS.E58MB	chr12	50117582	34	ENSG00000050405	NA	0.0373242	NA
Sniffles2.INS.E5BMB	chr12	50193587	46	ENSG00000050405	NA	0.0332034	NA
Sniffles2.DEL.E6CMB	chr12	50352243	-55	ENSG00000050405	NA	0.0432389	NA
Sniffles2.DEL.E6FMB	chr12	50373041	-36	ENSG00000050405	NA	0.280404	NA
Sniffles2.INS.E55MB	chr12	50092263	33	ENSG00000050405	NA	0.0325511	NA
Sniffles2.INS.E57MB	chr12	50112932	35	ENSG00000050405	NA	0.0400486	NA
Sniffles2.INS.E60MB	chr12	50263875	32	ENSG00000050405	NA	0.0332034	NA
Sniffles2.DEL.E64MB	chr12	50292246	-37	ENSG00000050405	NA	0.0332034	NA
Sniffles2.INS.E68MB	chr12	50338844	42	ENSG00000050405	NA	0.0373236	NA
Sniffles2.DEL.E6DMB	chr12	50353849	-38	ENSG00000050405	NA	0.042348	NA
Sniffles2.DEL.E65MB	chr12	50293488	-1792	ENSG00000050405	NA	0.0468389	NA
Sniffles2.INS.E6BMB	chr12	50376888	39	ENSG00000050405	NA	0.0326153	NA
Sniffles2.INS.E5AMB	chr12	50161785	38	ENSG00000050405	NA	0.0373925	NA
Sniffles2.DEL.E62MB	chr12	50233633	-51	ENSG00000050405	NA	0.231425	NA
Sniffles2.DUP.7BEMB	chr12	25803193	78162868	ENSG00000050405	NA	0.0548202	NA
Sniffles2.INS.E61MB	chr12	50292584	49	ENSG00000050405	NA	0.038592	NA
Sniffles2.INS.74FME	chr15	40608683	34	ENSG00000051180	NA	NA	0.0353563
Sniffles2.INS.750ME	chr15	40632009	33	ENSG00000051180	NA	0.0337326	0.0344128
Sniffles2.DEL.75FME	chr15	40735592	-35	ENSG00000051180	NA	0.0300704	0.0325702
Sniffles2.DEL.760ME	chr15	40760820	-45	ENSG00000051180	NA	0.0349982	0.040979
Sniffles2.INS.753ME	chr15	40683543	43	ENSG00000051180	NA	0.0335315	0.0309739
Sniffles2.INS.75CME	chr15	40736086	42	ENSG00000051180	NA	0.0270643	0.381178
Sniffles2.INS.75EME	chr15	40789904	33	ENSG00000051180	NA	0.0349132	NA
Sniffles2.DEL.763ME	chr15	40819376	-2379	ENSG00000051180	NA	0.0393879	NA
Sniffles2.INS.751ME	chr15	40659629	32	ENSG00000051180	NA	0.0362764	NA
Sniffles2.INS.754ME	chr15	40681388	32	ENSG00000051180	NA	0.274398	NA
Sniffles2.INS.2244M4	chr5	133352286	38	ENSG00000053108	NA	0.0261016	NA
Sniffles2.DEL.2249M4	chr5	133350088	-48	ENSG00000053108	NA	0.0276971	NA
Sniffles2.DEL.224DM4	chr5	133435019	-38	ENSG00000053108	NA	0.0310043	NA
Sniffles2.INS.223EM4	chr5	133216629	36	ENSG00000053108	NA	0.0310043	NA
Sniffles2.DEL.224EM4	chr5	133445296	-40	ENSG00000053108	NA	0.0337735	NA
Sniffles2.INS.223AM4	chr5	133146567	2274	ENSG00000053108	NA	0.0370629	NA
Sniffles2.INS.2247M4	chr5	133380006	46	ENSG00000053108	NA	0.0281327	NA
Sniffles2.INS.2255M4	chr5	133625761	1844	ENSG00000053108	NA	0.0317925	NA
Sniffles2.INS.224CM4	chr5	133470515	36	ENSG00000053108	NA	0.0292801	NA
Sniffles2.DEL.2242M4	chr5	133238994	-43	ENSG00000053108	NA	0.0304431	NA
Sniffles2.DEL.2251M4	chr5	133539428	-41	ENSG00000053108	NA	0.035937	NA
Sniffles2.INS.2245M4	chr5	133358592	32	ENSG00000053108	NA	0.0268412	NA
Sniffles2.INV.DC6M4	chr5	43086249	102513892	ENSG00000053108	NA	0.0662171	NA
Sniffles2.INV.DC7M4	chr5	43089182	102510978	ENSG00000053108	NA	0.42393	NA
Sniffles2.INS.94BM0	chr1	19245628	32	ENSG00000053372	NA	0.0356775	NA
Sniffles2.INS.945M0	chr1	19190313	31	ENSG00000053372	NA	0.0360154	NA
Sniffles2.DEL.948M0	chr1	19195968	-40	ENSG00000053372	NA	0.0360154	NA
Sniffles2.DEL.94FM0	chr1	19320699	-1130	ENSG00000053372	NA	0.0324536	NA
Sniffles2.INS.942M0	chr1	19159613	34	ENSG00000053372	NA	0.0355124	NA
Sniffles2.DEL.240M0	chr1	2436604	-229363220	ENSG00000053372	NA	0.0364801	NA
Sniffles2.INV.24DM0	chr1	2435997	49470862	ENSG00000053372	NA	0.234594	NA
Sniffles2.INV.89CM0	chr1	16954363	131058967	ENSG00000053372	NA	0.231912	NA
Sniffles2.INS.94AM0	chr1	19216234	33	ENSG00000053372	NA	0.0375622	NA
Sniffles2.INS.94DM0	chr1	19349426	33	ENSG00000053372	NA	0.248381	NA
Sniffles2.INS.28EFM2	chr3	183106082	31	ENSG00000053524	0.582833	NA	NA
Sniffles2.DEL.2901M2	chr3	183314908	-34	ENSG00000053524	0.0525844	NA	NA
Sniffles2.INS.28F8M2	chr3	183262206	40	ENSG00000053524	0.430825	NA	NA
Sniffles2.DEL.2904M2	chr3	183360988	-36	ENSG00000053524	0.0330934	NA	NA
Sniffles2.DEL.28F3M2	chr3	183116403	-40	ENSG00000053524	0.548567	NA	NA
Sniffles2.DEL.28F5M2	chr3	183171494	-48	ENSG00000053524	0.548567	NA	NA
Sniffles2.DEL.2902M2	chr3	183342631	-35	ENSG00000053524	0.0298313	NA	NA
Sniffles2.INS.28F0M2	chr3	183116905	32	ENSG00000053524	0.492592	NA	NA
Sniffles2.INS.28FEM2	chr3	183314938	510	ENSG00000053524	0.0415347	NA	NA
Sniffles2.INS.28FFM2	chr3	183351191	34	ENSG00000053524	0.032485	NA	NA
Sniffles2.DEL.DF1M0	chr1	36252822	-35	ENSG00000054116	NA	0.0433417	NA
Sniffles2.INS.DE3M0	chr1	36133150	39	ENSG00000054116	NA	0.0401839	NA
Sniffles2.INS.DE7M0	chr1	36201582	34	ENSG00000054116	NA	0.0341492	NA
Sniffles2.INV.24DM0	chr1	2435997	49470862	ENSG00000054116	NA	0.0143158	NA
Sniffles2.INV.89CM0	chr1	16954363	131058967	ENSG00000054116	NA	0.0141057	NA
Sniffles2.INS.DE2M0	chr1	36126704	36	ENSG00000054116	NA	0.038677	NA
Sniffles2.DEL.DE1M0	chr1	36069522	-39	ENSG00000054116	NA	0.0344721	NA
Sniffles2.DEL.240M0	chr1	2436604	-229363220	ENSG00000054116	NA	0.0182837	NA
Sniffles2.DEL.DE4M0	chr1	36121029	-36	ENSG00000054116	NA	0.036963	NA
Sniffles2.DEL.DE6M0	chr1	36192867	-56	ENSG00000054116	NA	0.0368484	NA
Sniffles2.INS.1FA9M8	chr9	136875712	3250	ENSG00000054148	NA	0.0385124	NA
Sniffles2.DEL.1FBDM8	chr9	136922907	-41	ENSG00000054148	NA	0.0295069	NA
Sniffles2.DEL.1FBCM8	chr9	136908166	-47	ENSG00000054148	NA	0.0295069	NA
Sniffles2.INS.1FB5M8	chr9	136901623	41	ENSG00000054148	NA	0.0321259	NA
Sniffles2.INS.1FAAM8	chr9	136890034	38	ENSG00000054148	NA	0.0290678	NA
Sniffles2.DEL.1FB0M8	chr9	136848933	-33	ENSG00000054148	NA	0.0505642	NA
Sniffles2.INS.1FA7M8	chr9	136833297	40	ENSG00000054148	NA	0.0348018	NA
Sniffles2.INS.1FA3M8	chr9	136802798	3638	ENSG00000054148	NA	0.261796	NA
Sniffles2.DEL.1FB3M8	chr9	136890089	-48	ENSG00000054148	NA	0.0276586	NA
Sniffles2.DEL.1FAEM8	chr9	136825946	-41	ENSG00000054148	NA	0.0400938	NA
Sniffles2.DEL.1FB1M8	chr9	136877076	-31	ENSG00000054148	NA	0.28799	NA
Sniffles2.DEL.1FB2M8	chr9	136886774	-37	ENSG00000054148	NA	0.714253	NA
Sniffles2.DEL.1FBFM8	chr9	136945020	-39	ENSG00000054148	NA	0.0293539	NA
Sniffles2.INS.1FA4M8	chr9	136802809	5231	ENSG00000054148	NA	0.0364131	NA
Sniffles2.INS.1FA8M8	chr9	136848991	38	ENSG00000054148	NA	0.0363558	NA
Sniffles2.INS.1FB6M8	chr9	136911847	33	ENSG00000054148	NA	0.0313889	NA
Sniffles2.INS.1FB7M8	chr9	136922691	45	ENSG00000054148	NA	0.0298572	NA
Sniffles2.INS.1FDDM8	chr9	137144772	1383	ENSG00000054179	NA	0.0323187	NA
Sniffles2.DEL.1FE8M8	chr9	137151060	-40	ENSG00000054179	NA	0.0410361	NA
Sniffles2.INS.1FC5M8	chr9	136999643	42	ENSG00000054179	NA	0.0374238	NA
Sniffles2.DEL.1FC1M8	chr9	136954473	-40	ENSG00000054179	NA	0.0340157	NA
Sniffles2.DEL.1FC3M8	chr9	136978665	-40	ENSG00000054179	NA	0.0266584	NA
Sniffles2.INS.1FC8M8	chr9	137050065	1912	ENSG00000054179	NA	0.0431729	NA
Sniffles2.INS.1FC9M8	chr9	137050097	2789	ENSG00000054179	NA	0.296897	NA
Sniffles2.DEL.1FCFM8	chr9	137031909	-48	ENSG00000054179	NA	0.0334344	NA
Sniffles2.DEL.1FE3M8	chr9	137105334	-31	ENSG00000054179	NA	0.0394167	NA
Sniffles2.DEL.1FCEM8	chr9	137003791	-56	ENSG00000054179	NA	0.0429849	NA
Sniffles2.DEL.1FE7M8	chr9	137150377	-49	ENSG00000054179	NA	0.0429849	NA
Sniffles2.DEL.1FE2M8	chr9	137103452	-38	ENSG00000054179	NA	0.0502094	NA
Sniffles2.DEL.1FD0M8	chr9	137050114	-36	ENSG00000054179	NA	0.0502094	NA
Sniffles2.INS.1FCCM8	chr9	137092439	48	ENSG00000054179	NA	0.0341076	NA
Sniffles2.DUP.1FEBM8	chr9	137050045	257	ENSG00000054179	NA	0.615648	NA
Sniffles2.INS.1FD7M8	chr9	137104900	36	ENSG00000054179	NA	0.0341076	NA
Sniffles2.INS.1FDBM8	chr9	137131536	31	ENSG00000054179	NA	0.0343074	NA
Sniffles2.INS.2957M1	chr2	159746428	41	ENSG00000054219	NA	0.0254932	NA
Sniffles2.INS.2958M1	chr2	159784674	38	ENSG00000054219	NA	0.039928	NA
Sniffles2.INS.2960M1	chr2	159881608	86	ENSG00000054219	NA	0.034022	NA
Sniffles2.INS.2959M1	chr2	159794303	38	ENSG00000054219	NA	0.0349045	NA
Sniffles2.DEL.295AM1	chr2	159764224	-36	ENSG00000054219	NA	0.249353	NA
Sniffles2.DEL.2962M1	chr2	159873745	-86	ENSG00000054219	NA	0.689125	NA
Sniffles2.INS.295BM1	chr2	159840006	33	ENSG00000054219	NA	0.225451	NA
Sniffles2.INS.3B04M0	chr1	241772452	33	ENSG00000054277	0.0639429	NA	NA
Sniffles2.DEL.3AEAM0	chr1	241491766	-39	ENSG00000054277	0.620322	NA	NA
Sniffles2.INS.3B03M0	chr1	241762188	6096	ENSG00000054277	0.0606894	NA	NA
Sniffles2.INS.3AF5M0	chr1	241613811	117	ENSG00000054277	0.0508921	NA	NA
Sniffles2.INS.3AEDM0	chr1	241539384	31	ENSG00000054277	0.0685099	NA	NA
Sniffles2.DUP.399EM0	chr1	237019421	10887789	ENSG00000054277	0.788132	NA	NA
Sniffles2.DEL.3B06M0	chr1	241746027	-44	ENSG00000054277	0.0685099	NA	NA
Sniffles2.DEL.3AFCM0	chr1	241614729	-39	ENSG00000054277	0.0358476	NA	NA
Sniffles2.INS.3B00M0	chr1	241703790	40	ENSG00000054277	0.0607875	NA	NA
Sniffles2.DEL.3AF4M0	chr1	241572825	-8138	ENSG00000054277	0.0916556	NA	NA
Sniffles2.DEL.3AF2M0	chr1	241569263	-11700	ENSG00000054277	0.0916556	NA	NA
Sniffles2.DEL.3AF3M0	chr1	241569263	-3554	ENSG00000054277	0.0916556	NA	NA
Sniffles2.INS.3AEBM0	chr1	241498695	33	ENSG00000054277	0.554244	NA	NA
Sniffles2.INS.3AF7M0	chr1	241624198	57	ENSG00000054277	0.0280813	NA	NA
Sniffles2.DEL.332DM0	chr1	210443456	-46	ENSG00000054392	0.497151	NA	NA
Sniffles2.DEL.3331M0	chr1	210540475	-36	ENSG00000054392	0.0363415	NA	NA
Sniffles2.INS.331EM0	chr1	210267943	36	ENSG00000054392	0.061076	NA	NA
Sniffles2.DEL.3327M0	chr1	210311153	-37	ENSG00000054392	0.0463322	NA	NA
Sniffles2.DEL.333DM0	chr1	210654021	-42	ENSG00000054392	0.0367963	NA	NA
Sniffles2.INS.3326M0	chr1	210326959	31	ENSG00000054392	0.617514	NA	NA
Sniffles2.INS.3325M0	chr1	210310688	2561	ENSG00000054392	0.0696348	NA	NA
Sniffles2.DUP.333EM0	chr1	210653882	342	ENSG00000054392	0.617514	NA	NA
Sniffles2.DEL.240M0	chr1	2436604	-229363220	ENSG00000054392	0.74372	NA	NA
Sniffles2.DEL.3343M0	chr1	210724199	-38	ENSG00000054392	0.74372	NA	NA
Sniffles2.DEL.3321M0	chr1	210232562	-39	ENSG00000054392	0.0552004	NA	NA
Sniffles2.DEL.3324M0	chr1	210293066	-39	ENSG00000054392	0.0604122	NA	NA
Sniffles2.DEL.3322M0	chr1	210278113	-37	ENSG00000054392	0.0469085	NA	NA
Sniffles2.DEL.332CM0	chr1	210428025	-12818	ENSG00000054392	0.647139	NA	NA
Sniffles2.INS.3342M0	chr1	210759509	38	ENSG00000054392	0.0770177	NA	NA
Sniffles2.INS.14D9MA	chr11	74785200	63	ENSG00000054938	NA	0.0374782	NA
Sniffles2.DEL.14DBMA	chr11	74708892	-38	ENSG00000054938	NA	0.0362551	NA
Sniffles2.DEL.14D7MA	chr11	74667966	-45	ENSG00000054938	NA	0.0362551	NA
Sniffles2.DEL.14DAMA	chr11	74702767	-40	ENSG00000054938	NA	0.902402	NA
Sniffles2.INS.14D5MA	chr11	74693720	39	ENSG00000054938	NA	0.303055	NA
Sniffles2.DEL.14DFMA	chr11	74814408	-40	ENSG00000054938	NA	0.0416923	NA
Sniffles2.DEL.14D6MA	chr11	74632880	-34	ENSG00000054938	NA	0.707366	NA
Sniffles2.INS.14D2MA	chr11	74609374	35	ENSG00000054938	NA	0.0307763	NA
Sniffles2.INS.2A83M6	chr7	152307255	39	ENSG00000055609	NA	NA	0.0519037
Sniffles2.DEL.2A9EM6	chr7	152466207	-38	ENSG00000055609	NA	NA	0.0427421
Sniffles2.DEL.2A9FM6	chr7	152467648	-665	ENSG00000055609	NA	NA	0.0235347
Sniffles2.INS.2A95M6	chr7	152472716	34	ENSG00000055609	NA	NA	0.0232153
Sniffles2.INS.2A84M6	chr7	152363601	37	ENSG00000055609	NA	NA	0.655688
Sniffles2.DEL.2A8BM6	chr7	152307191	-40	ENSG00000055609	NA	NA	0.0448197
Sniffles2.INS.2A98M6	chr7	152487328	47	ENSG00000055609	NA	NA	0.0448197
Sniffles2.INS.2A97M6	chr7	152481542	33	ENSG00000055609	NA	NA	0.0235347
Sniffles2.INS.2A99M6	chr7	152488772	41	ENSG00000055609	NA	NA	0.037208
Sniffles2.INS.2A7DM6	chr7	152255117	35	ENSG00000055609	NA	NA	0.0625996
Sniffles2.DEL.2A8CM6	chr7	152320453	-4900	ENSG00000055609	NA	NA	0.0644821
Sniffles2.DEL.2A8DM6	chr7	152384551	-36	ENSG00000055609	NA	NA	0.0555799
Sniffles2.DEL.2A9DM6	chr7	152449857	-61	ENSG00000055609	NA	NA	0.031254
Sniffles2.INS.2A89M6	chr7	152384570	3155	ENSG00000055609	NA	NA	0.0408642
Sniffles2.INV.298EM6	chr7	149854576	3932158	ENSG00000055609	NA	NA	0.0067523
Sniffles2.INS.6A3M16	chrX	2773553	1280	ENSG00000056998	NA	0.0337426	NA
Sniffles2.INS.6A0M16	chrX	2732887	38	ENSG00000056998	NA	0.264578	NA
Sniffles2.DEL.6A6M16	chrX	2765750	-39	ENSG00000056998	NA	0.0436409	NA
Sniffles2.INV.69CM16	chrX	2614040	140092	ENSG00000056998	NA	0.0585274	NA
Sniffles2.DEL.6A9M16	chrX	2784375	-45	ENSG00000056998	NA	0.0474902	NA
Sniffles2.INS.6A4M16	chrX	2775582	38	ENSG00000056998	NA	0.0363376	NA
Sniffles2.DEL.6B1M16	chrX	2857069	-44	ENSG00000056998	NA	0.0474902	NA
Sniffles2.DEL.6B7M16	chrX	2922852	-33	ENSG00000056998	NA	0.0303663	NA
Sniffles2.INS.6B4M16	chrX	2967004	47	ENSG00000056998	NA	0.0376407	NA
Sniffles2.INS.1700M2	chr3	98821943	43	ENSG00000057019	0.0396691	NA	NA
Sniffles2.DEL.1707M2	chr3	98839055	-78433322	ENSG00000057019	0.0441676	NA	NA
Sniffles2.INV.118DM2	chr3	77763676	91788489	ENSG00000057019	0.0441676	NA	NA
Sniffles2.INS.170AM2	chr3	98987168	65	ENSG00000057019	0.0588248	NA	NA
Sniffles2.DEL.170BM2	chr3	98906002	-38	ENSG00000057019	0.0480951	NA	NA
Sniffles2.INS.1703M2	chr3	98838445	45	ENSG00000057019	0.0313886	NA	NA
Sniffles2.INS.1709M2	chr3	98966739	31	ENSG00000057019	0.058036	NA	NA
Sniffles2.DEL.1A7AM5	chr6	105955967	-2379	ENSG00000057663	NA	0.0367607	NA
Sniffles2.INS.1A7CM5	chr6	106012221	41	ENSG00000057663	NA	0.0388148	NA
Sniffles2.DEL.1A8AM5	chr6	106233244	-428	ENSG00000057663	NA	0.039249	NA
Sniffles2.INS.1A84M5	chr6	106111882	32	ENSG00000057663	NA	0.0393187	NA
Sniffles2.DEL.1A90M5	chr6	106297724	-38	ENSG00000057663	NA	0.0299361	NA
Sniffles2.DEL.1A7BM5	chr6	105960261	-45	ENSG00000057663	NA	0.0367857	NA
Sniffles2.DEL.1A81M5	chr6	106019258	-33	ENSG00000057663	NA	0.0396715	NA
Sniffles2.DEL.1A89M5	chr6	106208525	-41	ENSG00000057663	NA	0.0344046	NA
Sniffles2.INS.1A85M5	chr6	106144470	34	ENSG00000057663	NA	0.254616	NA
Sniffles2.INS.1A7DM5	chr6	106038015	32	ENSG00000057663	NA	0.254616	NA
Sniffles2.DEL.1A92M5	chr6	106331500	-40	ENSG00000057663	NA	0.346532	NA
Sniffles2.DEL.1A83M5	chr6	106091991	-37	ENSG00000057663	NA	0.0414585	NA
Sniffles2.INS.1A7EM5	chr6	106054295	188	ENSG00000057663	NA	0.262098	NA
Sniffles2.INS.177DMB	chr12	94489901	1861	ENSG00000057704	NA	0.0382703	NA
Sniffles2.DEL.1786MB	chr12	94564562	-40	ENSG00000057704	NA	0.0431557	NA
Sniffles2.DEL.1788MB	chr12	94602921	-41	ENSG00000057704	NA	0.034029	NA
Sniffles2.INS.178BMB	chr12	94740854	32	ENSG00000057704	NA	0.0694383	NA
Sniffles2.DEL.1789MB	chr12	94636272	-3461	ENSG00000057704	NA	0.0694383	NA
Sniffles2.DEL.178AMB	chr12	94639672	-32	ENSG00000057704	NA	0.0378397	NA
Sniffles2.DEL.1783MB	chr12	94515261	-36	ENSG00000057704	NA	0.0414811	NA
Sniffles2.DEL.1784MB	chr12	94539216	-44	ENSG00000057704	NA	0.0344827	NA
Sniffles2.DUP.7BEMB	chr12	25803193	78162868	ENSG00000057704	NA	0.0598382	NA
Sniffles2.INS.177FMB	chr12	94529372	38	ENSG00000057704	NA	0.0365699	NA
Sniffles2.INS.1787MB	chr12	94597140	33	ENSG00000057704	NA	0.0242821	NA
Sniffles2.INS.1B47M6	chr7	90385691	58	ENSG00000058091	0.0558104	NA	NA
Sniffles2.DEL.1B74M6	chr7	91013248	-3111	ENSG00000058091	0.0498972	NA	NA
Sniffles2.INS.1B5CM6	chr7	90744875	42	ENSG00000058091	0.0498972	NA	NA
Sniffles2.DEL.1B7CM6	chr7	91222223	-41	ENSG00000058091	0.076075	NA	NA
Sniffles2.DEL.1B57M6	chr7	90632655	-38	ENSG00000058091	0.0386667	NA	NA
Sniffles2.DEL.1B69M6	chr7	90848921	-739	ENSG00000058091	0.0478934	NA	NA
Sniffles2.DEL.1B62M6	chr7	90796918	-1503	ENSG00000058091	0.0478934	NA	NA
Sniffles2.DEL.1B76M6	chr7	91091707	-40	ENSG00000058091	0.0478934	NA	NA
Sniffles2.DEL.1B6CM6	chr7	90895430	-57	ENSG00000058091	0.0478934	NA	NA
Sniffles2.DEL.1B59M6	chr7	90659851	-38	ENSG00000058091	0.0407946	NA	NA
Sniffles2.DEL.1B79M6	chr7	91139822	-36	ENSG00000058091	0.462277	NA	NA
Sniffles2.INS.1B56M6	chr7	90659838	33	ENSG00000058091	0.0450416	NA	NA
Sniffles2.DEL.1B4DM6	chr7	90446524	-43	ENSG00000058091	0.0479105	NA	NA
Sniffles2.INS.1B68M6	chr7	90895378	44	ENSG00000058091	0.0370857	NA	NA
Sniffles2.INS.1B71M6	chr7	91058638	51	ENSG00000058091	0.0370857	NA	NA
Sniffles2.DEL.1B53M6	chr7	90497715	-32	ENSG00000058091	0.0292739	NA	NA
Sniffles2.DEL.1B5AM6	chr7	90672503	-31	ENSG00000058091	0.42422	NA	NA
Sniffles2.DEL.1B60M6	chr7	90750158	-35	ENSG00000058091	0.0325854	NA	NA
Sniffles2.DEL.1B73M6	chr7	91010812	-42	ENSG00000058091	0.0347685	NA	NA
Sniffles2.DEL.1B75M6	chr7	91027826	-55	ENSG00000058091	0.397094	NA	NA
Sniffles2.INS.1B5EM6	chr7	90773857	35	ENSG00000058091	0.0333033	NA	NA
Sniffles2.INS.1B67M6	chr7	90841660	31	ENSG00000058091	0.0344388	NA	NA
Sniffles2.INS.1B70M6	chr7	91027834	38	ENSG00000058091	0.386405	NA	NA
Sniffles2.DEL.26C5M6	chr7	139852936	-37	ENSG00000059377	0.0394849	NA	0.0537243
Sniffles2.INS.26D0M6	chr7	140009842	45	ENSG00000059377	0.0397798	NA	0.0543942
Sniffles2.DEL.26D3M6	chr7	140009856	-47	ENSG00000059377	NA	NA	0.064693
Sniffles2.DEL.26C7M6	chr7	139877772	-39	ENSG00000059377	0.0414094	NA	0.0402274
Sniffles2.INS.26C9M6	chr7	139923231	37	ENSG00000059377	0.0414094	NA	0.0402274
Sniffles2.INS.26C0M6	chr7	139816336	96	ENSG00000059377	0.0363176	NA	0.0344927
Sniffles2.DEL.26CFM6	chr7	139984687	-47	ENSG00000059377	0.0312753	NA	0.0391384
Sniffles2.DEL.26C4M6	chr7	139813055	-36	ENSG00000059377	0.035629	NA	0.0441488
Sniffles2.DEL.26D6M6	chr7	140052734	-33	ENSG00000059377	0.0516929	NA	0.0444489
Sniffles2.DEL.26C3M6	chr7	139805661	-36	ENSG00000059377	0.0327243	NA	0.0393873
Sniffles2.INS.26CBM6	chr7	139950713	988	ENSG00000059377	0.0210583	NA	0.0265566
Sniffles2.INS.26D1M6	chr7	140014916	34	ENSG00000059377	0.0351704	NA	NA
Sniffles2.INS.26D2M6	chr7	140046754	37	ENSG00000059377	0.0402421	NA	NA
Sniffles2.INS.26C8M6	chr7	139905058	37	ENSG00000059377	0.503167	NA	NA
Sniffles2.DEL.26D5M6	chr7	140046805	-34	ENSG00000059377	0.503167	NA	NA
Sniffles2.INS.26C1M6	chr7	139865800	53	ENSG00000059377	0.035329	NA	NA
Sniffles2.DEL.26BCM6	chr7	139694359	-829	ENSG00000059377	0.050223	NA	NA
Sniffles2.DEL.8CAM2	chr3	38125396	-39	ENSG00000060971	NA	0.073444	NA
Sniffles2.DEL.8C0M2	chr3	38065311	-42	ENSG00000060971	NA	0.0361104	NA
Sniffles2.INS.8CFM2	chr3	38212109	4818	ENSG00000060971	NA	0.0373568	NA
Sniffles2.INS.8CEM2	chr3	38203366	41	ENSG00000060971	NA	0.0373889	NA
Sniffles2.INS.8BCM2	chr3	38084444	10336	ENSG00000060971	NA	0.0236036	NA
Sniffles2.INS.8BDM2	chr3	38084454	13690	ENSG00000060971	NA	0.027655	NA
Sniffles2.DEL.5D0M2	chr3	24946384	-64514440	ENSG00000060971	NA	0.0378487	NA
Sniffles2.DEL.8BFM2	chr3	38056066	-36	ENSG00000060971	NA	0.0358135	NA
Sniffles2.DEL.8C3M2	chr3	38083519	-45	ENSG00000060971	NA	0.030477	NA
Sniffles2.INS.8B1M2	chr3	38007401	31	ENSG00000060971	NA	0.02588	NA
Sniffles2.INS.8B4M2	chr3	38081848	46	ENSG00000060971	NA	0.74519	NA
Sniffles2.INS.77BMB	chr12	24897109	42	ENSG00000060982	0.0377294	NA	NA
Sniffles2.DEL.771MB	chr12	24762433	-41	ENSG00000060982	0.69169	NA	NA
Sniffles2.INS.778MB	chr12	24824271	31	ENSG00000060982	0.0387319	NA	NA
Sniffles2.DEL.76EMB	chr12	24713345	-36	ENSG00000060982	0.0705942	NA	NA
Sniffles2.DEL.775MB	chr12	24793359	-36	ENSG00000060982	0.0661565	NA	NA
Sniffles2.DEL.77CMB	chr12	24836904	-39	ENSG00000060982	0.0386174	NA	NA
Sniffles2.DEL.79DME	chr15	41546261	-42	ENSG00000062524	NA	0.0429979	NA
Sniffles2.DEL.796ME	chr15	41487921	-45	ENSG00000062524	NA	0.0345344	NA
Sniffles2.INS.78EME	chr15	41405601	41	ENSG00000062524	NA	0.0366171	NA
Sniffles2.DEL.795ME	chr15	41468449	-40	ENSG00000062524	NA	0.0366171	NA
Sniffles2.INS.799ME	chr15	41560394	33	ENSG00000062524	NA	0.0367713	NA
Sniffles2.DEL.79EME	chr15	41593266	-35	ENSG00000062524	NA	0.312551	NA
Sniffles2.DEL.793ME	chr15	41436055	-37	ENSG00000062524	NA	0.0360458	NA
Sniffles2.INS.79AME	chr15	41584335	31	ENSG00000062524	NA	0.034869	NA
Sniffles2.DEL.79CME	chr15	41544538	-46	ENSG00000062524	NA	0.0424393	NA
Sniffles2.DEL.794ME	chr15	41441971	-2206	ENSG00000062524	NA	0.0270889	NA
Sniffles2.INS.797ME	chr15	41554152	40	ENSG00000062524	NA	0.038622	NA
Sniffles2.INS.798ME	chr15	41558342	36	ENSG00000062524	NA	0.0275139	NA
Sniffles2.INS.79FME	chr15	41598891	76	ENSG00000062524	NA	0.722357	NA
Sniffles2.DEL.1842M12	chr19	55566498	-6570	ENSG00000063244	NA	0.0458042	NA
Sniffles2.DEL.1858M12	chr19	55714328	-57	ENSG00000063244	NA	0.0368877	NA
Sniffles2.DEL.1843M12	chr19	55577261	-37	ENSG00000063244	NA	0.0397032	NA
Sniffles2.INS.184AM12	chr19	55670424	3360	ENSG00000063244	NA	0.022078	NA
Sniffles2.DEL.1841M12	chr19	55565685	-844	ENSG00000063244	NA	0.042361	NA
Sniffles2.DEL.184DM12	chr19	55665643	-42	ENSG00000063244	NA	0.0260276	NA
Sniffles2.DEL.1859M12	chr19	55761185	-10003	ENSG00000063244	NA	0.0346466	NA
Sniffles2.DEL.185AM12	chr19	55764700	-10002	ENSG00000063244	NA	0.0316042	NA
Sniffles2.DUP.184EM12	chr19	55670424	131	ENSG00000063244	NA	0.0338053	NA
Sniffles2.INS.1833M12	chr19	55583047	33	ENSG00000063244	NA	0.0345899	NA
Sniffles2.INS.1847M12	chr19	55665531	40	ENSG00000063244	NA	0.0216523	NA
Sniffles2.INS.184BM12	chr19	55670436	2065	ENSG00000063244	NA	0.0206227	NA
Sniffles2.INS.1856M12	chr19	55756124	1071	ENSG00000063244	NA	0.0345596	NA
Sniffles2.INS.6EM4	chr5	273422	42	ENSG00000063438	0.0562146	NA	NA
Sniffles2.INS.ACM4	chr5	344482	6581	ENSG00000063438	0.0464105	NA	NA
Sniffles2.DEL.94M4	chr5	262196	-68	ENSG00000063438	0.546101	NA	NA
Sniffles2.INS.A7M4	chr5	344454	1475	ENSG00000063438	0.0660492	NA	NA
Sniffles2.DEL.EFM4	chr5	464559	-39	ENSG00000063438	0.0660492	NA	NA
Sniffles2.INS.AEM4	chr5	344506	9110	ENSG00000063438	0.546101	NA	NA
Sniffles2.INS.DAM4	chr5	426668	41	ENSG00000063438	0.0350484	NA	NA
Sniffles2.INS.6AM4	chr5	262156	59	ENSG00000063438	0.0448809	NA	NA
Sniffles2.DEL.EBM4	chr5	417146	-43	ENSG00000063438	0.0421174	NA	NA
Sniffles2.DEL.C8M4	chr5	358020	-867	ENSG00000063438	0.0385355	NA	NA
Sniffles2.INS.6DM4	chr5	266769	5017	ENSG00000063438	0.0549879	NA	NA
Sniffles2.DEL.81M4	chr5	254926	-41	ENSG00000063438	0.0628515	NA	NA
Sniffles2.INS.65M4	chr5	256348	40	ENSG00000063438	0.0628515	NA	NA
Sniffles2.INS.B9M4	chr5	391570	827	ENSG00000063438	0.0228853	NA	NA
Sniffles2.INS.E1M4	chr5	467455	1046	ENSG00000063438	0.0445756	NA	NA
Sniffles2.INS.DEM4	chr5	443221	33	ENSG00000063438	0.030286	NA	NA
Sniffles2.DEL.7FM4	chr5	252356	-58	ENSG00000063438	0.0288109	NA	NA
Sniffles2.INS.9DM4	chr5	302885	51	ENSG00000063438	0.0634228	NA	NA
Sniffles2.DUP.CFM4	chr5	355853	313195	ENSG00000063438	0.0736629	NA	NA
Sniffles2.INS.70M4	chr5	281870	4913	ENSG00000063438	0.0526383	NA	NA
Sniffles2.DEL.11AM4	chr5	503187	-40	ENSG00000063438	0.0633306	NA	NA
Sniffles2.DUP.D0M4	chr5	317772	583	ENSG00000063438	0.114735	NA	NA
Sniffles2.DEL.120M4	chr5	530674	-41	ENSG00000063438	0.0406755	NA	NA
Sniffles2.DEL.CEM4	chr5	396540	-56	ENSG00000063438	0.0380294	NA	NA
Sniffles2.DEL.83M4	chr5	255933	-2101	ENSG00000063438	0.527462	NA	NA
Sniffles2.DEL.8AM4	chr5	257815	-2742	ENSG00000063438	0.0475566	NA	NA
Sniffles2.DEL.90M4	chr5	260407	-1825	ENSG00000063438	0.0481036	NA	NA
Sniffles2.DEL.97M4	chr5	279788	-33	ENSG00000063438	0.0541939	NA	NA
Sniffles2.DEL.99M4	chr5	291746	-39	ENSG00000063438	0.5369	NA	NA
Sniffles2.INS.A6M4	chr5	343440	4356	ENSG00000063438	0.435419	NA	NA
Sniffles2.INS.B0M4	chr5	356682	2028	ENSG00000063438	0.0219133	NA	NA
Sniffles2.INS.B2M4	chr5	357439	60	ENSG00000063438	0.353078	NA	NA
Sniffles2.INS.DBM4	chr5	429280	58	ENSG00000063438	0.426958	NA	NA
Sniffles2.INS.23FDM16	chrX	153264471	36	ENSG00000063587	NA	NA	0.0337686
Sniffles2.DEL.2418M16	chrX	153432624	-39	ENSG00000063587	NA	NA	0.0399709
Sniffles2.INS.240DM16	chrX	153390339	770	ENSG00000063587	NA	NA	0.0285765
Sniffles2.DEL.2417M16	chrX	153398214	-45	ENSG00000063587	NA	NA	0.0334428
Sniffles2.INS.23FEM16	chrX	153273341	38	ENSG00000063587	NA	NA	0.0267517
Sniffles2.INS.2409M16	chrX	153389687	1236	ENSG00000063587	NA	NA	0.563415
Sniffles2.INS.240AM16	chrX	153389640	3883	ENSG00000063587	NA	NA	0.0394232
Sniffles2.INS.2410M16	chrX	153391548	3336	ENSG00000063587	NA	NA	0.0413633
Sniffles2.DEL.3C9CM1	chr2	240565163	-1263	ENSG00000063660	NA	0.0210733	0.0245909
Sniffles2.DEL.3C80M1	chr2	240362771	-39	ENSG00000063660	NA	0.0421352	0.0360088
Sniffles2.INS.3C79M1	chr2	240354441	1046	ENSG00000063660	0.0660761	0.32857	0.0232609
Sniffles2.DEL.3C94M1	chr2	240496992	-42	ENSG00000063660	0.0483371	0.0299067	0.0382142
Sniffles2.INS.3C77M1	chr2	240346869	37	ENSG00000063660	0.0715498	0.0406131	NA
Sniffles2.DEL.3C82M1	chr2	240374278	-39	ENSG00000063660	0.0715498	0.0406131	NA
Sniffles2.INS.3C8AM1	chr2	240453471	44	ENSG00000063660	0.0418197	0.0269934	NA
Sniffles2.DEL.3C9AM1	chr2	240510123	-45	ENSG00000063660	0.0536843	0.0320751	NA
Sniffles2.INS.3C7CM1	chr2	240385892	41	ENSG00000063660	0.0505604	0.32857	NA
Sniffles2.DUP.3C9EM1	chr2	240521590	65028	ENSG00000063660	0.043566	0.0154814	NA
Sniffles2.INS.3C97M1	chr2	240543336	467	ENSG00000063660	0.0438651	0.0314974	NA
Sniffles2.DEL.3C8DM1	chr2	240410001	-857	ENSG00000063660	NA	0.0472855	NA
Sniffles2.DEL.3C90M1	chr2	240441948	-39	ENSG00000063660	NA	0.32857	NA
Sniffles2.INS.3C8CM1	chr2	240482163	43	ENSG00000063660	NA	0.0457146	NA
Sniffles2.INS.2024MA	chr11	124736204	35	ENSG00000064199	NA	0.0484529	NA
Sniffles2.INS.201FMA	chr11	124598906	63	ENSG00000064199	NA	0.0484529	NA
Sniffles2.INS.2021MA	chr11	124677936	60	ENSG00000064199	NA	0.0305	NA
Sniffles2.DEL.2027MA	chr11	124773914	-38	ENSG00000064199	NA	0.0328392	NA
Sniffles2.DEL.201EMA	chr11	124586290	-40	ENSG00000064199	NA	0.314044	NA
Sniffles2.INS.2020MA	chr11	124645711	38	ENSG00000064199	NA	0.0386137	NA
Sniffles2.INS.F20M13	chr20	44623936	39	ENSG00000064205	NA	NA	0.0425011
Sniffles2.INV.D78M13	chr20	36999459	10555083	ENSG00000064205	NA	NA	0.0412307
Sniffles2.INV.D79M13	chr20	37001787	10552765	ENSG00000064205	NA	NA	0.0412309
Sniffles2.DEL.F34M13	chr20	44698672	-2211	ENSG00000064205	NA	NA	0.0337387
Sniffles2.INS.F31M13	chr20	44745418	38	ENSG00000064205	NA	NA	0.0509984
Sniffles2.INS.F23M13	chr20	44676841	5339	ENSG00000064205	NA	NA	0.0329704
Sniffles2.DEL.F3BM13	chr20	44810366	-41	ENSG00000064205	NA	NA	0.031329
Sniffles2.INS.F38M13	chr20	44810707	36	ENSG00000064205	NA	NA	0.0333058
Sniffles2.INS.F30M13	chr20	44731455	32	ENSG00000064205	NA	NA	0.0493631
Sniffles2.DEL.F29M13	chr20	44676830	-48	ENSG00000064205	NA	NA	0.43907
Sniffles2.INV.D6FM13	chr20	36955254	8630218	ENSG00000064205	NA	NA	0.039957
Sniffles2.INS.1BAM12	chr19	1049969	79	ENSG00000064666	NA	0.0298849	0.0396486
Sniffles2.INS.1B0M12	chr19	1029384	36	ENSG00000064666	NA	0.822727	0.035154
Sniffles2.DEL.1EBM12	chr19	1138645	-40	ENSG00000064666	NA	0.0287115	0.0311374
Sniffles2.INS.1BEM12	chr19	1086631	40	ENSG00000064666	NA	0.0347186	0.0333583
Sniffles2.INS.1B2M12	chr19	1035034	43	ENSG00000064666	NA	0.2086	0.657697
Sniffles2.DUP.1CBM12	chr19	1049434	630	ENSG00000064666	NA	0.0248494	0.657697
Sniffles2.DEL.1CAM12	chr19	1087069	-39	ENSG00000064666	NA	0.260013	0.0305834
Sniffles2.DEL.1A9M12	chr19	945750	-39	ENSG00000064666	NA	0.0378209	0.0257024
Sniffles2.DEL.1C9M12	chr19	1085648	-41	ENSG00000064666	NA	0.0314844	0.0293498
Sniffles2.INS.1B9M12	chr19	1049515	7743	ENSG00000064666	NA	0.0263631	0.436922
Sniffles2.INS.1BFM12	chr19	1085517	34	ENSG00000064666	NA	0.0305191	0.0344554
Sniffles2.INS.1BDM12	chr19	1060214	34	ENSG00000064666	NA	0.037185	NA
Sniffles2.INS.1A1M12	chr19	950091	32	ENSG00000064666	NA	0.703842	NA
Sniffles2.DEL.1E8M12	chr19	1133431	-37	ENSG00000064666	NA	0.0350034	NA
Sniffles2.INS.1CDM12	chr19	1102516	31	ENSG00000064666	NA	0.0294635	NA
Sniffles2.DEL.1E6M12	chr19	1106286	-40	ENSG00000064666	NA	0.0300228	NA
Sniffles2.INS.1A4M12	chr19	989063	34	ENSG00000064666	NA	0.2086	NA
Sniffles2.DEL.1C4M12	chr19	1046888	-38	ENSG00000064666	NA	0.0329471	NA
Sniffles2.DEL.1C5M12	chr19	1048499	-35	ENSG00000064666	NA	0.0332423	NA
Sniffles2.DEL.39FM12	chr19	3650609	-38	ENSG00000064961	NA	0.0315913	NA
Sniffles2.INS.399M12	chr19	3649087	5219	ENSG00000064961	NA	0.0263361	NA
Sniffles2.INS.38BM12	chr19	3585689	40	ENSG00000064961	NA	0.0270329	NA
Sniffles2.INS.394M12	chr19	3617647	53	ENSG00000064961	NA	0.0313856	NA
Sniffles2.INS.389M12	chr19	3529821	35	ENSG00000064961	NA	0.0317965	NA
Sniffles2.DEL.3A0M12	chr19	3657175	-38	ENSG00000064961	NA	0.0313856	NA
Sniffles2.DEL.391M12	chr19	3569259	-34	ENSG00000064961	NA	0.0417362	NA
Sniffles2.INS.38CM12	chr19	3590764	40	ENSG00000064961	NA	0.25215	NA
Sniffles2.DEL.390M12	chr19	3562384	-43	ENSG00000064961	NA	0.0443878	NA
Sniffles2.DEL.39DM12	chr19	3647159	-48	ENSG00000064961	NA	0.0269626	NA
Sniffles2.INS.2350M9	chr10	124471628	4964	ENSG00000065154	NA	0.250881	NA
Sniffles2.INS.233EM9	chr10	124378166	34	ENSG00000065154	NA	0.284413	NA
Sniffles2.DEL.2345M9	chr10	124380372	-5550	ENSG00000065154	NA	0.0311167	NA
Sniffles2.INS.2338M9	chr10	124330939	94	ENSG00000065154	NA	0.0400947	NA
Sniffles2.INS.2337M9	chr10	124305856	47	ENSG00000065154	NA	0.0399733	NA
Sniffles2.DEL.2341M9	chr10	124338997	-44	ENSG00000065154	NA	0.0374152	NA
Sniffles2.INS.234FM9	chr10	124471628	7285	ENSG00000065154	NA	0.0331266	NA
Sniffles2.DEL.233FM9	chr10	124298155	-33	ENSG00000065154	NA	0.035993	NA
Sniffles2.DEL.2343M9	chr10	124351869	-45	ENSG00000065154	NA	0.0354067	NA
Sniffles2.INS.234EM9	chr10	124471473	3078	ENSG00000065154	NA	0.0296383	NA
Sniffles2.INS.2352M9	chr10	124491189	35	ENSG00000065154	NA	0.0366291	NA
Sniffles2.DEL.2359M9	chr10	124491187	-42	ENSG00000065154	NA	0.0414109	NA
Sniffles2.DEL.2365M9	chr10	124499011	-4846	ENSG00000065154	NA	0.0262702	NA
Sniffles2.DEL.2366M9	chr10	124506129	-748	ENSG00000065154	NA	0.0384344	NA
Sniffles2.INS.233AM9	chr10	124349528	32	ENSG00000065154	NA	0.0338055	NA
Sniffles2.INS.235BM9	chr10	124498661	36	ENSG00000065154	NA	0.0321351	NA
Sniffles2.INS.2360M9	chr10	124506918	5034	ENSG00000065154	NA	0.0311147	NA
Sniffles2.DEL.FB3MB	chr12	56116164	-33	ENSG00000065361	NA	0.0337228	NA
Sniffles2.DEL.FAEMB	chr12	56075897	-36	ENSG00000065361	NA	0.0432739	NA
Sniffles2.DEL.FACMB	chr12	56021689	-35	ENSG00000065361	NA	0.0373617	NA
Sniffles2.DEL.FB5MB	chr12	56182768	-40	ENSG00000065361	NA	0.256165	NA
Sniffles2.DEL.FB6MB	chr12	56195662	-42	ENSG00000065361	NA	0.256165	NA
Sniffles2.INS.FB2MB	chr12	56177881	37	ENSG00000065361	NA	0.0326831	NA
Sniffles2.DEL.FADMB	chr12	56068548	-31	ENSG00000065361	NA	0.0381599	NA
Sniffles2.DUP.7BEMB	chr12	25803193	78162868	ENSG00000065361	NA	0.0292903	NA
Sniffles2.INS.FA7MB	chr12	55996004	33	ENSG00000065361	NA	0.0344578	NA
Sniffles2.INS.FB1MB	chr12	56148903	34	ENSG00000065361	NA	0.0393208	NA
Sniffles2.INS.15B4MF	chr16	75702856	37	ENSG00000065457	NA	0.0386273	NA
Sniffles2.INS.15A4MF	chr16	75505596	2656	ENSG00000065457	NA	0.0353256	NA
Sniffles2.INS.15A3MF	chr16	75502971	106	ENSG00000065457	NA	0.0360233	NA
Sniffles2.INS.15A7MF	chr16	75546421	54	ENSG00000065457	NA	0.0360233	NA
Sniffles2.DEL.15A9MF	chr16	75503016	-49	ENSG00000065457	NA	0.0360233	NA
Sniffles2.INS.15A2MF	chr16	75504605	247	ENSG00000065457	NA	0.0360233	NA
Sniffles2.INS.15B1MF	chr16	75685429	238	ENSG00000065457	NA	0.0366772	NA
Sniffles2.INS.15AFMF	chr16	75627544	44	ENSG00000065457	NA	0.0345758	NA
Sniffles2.INV.118DM2	chr3	77763676	91788489	ENSG00000065485	NA	NA	0.0296688
Sniffles2.DEL.1707M2	chr3	98839055	-78433322	ENSG00000065485	NA	NA	0.0296688
Sniffles2.INS.1BAFM2	chr3	123183336	40	ENSG00000065485	NA	NA	0.0324738
Sniffles2.DEL.1BAAM2	chr3	123030651	-36	ENSG00000065485	NA	NA	0.0449644
Sniffles2.DEL.1BB0M2	chr3	123133983	-36	ENSG00000065485	NA	NA	0.0527188
Sniffles2.DEL.1BBEM2	chr3	123312543	-40	ENSG00000065485	NA	NA	0.0427289
Sniffles2.DEL.1BBDM2	chr3	123310104	-38	ENSG00000065485	NA	NA	0.0362795
Sniffles2.DEL.1BABM2	chr3	123060325	-34	ENSG00000065485	NA	NA	0.513274
Sniffles2.DEL.1BA3M2	chr3	122972740	-41	ENSG00000065485	NA	NA	0.0334774
Sniffles2.INS.1BA7M2	chr3	123072913	31	ENSG00000065485	NA	NA	0.0553974
Sniffles2.INS.1BB8M2	chr3	123313015	40	ENSG00000065485	NA	NA	0.0309857
Sniffles2.DEL.1707M2	chr3	98839055	-78433322	ENSG00000065518	NA	0.0419711	NA
Sniffles2.INV.118DM2	chr3	77763676	91788489	ENSG00000065518	NA	0.0394077	NA
Sniffles2.DEL.1B2AM2	chr3	120502776	-42	ENSG00000065518	NA	0.0427011	NA
Sniffles2.DEL.1B30M2	chr3	120622134	-46	ENSG00000065518	NA	0.0367508	NA
Sniffles2.INS.1B2FM2	chr3	120622178	36	ENSG00000065518	NA	0.0389551	NA
Sniffles2.DEL.1B2BM2	chr3	120596860	-41	ENSG00000065518	NA	0.381749	NA
Sniffles2.INS.13E1M1	chr2	74208075	45	ENSG00000065911	NA	0.269146	NA
Sniffles2.INV.745M1	chr2	17018438	138653131	ENSG00000065911	NA	0.0426984	NA
Sniffles2.DEL.13E5M1	chr2	74221113	-39	ENSG00000065911	NA	0.0332327	NA
Sniffles2.DEL.13DEM1	chr2	74124219	-43	ENSG00000065911	NA	0.0348119	NA
Sniffles2.DEL.13E4M1	chr2	74219185	-36	ENSG00000065911	NA	0.0311013	NA
Sniffles2.INS.13DCM1	chr2	74117911	3325	ENSG00000065911	NA	0.0340146	NA
Sniffles2.INS.13E2M1	chr2	74229105	33	ENSG00000065911	NA	0.0393681	NA
Sniffles2.INS.331MB	chr12	7970259	1187	ENSG00000065970	NA	0.0296513	NA
Sniffles2.DEL.339MB	chr12	7979241	-1033	ENSG00000065970	NA	0.0411865	NA
Sniffles2.DEL.33BMB	chr12	7986149	-801	ENSG00000065970	NA	0.0425004	NA
Sniffles2.DEL.338MB	chr12	7977134	-1935	ENSG00000065970	NA	0.0447998	NA
Sniffles2.INS.33EMB	chr12	8045686	36	ENSG00000065970	NA	0.0280357	NA
Sniffles2.DEL.337MB	chr12	7972792	-55	ENSG00000065970	NA	0.0355383	NA
Sniffles2.DEL.340MB	chr12	8082775	-32	ENSG00000065970	NA	0.0316285	NA
Sniffles2.INS.33DMB	chr12	8004889	32	ENSG00000065970	NA	0.0325045	NA
Sniffles2.INS.341MB	chr12	8135048	31	ENSG00000065970	NA	0.273133	NA
Sniffles2.INS.6FBM12	chr19	10345356	2086	ENSG00000065989	NA	0.0334373	NA
Sniffles2.INS.70DM12	chr19	10507695	32	ENSG00000065989	NA	0.0415302	NA
Sniffles2.INS.6FCM12	chr19	10370808	44	ENSG00000065989	NA	0.26949	NA
Sniffles2.INV.3EFM12	chr19	4234219	25667767	ENSG00000065989	NA	0.0214826	NA
Sniffles2.DEL.701M12	chr19	10385011	-972	ENSG00000065989	NA	0.0348174	NA
Sniffles2.INS.702M12	chr19	10460799	51	ENSG00000065989	NA	0.0348174	NA
Sniffles2.INS.705M12	chr19	10483725	62	ENSG00000065989	NA	0.0391489	NA
Sniffles2.DEL.709M12	chr19	10465684	-32	ENSG00000065989	NA	0.0415302	NA
Sniffles2.DEL.6FFM12	chr19	10375999	-39	ENSG00000065989	NA	0.0402904	NA
Sniffles2.DEL.70AM12	chr19	10481655	-3952	ENSG00000065989	NA	0.254675	NA
Sniffles2.DEL.708M12	chr19	10452024	-35	ENSG00000065989	NA	0.0338691	NA
Sniffles2.DEL.706M12	chr19	10404179	-36	ENSG00000065989	NA	0.276145	NA
Sniffles2.DEL.707M12	chr19	10410152	-42	ENSG00000065989	NA	0.0410936	NA
Sniffles2.INS.704M12	chr19	10484986	48	ENSG00000065989	NA	0.0372941	NA
Sniffles2.DEL.33A6M0	chr1	212223324	-32	ENSG00000066027	NA	0.0436589	NA
Sniffles2.DEL.33B0M0	chr1	212362621	-40	ENSG00000066027	NA	0.0322754	NA
Sniffles2.INS.33ABM0	chr1	212386916	40	ENSG00000066027	NA	0.0348785	NA
Sniffles2.INS.33AAM0	chr1	212363684	43	ENSG00000066027	NA	0.0358517	NA
Sniffles2.INS.33A5M0	chr1	212220912	34	ENSG00000066027	NA	0.0353893	NA
Sniffles2.DEL.240M0	chr1	2436604	-229363220	ENSG00000066027	NA	0.868703	NA
Sniffles2.DEL.33ADM0	chr1	212298767	-69	ENSG00000066027	NA	0.0278215	NA
Sniffles2.DEL.33B2M0	chr1	212427370	-32	ENSG00000066027	NA	0.0366927	NA
Sniffles2.DEL.33B3M0	chr1	212444519	-38	ENSG00000066027	NA	0.0303492	NA
Sniffles2.DEL.1520M1	chr2	79777329	-37	ENSG00000066032	0.0351663	0.0325937	NA
Sniffles2.INS.1545M1	chr2	80648696	50	ENSG00000066032	0.0652528	0.0704537	NA
Sniffles2.INS.151EM1	chr2	79702257	6015	ENSG00000066032	0.0458908	0.0266316	NA
Sniffles2.INS.1500M1	chr2	79187271	34	ENSG00000066032	0.059025	0.308907	NA
Sniffles2.DEL.150DM1	chr2	79295533	-37	ENSG00000066032	0.0371758	0.03495	NA
Sniffles2.DEL.1532M1	chr2	80143487	-40	ENSG00000066032	0.0547587	0.0504043	NA
Sniffles2.INS.1513M1	chr2	79514956	42	ENSG00000066032	0.0491366	0.043837	NA
Sniffles2.INS.1523M1	chr2	79842252	43	ENSG00000066032	0.0440089	0.034454	NA
Sniffles2.INS.1533M1	chr2	80238448	59	ENSG00000066032	0.0481674	0.0440763	NA
Sniffles2.DEL.1527M1	chr2	79850274	-48	ENSG00000066032	0.0458908	0.0266316	NA
Sniffles2.INS.1514M1	chr2	79567903	43	ENSG00000066032	0.0412297	0.0356067	NA
Sniffles2.DEL.1510M1	chr2	79304828	-40	ENSG00000066032	0.0371758	0.03495	NA
Sniffles2.DEL.1538M1	chr2	80380459	-3131	ENSG00000066032	0.0547587	0.0504043	NA
Sniffles2.DEL.1501M1	chr2	79129252	-6706	ENSG00000066032	0.059025	0.0671679	NA
Sniffles2.DEL.151AM1	chr2	79540734	-3294	ENSG00000066032	0.059025	0.308907	NA
Sniffles2.DEL.152BM1	chr2	80018124	-43	ENSG00000066032	0.0417561	0.0324895	NA
Sniffles2.DEL.153FM1	chr2	80589875	-36	ENSG00000066032	0.0474289	0.043837	NA
Sniffles2.INS.1512M1	chr2	79443904	35	ENSG00000066032	0.0474289	0.043837	NA
Sniffles2.DEL.1535M1	chr2	80245795	-31	ENSG00000066032	0.0327039	0.421172	NA
Sniffles2.INS.150EM1	chr2	79338246	31	ENSG00000066032	0.0346742	0.0298076	NA
Sniffles2.INS.153BM1	chr2	80500920	2289	ENSG00000066032	0.045602	0.0624277	NA
Sniffles2.DEL.151FM1	chr2	79768094	-39	ENSG00000066032	0.036336	0.0326471	NA
Sniffles2.INS.1542M1	chr2	80625732	76	ENSG00000066032	0.44683	0.0293218	NA
Sniffles2.INS.1515M1	chr2	79562968	35	ENSG00000066032	0.0396894	0.034895	NA
Sniffles2.INS.1544M1	chr2	80637394	1358	ENSG00000066032	0.0362892	0.0272369	NA
Sniffles2.INS.1525M1	chr2	79882473	54	ENSG00000066032	0.0410737	0.0381589	NA
Sniffles2.INS.150FM1	chr2	79340834	35	ENSG00000066032	0.0342037	0.0278732	NA
Sniffles2.DEL.153AM1	chr2	80422504	-47	ENSG00000066032	0.0341815	0.0343969	NA
Sniffles2.DEL.150CM1	chr2	79216620	-43	ENSG00000066032	0.0371049	0.0334707	NA
Sniffles2.DEL.1504M1	chr2	79176217	-41	ENSG00000066032	0.0495032	0.0439872	NA
Sniffles2.DEL.1518M1	chr2	79524415	-9651	ENSG00000066032	0.0687923	0.0952782	NA
Sniffles2.DEL.151DM1	chr2	79668246	-33	ENSG00000066032	0.0445726	0.0426002	NA
Sniffles2.DEL.1526M1	chr2	79835667	-32	ENSG00000066032	0.0324343	0.0356067	NA
Sniffles2.DEL.1546M1	chr2	80606379	-37	ENSG00000066032	0.0304596	0.0290802	NA
Sniffles2.INS.14FFM1	chr2	79168965	36	ENSG00000066032	0.0552549	0.0366923	NA
Sniffles2.INS.150AM1	chr2	79280657	33	ENSG00000066032	0.0306683	0.0288502	NA
Sniffles2.INS.1531M1	chr2	80196804	1447	ENSG00000066032	0.036572	0.0297385	NA
Sniffles2.INS.1534M1	chr2	80250229	57	ENSG00000066032	0.445717	0.0272167	NA
Sniffles2.INS.14FEM1	chr2	79151777	41	ENSG00000066032	NA	0.0356067	NA
Sniffles2.DEL.1519M1	chr2	79536313	-48184	ENSG00000066032	NA	0.421172	NA
Sniffles2.INV.745M1	chr2	17018438	138653131	ENSG00000066032	NA	0.0624277	NA
Sniffles2.DEL.152FM1	chr2	80090149	-34	ENSG00000066032	NA	0.254933	NA
Sniffles2.DEL.607M12	chr19	8104876	-37	ENSG00000066044	NA	0.0417614	NA
Sniffles2.DEL.5F6M12	chr19	7944920	-42	ENSG00000066044	NA	0.0373443	NA
Sniffles2.INS.5E2M12	chr19	7862941	46	ENSG00000066044	NA	0.0299431	NA
Sniffles2.INS.5E4M12	chr19	7878153	34	ENSG00000066044	NA	0.215213	NA
Sniffles2.INS.5E3M12	chr19	7870496	40	ENSG00000066044	NA	0.215213	NA
Sniffles2.INS.5F9M12	chr19	8058614	48	ENSG00000066044	NA	0.0373443	NA
Sniffles2.INS.5F4M12	chr19	7961651	33	ENSG00000066044	NA	0.357967	NA
Sniffles2.INV.3EFM12	chr19	4234219	25667767	ENSG00000066044	NA	0.034847	NA
Sniffles2.INS.5F1M12	chr19	7914141	37	ENSG00000066044	NA	0.0305523	NA
Sniffles2.INS.5F2M12	chr19	7931552	34	ENSG00000066044	NA	0.0268075	NA
Sniffles2.DEL.606M12	chr19	8101215	-46	ENSG00000066044	NA	0.0412723	NA
Sniffles2.DEL.5FEM12	chr19	8092096	-1548	ENSG00000066044	NA	0.0455349	NA
Sniffles2.DEL.5F5M12	chr19	7910804	-41	ENSG00000066044	NA	0.0438898	NA
Sniffles2.DEL.5EEM12	chr19	7884573	-44	ENSG00000066044	NA	0.0347038	NA
Sniffles2.DEL.5EFM12	chr19	7891526	-33	ENSG00000066044	NA	0.0339306	NA
Sniffles2.DEL.5FCM12	chr19	8042328	-1482	ENSG00000066044	NA	0.041269	NA
Sniffles2.INS.5F0M12	chr19	7910897	44	ENSG00000066044	NA	0.0271259	NA
Sniffles2.INS.FC7M0	chr1	43377195	43	ENSG00000066056	0.576497	NA	NA
Sniffles2.INV.89CM0	chr1	16954363	131058967	ENSG00000066056	0.754831	NA	NA
Sniffles2.INV.24DM0	chr1	2435997	49470862	ENSG00000066056	0.754831	NA	NA
Sniffles2.DEL.240M0	chr1	2436604	-229363220	ENSG00000066056	0.0767898	NA	NA
Sniffles2.DEL.FC5M0	chr1	43295835	-38	ENSG00000066056	0.0542081	NA	NA
Sniffles2.DEL.2169M4	chr5	129121848	-41	ENSG00000066583	NA	0.264881	NA
Sniffles2.DEL.216BM4	chr5	129189183	-36	ENSG00000066583	NA	0.0402283	NA
Sniffles2.DEL.216AM4	chr5	129151105	-39	ENSG00000066583	NA	0.038174	NA
Sniffles2.DEL.2164M4	chr5	129010115	-43	ENSG00000066583	NA	0.044202	NA
Sniffles2.DEL.2166M4	chr5	129073780	-39	ENSG00000066583	NA	0.0440721	NA
Sniffles2.INV.DC6M4	chr5	43086249	102513892	ENSG00000066583	NA	0.0520856	NA
Sniffles2.INV.DC7M4	chr5	43089182	102510978	ENSG00000066583	NA	0.05207	NA
Sniffles2.DEL.12B4M7	chr8	65588403	-2068	ENSG00000066855	NA	0.0479484	NA
Sniffles2.INV.10ABM7	chr8	55783192	22608068	ENSG00000066855	NA	0.0560047	NA
Sniffles2.DEL.12BDM7	chr8	65745911	-38	ENSG00000066855	NA	0.262473	NA
Sniffles2.DEL.12C2M7	chr8	65811927	-6041	ENSG00000066855	NA	0.03144	NA
Sniffles2.INS.12B8M7	chr8	65658362	3993	ENSG00000066855	NA	0.0279546	NA
Sniffles2.INS.12C0M7	chr8	65842735	40	ENSG00000066855	NA	0.0281841	NA
Sniffles2.DEL.12B5M7	chr8	65593633	-31	ENSG00000066855	NA	0.0369242	NA
Sniffles2.DEL.12BAM7	chr8	65616925	-42	ENSG00000066855	NA	0.0427207	NA
Sniffles2.INS.12BFM7	chr8	65832469	54	ENSG00000066855	NA	0.0355868	NA
Sniffles2.INS.136M9	chr10	1068506	1281	ENSG00000067064	NA	0.0374924	0.445041
Sniffles2.DEL.139M9	chr10	1015565	-49	ENSG00000067064	NA	0.0336711	0.0292185
Sniffles2.DEL.13AM9	chr10	1017190	-39	ENSG00000067064	NA	NA	0.0306612
Sniffles2.DEL.127M9	chr10	949206	-47	ENSG00000067064	NA	NA	0.0428268
Sniffles2.DEL.140M9	chr10	1079665	-42	ENSG00000067064	NA	NA	0.0403649
Sniffles2.DEL.13FM9	chr10	1063267	-45	ENSG00000067064	NA	0.0425957	0.0440663
Sniffles2.INS.130M9	chr10	1010848	875	ENSG00000067064	NA	0.0276093	0.480426
Sniffles2.INS.134M9	chr10	1039173	58	ENSG00000067064	NA	0.0437019	0.0511561
Sniffles2.INS.132M9	chr10	1013803	34	ENSG00000067064	NA	0.0355295	NA
Sniffles2.INS.123M9	chr10	962298	35	ENSG00000067064	NA	0.0355295	NA
Sniffles2.INS.11EM9	chr10	945410	39	ENSG00000067064	NA	0.0358764	NA
Sniffles2.INS.142M9	chr10	1129332	44	ENSG00000067064	NA	0.0411356	NA
Sniffles2.DEL.14BM9	chr10	1102287	-45	ENSG00000067064	NA	0.0362488	NA
Sniffles2.DEL.13CM9	chr10	1042913	-43	ENSG00000067064	NA	0.289466	NA
Sniffles2.INS.133M9	chr10	1018557	42	ENSG00000067064	NA	0.0333953	NA
Sniffles2.INS.108CM10	chr17	43636754	48	ENSG00000067596	NA	0.0334998	NA
Sniffles2.DEL.1083M10	chr17	43441714	-41	ENSG00000067596	NA	0.0457645	NA
Sniffles2.INS.107BM10	chr17	43408819	43	ENSG00000067596	NA	0.0334998	NA
Sniffles2.INS.1087M10	chr17	43540422	48	ENSG00000067596	NA	0.0274546	NA
Sniffles2.DEL.1084M10	chr17	43452518	-48	ENSG00000067596	NA	0.0430365	NA
Sniffles2.INS.1088M10	chr17	43559528	40	ENSG00000067596	NA	0.0430365	NA
Sniffles2.INS.107FM10	chr17	43461744	42	ENSG00000067596	NA	0.0354836	NA
Sniffles2.DEL.108FM10	chr17	43651829	-35	ENSG00000067596	NA	0.0342364	NA
Sniffles2.INS.1080M10	chr17	43473424	2772	ENSG00000067596	NA	0.0380139	NA
Sniffles2.INS.108DM10	chr17	43675696	33	ENSG00000067596	NA	0.0379049	NA
Sniffles2.DEL.20CM0	chr1	2211426	-32	ENSG00000067606	0.0642487	0.03755	NA
Sniffles2.INS.1EEM0	chr1	2122412	4237	ENSG00000067606	0.0330927	0.0463186	NA
Sniffles2.INS.206M0	chr1	2262446	42	ENSG00000067606	0.0686822	0.0335186	NA
Sniffles2.INS.1F5M0	chr1	2155207	40	ENSG00000067606	0.043205	0.23421	NA
Sniffles2.INS.1BEM0	chr1	1969191	36	ENSG00000067606	0.0570787	0.0344322	NA
Sniffles2.INS.1E2M0	chr1	2107925	37	ENSG00000067606	0.0414874	0.0269481	NA
Sniffles2.DEL.202M0	chr1	2147696	-44	ENSG00000067606	0.0414874	0.0305104	NA
Sniffles2.INS.1E0M0	chr1	2106506	1026	ENSG00000067606	0.0355268	0.0248167	NA
Sniffles2.INS.1D6M0	chr1	2080328	35	ENSG00000067606	0.03542	0.0266296	NA
Sniffles2.DEL.1DDM0	chr1	2085669	-46	ENSG00000067606	0.03542	0.0266296	NA
Sniffles2.DEL.1DAM0	chr1	2035508	-46	ENSG00000067606	0.0490758	0.0428825	NA
Sniffles2.INS.1D8M0	chr1	2094585	45	ENSG00000067606	0.0386247	0.0326751	NA
Sniffles2.INS.1EFM0	chr1	2123258	740	ENSG00000067606	0.434686	0.0311082	NA
Sniffles2.INS.1BFM0	chr1	1971346	38	ENSG00000067606	0.434686	0.755278	NA
Sniffles2.INS.207M0	chr1	2277958	45	ENSG00000067606	0.434686	0.0379731	NA
Sniffles2.INS.1F3M0	chr1	2141994	38	ENSG00000067606	0.0364997	0.0295582	NA
Sniffles2.DEL.1CCM0	chr1	1971172	-39	ENSG00000067606	0.0427797	0.03852	NA
Sniffles2.INS.1E3M0	chr1	2117999	32	ENSG00000067606	0.0370226	0.0296	NA
Sniffles2.INS.1EBM0	chr1	2122362	3286	ENSG00000067606	0.0406652	0.755278	NA
Sniffles2.DEL.1FEM0	chr1	2121836	-2015	ENSG00000067606	0.0343953	0.044713	NA
Sniffles2.DEL.20EM0	chr1	2255590	-38	ENSG00000067606	0.038676	0.0307203	NA
Sniffles2.INS.1C2M0	chr1	1984301	45	ENSG00000067606	0.515198	0.0315965	NA
Sniffles2.INS.1D4M0	chr1	2019229	221	ENSG00000067606	0.0593761	0.0301062	NA
Sniffles2.INS.1E1M0	chr1	2110485	51	ENSG00000067606	0.0324414	0.209965	NA
Sniffles2.INS.1EDM0	chr1	2122583	106	ENSG00000067606	0.0245441	0.0405853	NA
Sniffles2.INS.1F7M0	chr1	2189601	42	ENSG00000067606	0.0289168	0.0216685	NA
Sniffles2.DEL.210M0	chr1	2263530	-21643	ENSG00000067606	NA	0.0280087	NA
Sniffles2.DEL.203M0	chr1	2173074	-41	ENSG00000067606	NA	0.044713	NA
Sniffles2.DEL.1DCM0	chr1	2070796	-38	ENSG00000067606	NA	0.0415241	NA
Sniffles2.DEL.1469MB	chr12	79258473	-1518	ENSG00000067715	NA	0.0491537	NA
Sniffles2.INS.1472MB	chr12	79465851	48	ENSG00000067715	NA	0.0433613	NA
Sniffles2.DEL.146FMB	chr12	79314169	-44	ENSG00000067715	NA	0.0433613	NA
Sniffles2.INS.145CMB	chr12	79127454	39	ENSG00000067715	NA	0.0347953	NA
Sniffles2.INS.146CMB	chr12	79330609	48	ENSG00000067715	NA	0.0308874	NA
Sniffles2.INS.1473MB	chr12	79475129	62	ENSG00000067715	NA	0.0428752	NA
Sniffles2.INS.1464MB	chr12	79198303	161	ENSG00000067715	NA	0.0437604	NA
Sniffles2.DUP.1470MB	chr12	79311450	11931	ENSG00000067715	NA	0.0827239	NA
Sniffles2.INS.146DMB	chr12	79349034	36	ENSG00000067715	NA	0.027952	NA
Sniffles2.INS.146BMB	chr12	79323949	37	ENSG00000067715	NA	0.0300209	NA
Sniffles2.DEL.1450MB	chr12	78820260	-10054	ENSG00000067715	NA	0.372286	NA
Sniffles2.DEL.1461MB	chr12	79123310	-36	ENSG00000067715	NA	0.273087	NA
Sniffles2.DEL.1463MB	chr12	79179112	-48	ENSG00000067715	NA	0.0333619	NA
Sniffles2.DEL.1468MB	chr12	79256258	-49	ENSG00000067715	NA	0.048332	NA
Sniffles2.DEL.146EMB	chr12	79308562	-37	ENSG00000067715	NA	0.263534	NA
Sniffles2.DEL.1475MB	chr12	79446009	-39	ENSG00000067715	NA	0.0291713	NA
Sniffles2.DEL.1477MB	chr12	79458334	-13113	ENSG00000067715	NA	0.0407001	NA
Sniffles2.DEL.1479MB	chr12	79479709	-59	ENSG00000067715	NA	0.0409725	NA
Sniffles2.DUP.7BEMB	chr12	25803193	78162868	ENSG00000067715	NA	0.0522383	NA
Sniffles2.INS.1453MB	chr12	78931237	39	ENSG00000067715	NA	0.282296	NA
Sniffles2.INS.145DMB	chr12	79146851	49	ENSG00000067715	NA	0.0276809	NA
Sniffles2.INS.145EMB	chr12	79169861	48	ENSG00000067715	NA	0.0245911	NA
Sniffles2.DEL.3BD9M1	chr2	239366799	-49	ENSG00000068024	NA	0.259432	NA
Sniffles2.DEL.3BC1M1	chr2	239150624	-47	ENSG00000068024	NA	0.259432	NA
Sniffles2.DEL.3BD3M1	chr2	239304163	-41	ENSG00000068024	NA	0.0369369	NA
Sniffles2.DEL.3BC0M1	chr2	239142545	-40	ENSG00000068024	NA	0.0369369	NA
Sniffles2.DEL.3BE3M1	chr2	239477889	-37	ENSG00000068024	NA	0.0418701	NA
Sniffles2.DEL.3BC7M1	chr2	239198621	-6234	ENSG00000068024	NA	0.0404311	NA
Sniffles2.DEL.3BDAM1	chr2	239374387	-33	ENSG00000068024	NA	0.0421252	NA
Sniffles2.INS.3B9AM1	chr2	238990969	39	ENSG00000068024	NA	0.0385546	NA
Sniffles2.INS.3BA5M1	chr2	239017847	38	ENSG00000068024	NA	0.0385546	NA
Sniffles2.DEL.3BDBM1	chr2	239376565	-48	ENSG00000068024	NA	0.0346451	NA
Sniffles2.DEL.3BB1M1	chr2	239059429	-46	ENSG00000068024	NA	0.0318121	NA
Sniffles2.DEL.3BDFM1	chr2	239449864	-45	ENSG00000068024	NA	0.0416926	NA
Sniffles2.INS.3BACM1	chr2	239086212	51	ENSG00000068024	NA	0.0344215	NA
Sniffles2.DEL.3BC3M1	chr2	239179106	-44	ENSG00000068024	NA	0.0508028	NA
Sniffles2.DEL.3BCBM1	chr2	239267590	-39	ENSG00000068024	NA	0.0485225	NA
Sniffles2.INS.3BA7M1	chr2	239037497	39	ENSG00000068024	NA	0.0419986	NA
Sniffles2.DEL.3BA1M1	chr2	238966368	-37	ENSG00000068024	NA	0.0409916	NA
Sniffles2.INS.3BA8M1	chr2	239039116	60	ENSG00000068024	NA	0.0389972	NA
Sniffles2.DEL.3BE0M1	chr2	239464665	-3562	ENSG00000068024	NA	0.0508028	NA
Sniffles2.DEL.3BD7M1	chr2	239350125	-43	ENSG00000068024	NA	0.032154	NA
Sniffles2.INS.3BB7M1	chr2	239102079	35	ENSG00000068024	NA	0.232551	NA
Sniffles2.INS.3BA4M1	chr2	238998267	38	ENSG00000068024	NA	0.0409916	NA
Sniffles2.DEL.3BDEM1	chr2	239430649	-47	ENSG00000068024	NA	0.0421252	NA
Sniffles2.INS.3BB9M1	chr2	239137541	41	ENSG00000068024	NA	0.0301602	NA
Sniffles2.DEL.3BD4M1	chr2	239318102	-41	ENSG00000068024	NA	0.0482726	NA
Sniffles2.DEL.3BD5M1	chr2	239345957	-40	ENSG00000068024	NA	0.0367162	NA
Sniffles2.DEL.3B9FM1	chr2	238948756	-52	ENSG00000068024	NA	0.0302467	NA
Sniffles2.DEL.3BD6M1	chr2	239348279	-54	ENSG00000068024	NA	0.0474137	NA
Sniffles2.DEL.3BD8M1	chr2	239360801	-45	ENSG00000068024	NA	0.0357687	NA
Sniffles2.INS.1047M16	chrX	48942300	32	ENSG00000068308	NA	0.311999	0.0705082
Sniffles2.DEL.1053M16	chrX	49025861	-806	ENSG00000068308	NA	0.0467043	0.507759
Sniffles2.INS.104DM16	chrX	49017824	2182	ENSG00000068308	NA	0.034149	0.0358813
Sniffles2.DEL.1046M16	chrX	48887969	-44	ENSG00000068308	NA	0.0375887	0.493846
Sniffles2.DEL.104AM16	chrX	48987961	-42	ENSG00000068308	NA	0.0377955	0.0429016
Sniffles2.INS.1048M16	chrX	48957726	44	ENSG00000068308	NA	0.122821	0.796564
Sniffles2.DEL.94AM16	chrX	11713317	-83873878	ENSG00000068308	NA	0.0386634	NA
Sniffles2.INS.1044M16	chrX	48843978	1599	ENSG00000068308	NA	0.03882	NA
Sniffles2.INS.2768M9	chr10	132798259	75	ENSG00000068383	NA	0.0312039	NA
Sniffles2.DUP.26F7M9	chr10	132440214	632	ENSG00000068383	NA	0.0335028	NA
Sniffles2.DEL.2754M9	chr10	132721701	-48	ENSG00000068383	NA	0.0382024	NA
Sniffles2.INS.2740M9	chr10	132764563	1519	ENSG00000068383	NA	0.0228182	NA
Sniffles2.DEL.2715M9	chr10	132573202	-63	ENSG00000068383	NA	0.0381126	NA
Sniffles2.INS.2749M9	chr10	132775134	4291	ENSG00000068383	NA	0.0271332	NA
Sniffles2.INS.2701M9	chr10	132552669	45	ENSG00000068383	NA	0.0249432	NA
Sniffles2.INS.274BM9	chr10	132791991	47	ENSG00000068383	NA	0.0276508	NA
Sniffles2.DEL.274FM9	chr10	132718023	-56	ENSG00000068383	NA	0.0268012	NA
Sniffles2.DEL.275BM9	chr10	132755295	-45	ENSG00000068383	NA	0.0266863	NA
Sniffles2.INS.273CM9	chr10	132723514	35	ENSG00000068383	NA	0.0287953	NA
Sniffles2.DEL.2756M9	chr10	132729052	-42	ENSG00000068383	NA	0.0277241	NA
Sniffles2.DEL.2757M9	chr10	132737573	-37	ENSG00000068383	NA	0.0266863	NA
Sniffles2.INS.273BM9	chr10	132719177	1439	ENSG00000068383	NA	0.0268012	NA
Sniffles2.INS.2700M9	chr10	132553089	1348	ENSG00000068383	NA	0.0268012	NA
Sniffles2.DEL.274EM9	chr10	132710725	-49	ENSG00000068383	NA	0.264863	NA
Sniffles2.INS.2776M9	chr10	132827927	38	ENSG00000068383	NA	0.0268012	NA
Sniffles2.DEL.2711M9	chr10	132552368	-56	ENSG00000068383	NA	0.0330085	NA
Sniffles2.DEL.2726M9	chr10	132597795	-32	ENSG00000068383	NA	0.04316	NA
Sniffles2.DEL.278DM9	chr10	132822159	-998	ENSG00000068383	NA	0.041971	NA
Sniffles2.DEL.2709M9	chr10	132502903	-39	ENSG00000068383	NA	0.041971	NA
Sniffles2.INS.276DM9	chr10	132820714	1759	ENSG00000068383	NA	0.0436951	NA
Sniffles2.DEL.270DM9	chr10	132512582	-36	ENSG00000068383	NA	0.295358	NA
Sniffles2.DEL.2731M9	chr10	132660226	-41	ENSG00000068383	NA	0.0384509	NA
Sniffles2.DEL.2713M9	chr10	132559583	-45	ENSG00000068383	NA	0.0381126	NA
Sniffles2.DEL.272CM9	chr10	132628458	-38	ENSG00000068383	NA	0.0381126	NA
Sniffles2.DEL.2732M9	chr10	132665522	-42	ENSG00000068383	NA	0.0329578	NA
Sniffles2.DEL.278EM9	chr10	132822332	-116	ENSG00000068383	NA	0.0362213	NA
Sniffles2.INS.2770M9	chr10	132822205	6091	ENSG00000068383	NA	0.038233	NA
Sniffles2.DEL.278FM9	chr10	132823168	-61	ENSG00000068383	NA	0.038233	NA
Sniffles2.DEL.2796M9	chr10	132852202	-50	ENSG00000068383	NA	0.0337467	NA
Sniffles2.DEL.2793M9	chr10	132827983	-43	ENSG00000068383	NA	0.035229	NA
Sniffles2.INS.2737M9	chr10	132705003	40	ENSG00000068383	NA	0.0253285	NA
Sniffles2.DEL.2791M9	chr10	132824891	-42	ENSG00000068383	NA	0.0354738	NA
Sniffles2.DEL.279BM9	chr10	132877777	-49	ENSG00000068383	NA	0.0325003	NA
Sniffles2.INS.2777M9	chr10	132835996	37	ENSG00000068383	NA	0.0325003	NA
Sniffles2.DEL.2734M9	chr10	132676950	-48	ENSG00000068383	NA	0.0284651	NA
Sniffles2.INS.276BM9	chr10	132820888	79	ENSG00000068383	NA	0.0452325	NA
Sniffles2.DEL.270AM9	chr10	132504789	-1215	ENSG00000068383	NA	0.0452325	NA
Sniffles2.DEL.2735M9	chr10	132691872	-49	ENSG00000068383	NA	0.034255	NA
Sniffles2.DEL.2728M9	chr10	132604037	-45	ENSG00000068383	NA	0.0364516	NA
Sniffles2.DEL.2753M9	chr10	132719848	-530	ENSG00000068383	NA	0.0311988	NA
Sniffles2.INS.2748M9	chr10	132775113	3322	ENSG00000068383	NA	0.0245085	NA
Sniffles2.DEL.2717M9	chr10	132589290	-40	ENSG00000068383	NA	0.0381427	NA
Sniffles2.INS.273AM9	chr10	132720610	54	ENSG00000068383	NA	0.0381427	NA
Sniffles2.INS.277DM9	chr10	132877800	43	ENSG00000068383	NA	0.0321635	NA
Sniffles2.INS.2738M9	chr10	132712603	41	ENSG00000068383	NA	0.0326503	NA
Sniffles2.INS.2724M9	chr10	132666055	39	ENSG00000068383	NA	0.0342437	NA
Sniffles2.DEL.2798M9	chr10	132860052	-38	ENSG00000068383	NA	0.0364438	NA
Sniffles2.DEL.2762M9	chr10	132784590	-47	ENSG00000068383	NA	0.0233746	NA
Sniffles2.INV.2736M9	chr10	132626365	64	ENSG00000068383	NA	0.037103	NA
Sniffles2.INS.277FM9	chr10	132882133	34	ENSG00000068383	NA	0.721659	NA
Sniffles2.DEL.2730M9	chr10	132652647	-40	ENSG00000068383	NA	0.04316	NA
Sniffles2.DEL.26F5M9	chr10	132485437	-46	ENSG00000068383	NA	0.0416761	NA
Sniffles2.DEL.2733M9	chr10	132671346	-38	ENSG00000068383	NA	0.0278142	NA
Sniffles2.DEL.2755M9	chr10	132724958	-40	ENSG00000068383	NA	0.033355	NA
Sniffles2.INS.26FAM9	chr10	132506258	33	ENSG00000068383	NA	0.0320807	NA
Sniffles2.INS.2721M9	chr10	132651377	40	ENSG00000068383	NA	0.0243049	NA
Sniffles2.INS.274AM9	chr10	132787818	40	ENSG00000068383	NA	0.0227723	NA
Sniffles2.INS.2771M9	chr10	132822264	2652	ENSG00000068383	NA	0.0359746	NA
Sniffles2.DEL.F8EM1	chr2	53777324	-631	ENSG00000068912	NA	0.0551804	NA
Sniffles2.INV.745M1	chr2	17018438	138653131	ENSG00000068912	NA	0.0552154	NA
Sniffles2.INS.F8DM1	chr2	53748685	1269	ENSG00000068912	NA	0.0364515	NA
Sniffles2.INS.F91M1	chr2	53852503	35	ENSG00000068912	NA	0.0380241	NA
Sniffles2.INS.F8FM1	chr2	53840620	42	ENSG00000068912	NA	0.0393867	NA
Sniffles2.DEL.F94M1	chr2	53838622	-39	ENSG00000068912	NA	0.0418029	NA
Sniffles2.DEL.F95M1	chr2	53840586	-47	ENSG00000068912	NA	0.0360466	NA
Sniffles2.INS.F8CM1	chr2	53744395	34	ENSG00000068912	NA	0.0355959	NA
Sniffles2.INS.F90M1	chr2	53846756	35	ENSG00000068912	NA	0.039245	NA
Sniffles2.INS.F93M1	chr2	53873246	31	ENSG00000068912	NA	0.0298571	NA
Sniffles2.DEL.17EAM10	chr17	73371945	-41	ENSG00000069188	0.0363844	NA	NA
Sniffles2.INS.1802M10	chr17	73716522	38	ENSG00000069188	0.0502664	NA	NA
Sniffles2.INS.17F3M10	chr17	73483683	39	ENSG00000069188	0.03463	NA	NA
Sniffles2.DEL.17E0M10	chr17	73269542	-41	ENSG00000069188	0.063336	NA	NA
Sniffles2.DEL.1809M10	chr17	73719108	-38	ENSG00000069188	0.0544681	NA	NA
Sniffles2.DEL.17ECM10	chr17	73377543	-38	ENSG00000069188	0.0355055	NA	NA
Sniffles2.DEL.17F5M10	chr17	73457266	-37	ENSG00000069188	0.0484144	NA	NA
Sniffles2.INS.17E3M10	chr17	73336878	41	ENSG00000069188	0.0484144	NA	NA
Sniffles2.DEL.17E8M10	chr17	73310755	-37	ENSG00000069188	0.0425902	NA	NA
Sniffles2.DEL.17E9M10	chr17	73330562	-38	ENSG00000069188	0.0573216	NA	NA
Sniffles2.INS.17E7M10	chr17	73389850	89	ENSG00000069188	0.44844	NA	NA
Sniffles2.INS.17F2M10	chr17	73412030	45	ENSG00000069188	0.377791	NA	NA
Sniffles2.INS.1800M10	chr17	73696988	43	ENSG00000069188	0.0428174	NA	NA
Sniffles2.INS.12BEM12	chr19	44778708	41	ENSG00000069399	0.0573917	NA	NA
Sniffles2.DEL.12B6M12	chr19	44685231	-3040	ENSG00000069399	0.058434	NA	NA
Sniffles2.DEL.12CEM12	chr19	44811013	-39	ENSG00000069399	0.0615436	NA	NA
Sniffles2.DEL.12D0M12	chr19	44830901	-2980	ENSG00000069399	0.783192	NA	NA
Sniffles2.DEL.12B5M12	chr19	44667380	-1189	ENSG00000069399	0.783192	NA	NA
Sniffles2.INS.12BFM12	chr19	44781839	39	ENSG00000069399	0.0568702	NA	NA
Sniffles2.INS.12BDM12	chr19	44764182	38	ENSG00000069399	0.0606977	NA	NA
Sniffles2.DEL.532M0	chr1	6061492	-38	ENSG00000069424	NA	NA	0.0576215
Sniffles2.INS.539M0	chr1	6175120	41	ENSG00000069424	NA	NA	0.663333
Sniffles2.DEL.534M0	chr1	6081697	-40	ENSG00000069424	NA	NA	0.663333
Sniffles2.DEL.533M0	chr1	6078161	-44	ENSG00000069424	NA	NA	0.663333
Sniffles2.DEL.52DM0	chr1	6011174	-40	ENSG00000069424	NA	NA	0.0521055
Sniffles2.DEL.511M0	chr1	5957464	-50	ENSG00000069424	NA	NA	0.0500898
Sniffles2.INS.525M0	chr1	6005971	7514	ENSG00000069424	NA	NA	0.0234944
Sniffles2.DEL.514M0	chr1	5988320	-39	ENSG00000069424	NA	NA	0.0434668
Sniffles2.INS.51EM0	chr1	6004948	4015	ENSG00000069424	NA	NA	0.0423983
Sniffles2.DEL.531M0	chr1	6042779	-38	ENSG00000069424	NA	NA	0.0525684
Sniffles2.DEL.510M0	chr1	5942555	-42	ENSG00000069424	NA	NA	0.0450399
Sniffles2.DEL.53DM0	chr1	6126414	-39	ENSG00000069424	NA	NA	0.0488735
Sniffles2.INV.535M0	chr1	6005489	847	ENSG00000069424	NA	NA	0.0531266
Sniffles2.INS.524M0	chr1	6005960	2430	ENSG00000069424	NA	NA	0.499154
Sniffles2.DEL.240M0	chr1	2436604	-229363220	ENSG00000069424	NA	NA	0.0103084
Sniffles2.INS.50AM0	chr1	5958857	31	ENSG00000069424	NA	NA	0.0370037
Sniffles2.INS.523M0	chr1	6005950	5074	ENSG00000069424	NA	NA	0.0196997
Sniffles2.INS.526M0	chr1	6005935	6231	ENSG00000069424	NA	NA	0.540493
Sniffles2.INS.537M0	chr1	6154734	40	ENSG00000069424	NA	NA	0.529249
Sniffles2.INV.24DM0	chr1	2435997	49470862	ENSG00000069424	NA	NA	0.239968
Sniffles2.INS.12D5MA	chr11	68667005	5326	ENSG00000069482	NA	0.031659	NA
Sniffles2.DEL.12DFMA	chr11	68685088	-41	ENSG00000069482	NA	0.0464678	NA
Sniffles2.DEL.12E7MA	chr11	68764252	-42	ENSG00000069482	NA	0.030482	NA
Sniffles2.INS.12E4MA	chr11	68754193	35	ENSG00000069482	NA	0.0333177	NA
Sniffles2.DEL.12DEMA	chr11	68681811	-42	ENSG00000069482	NA	0.0435816	NA
Sniffles2.INS.12D4MA	chr11	68667004	9038	ENSG00000069482	NA	0.031422	NA
Sniffles2.DEL.12D9MA	chr11	68623718	-41	ENSG00000069482	NA	0.0426686	NA
Sniffles2.INS.12E3MA	chr11	68751056	39	ENSG00000069482	NA	0.034901	NA
Sniffles2.DEL.12DAMA	chr11	68629025	-44	ENSG00000069482	NA	0.298984	NA
Sniffles2.DEL.12DCMA	chr11	68639343	-44	ENSG00000069482	NA	0.0403236	NA
Sniffles2.DEL.12E6MA	chr11	68751006	-51	ENSG00000069482	NA	0.0239589	NA
Sniffles2.INS.12CBMA	chr11	68635606	36	ENSG00000069482	NA	0.0342376	NA
Sniffles2.INS.12D7MA	chr11	68689962	42	ENSG00000069482	NA	0.0420852	NA
Sniffles2.INS.F5DM16	chrX	44505385	32	ENSG00000069509	NA	0.273216	NA
Sniffles2.INS.F51M16	chrX	44470171	38	ENSG00000069509	NA	0.0351323	NA
Sniffles2.DEL.F70M16	chrX	44640083	-36	ENSG00000069509	NA	0.0397672	NA
Sniffles2.INS.F6BM16	chrX	44622856	33	ENSG00000069509	NA	0.0397672	NA
Sniffles2.INS.F4FM16	chrX	44445399	2651	ENSG00000069509	NA	0.0395238	NA
Sniffles2.INS.F50M16	chrX	44466874	44	ENSG00000069509	NA	0.0372781	NA
Sniffles2.INS.F63M16	chrX	44597142	37	ENSG00000069509	NA	0.0405561	NA
Sniffles2.INS.F60M16	chrX	44516153	37	ENSG00000069509	NA	0.0402447	NA
Sniffles2.INS.F62M16	chrX	44589805	37	ENSG00000069509	NA	0.0402447	NA
Sniffles2.DEL.94AM16	chrX	11713317	-83873878	ENSG00000069509	NA	0.067852	NA
Sniffles2.DEL.F67M16	chrX	44579066	-41	ENSG00000069509	NA	0.321253	NA
Sniffles2.DEL.F58M16	chrX	44487819	-46	ENSG00000069509	NA	0.0364121	NA
Sniffles2.INS.F4EM16	chrX	44441623	2668	ENSG00000069509	NA	0.0358272	NA
Sniffles2.DEL.F59M16	chrX	44489780	-6145	ENSG00000069509	NA	0.0393459	NA
Sniffles2.DEL.F5AM16	chrX	44496459	-3651	ENSG00000069509	NA	0.0393459	NA
Sniffles2.DEL.F68M16	chrX	44594057	-36	ENSG00000069509	NA	0.0393572	NA
Sniffles2.DEL.63AMF	chr16	14620009	-42	ENSG00000069764	NA	NA	0.0472289
Sniffles2.INS.639MF	chr16	14689409	1215	ENSG00000069764	NA	NA	0.029832
Sniffles2.INS.635MF	chr16	14574455	34	ENSG00000069764	NA	NA	0.0462964
Sniffles2.INS.63EMF	chr16	14771546	39	ENSG00000069764	NA	NA	0.416445
Sniffles2.DEL.63FMF	chr16	14765251	-57	ENSG00000069764	NA	NA	0.034546
Sniffles2.INS.2029M2	chr3	141779265	36	ENSG00000069849	NA	0.0354111	NA
Sniffles2.INS.2035M2	chr3	141930812	39	ENSG00000069849	NA	0.30082	NA
Sniffles2.DEL.203AM2	chr3	141942996	-56	ENSG00000069849	NA	0.0363943	NA
Sniffles2.INS.2028M2	chr3	141777323	31	ENSG00000069849	NA	0.0503705	NA
Sniffles2.DEL.1707M2	chr3	98839055	-78433322	ENSG00000069849	NA	0.0503705	NA
Sniffles2.DEL.203DM2	chr3	141973651	-36	ENSG00000069849	NA	0.0351048	NA
Sniffles2.DEL.203BM2	chr3	141965124	-1880	ENSG00000069849	NA	0.0351048	NA
Sniffles2.INV.118DM2	chr3	77763676	91788489	ENSG00000069849	NA	0.0466075	NA
Sniffles2.DEL.2033M2	chr3	141890286	-32	ENSG00000069849	NA	0.0394463	NA
Sniffles2.DEL.2030M2	chr3	141846843	-1305	ENSG00000069849	NA	0.0478054	NA
Sniffles2.INS.202DM2	chr3	141835718	31	ENSG00000069849	NA	0.0306535	NA
Sniffles2.DEL.43FM15	chr22	19508251	-42	ENSG00000070010	NA	0.0433613	NA
Sniffles2.DEL.442M15	chr22	19561549	-44	ENSG00000070010	NA	0.0422783	NA
Sniffles2.INS.43AM15	chr22	19516513	46	ENSG00000070010	NA	0.0425132	NA
Sniffles2.DEL.441M15	chr22	19562932	-43	ENSG00000070010	NA	0.042071	NA
Sniffles2.INV.3A9M15	chr22	18176171	2935214	ENSG00000070010	NA	0.153396	NA
Sniffles2.INS.43BM15	chr22	19543699	40	ENSG00000070010	NA	0.270964	NA
Sniffles2.INS.43CM15	chr22	19570778	43	ENSG00000070010	NA	0.0328383	NA
Sniffles2.INS.49FMB	chr12	12246492	34	ENSG00000070018	NA	0.0313487	NA
Sniffles2.INS.4A6MB	chr12	12338920	32	ENSG00000070018	NA	0.0360632	NA
Sniffles2.DEL.4A1MB	chr12	12297168	-6354	ENSG00000070018	NA	0.050228	NA
Sniffles2.DEL.494MB	chr12	12037691	-37	ENSG00000070018	NA	0.0384619	NA
Sniffles2.DEL.49AMB	chr12	12114542	-39	ENSG00000070018	NA	0.289635	NA
Sniffles2.DEL.498MB	chr12	12100554	-835	ENSG00000070018	NA	0.0352904	NA
Sniffles2.DEL.49CMB	chr12	12152755	-48	ENSG00000070018	NA	0.033216	NA
Sniffles2.DEL.496MB	chr12	12090788	-41	ENSG00000070018	NA	0.0451155	NA
Sniffles2.DEL.495MB	chr12	12059216	-41	ENSG00000070018	NA	0.0355999	NA
Sniffles2.DEL.49EMB	chr12	12179187	-49	ENSG00000070018	NA	0.0424901	NA
Sniffles2.DEL.4A9MB	chr12	12322987	-63	ENSG00000070018	NA	0.294344	NA
Sniffles2.INS.491MB	chr12	12031413	33	ENSG00000070018	NA	0.0369258	NA
Sniffles2.INS.4A4MB	chr12	12313756	34	ENSG00000070018	NA	0.0343701	NA
Sniffles2.INS.F2M12	chr19	564045	6040	ENSG00000070388	NA	0.0326933	NA
Sniffles2.DEL.126M12	chr19	608347	-43	ENSG00000070388	NA	0.0410037	NA
Sniffles2.INS.11CM12	chr19	644554	41	ENSG00000070388	NA	0.0333333	NA
Sniffles2.INS.11AM12	chr19	642328	40	ENSG00000070388	NA	0.0277202	NA
Sniffles2.DEL.127M12	chr19	610221	-51	ENSG00000070388	NA	0.0471864	NA
Sniffles2.DEL.10EM12	chr19	585413	-44	ENSG00000070388	NA	0.0452195	NA
Sniffles2.DEL.12AM12	chr19	623540	-45	ENSG00000070388	NA	0.0459127	NA
Sniffles2.DEL.147M12	chr19	730943	-40	ENSG00000070388	NA	0.0327621	NA
Sniffles2.INS.F7M12	chr19	590157	38	ENSG00000070388	NA	0.0360706	NA
Sniffles2.DEL.149M12	chr19	741483	-43	ENSG00000070388	NA	0.0471864	NA
Sniffles2.DEL.122M12	chr19	597714	-41	ENSG00000070388	NA	0.0471864	NA
Sniffles2.DEL.136M12	chr19	675314	-38	ENSG00000070388	NA	0.0313391	NA
Sniffles2.DEL.134M12	chr19	670747	-40	ENSG00000070388	NA	0.26731	NA
Sniffles2.DEL.10FM12	chr19	594340	-49	ENSG00000070388	NA	0.0397196	NA
Sniffles2.DUP.156M12	chr19	723510	81154	ENSG00000070388	NA	0.0127753	NA
Sniffles2.INS.13EM12	chr19	737354	39	ENSG00000070388	NA	0.0127753	NA
Sniffles2.INS.13BM12	chr19	727290	37	ENSG00000070388	NA	0.0299832	NA
Sniffles2.DEL.109M12	chr19	564050	-899	ENSG00000070388	NA	0.0375491	NA
Sniffles2.DEL.130M12	chr19	653192	-45	ENSG00000070388	NA	0.0229003	NA
Sniffles2.DEL.135M12	chr19	673589	-42	ENSG00000070388	NA	0.0304487	NA
Sniffles2.DEL.143M12	chr19	698897	-1022	ENSG00000070388	NA	0.0309394	NA
Sniffles2.DEL.145M12	chr19	720575	-37	ENSG00000070388	NA	0.0196662	NA
Sniffles2.INS.117M12	chr19	612428	31	ENSG00000070388	NA	0.0300866	NA
Sniffles2.INS.E9M12	chr19	540061	661	ENSG00000070388	NA	0.0327427	NA
Sniffles2.INV.3A9M15	chr22	18176171	2935214	ENSG00000070413	NA	0.324812	0.231663
Sniffles2.INS.416M15	chr22	19041708	32	ENSG00000070413	NA	0.314857	0.231663
Sniffles2.INS.418M15	chr22	19062776	1038	ENSG00000070413	NA	0.0272198	0.0210539
Sniffles2.DEL.41BM15	chr22	19029326	-40	ENSG00000070413	NA	0.023757	0.0567637
Sniffles2.DEL.41AM15	chr22	19020831	-31	ENSG00000070413	NA	0.0526517	0.0458294
Sniffles2.DEL.428M15	chr22	19156166	-695	ENSG00000070413	NA	0.0458095	0.47791
Sniffles2.DEL.42AM15	chr22	19177680	-38	ENSG00000070413	NA	0.0311137	0.0297546
Sniffles2.DEL.41CM15	chr22	19062852	-40	ENSG00000070413	NA	0.246631	0.0252806
Sniffles2.DEL.424M15	chr22	19108570	-31	ENSG00000070413	NA	0.0382385	0.0551502
Sniffles2.DEL.427M15	chr22	19154584	-43	ENSG00000070413	NA	0.310742	0.0333833
Sniffles2.INS.40CM15	chr22	18936374	32	ENSG00000070413	NA	0.0266941	0.543111
Sniffles2.DEL.410M15	chr22	18946393	-38	ENSG00000070413	NA	0.036889	NA
Sniffles2.DEL.412M15	chr22	18974437	-41	ENSG00000070413	NA	0.324812	NA
Sniffles2.INS.415M15	chr22	19035409	56	ENSG00000070413	NA	0.0332352	NA
Sniffles2.DEL.42BM15	chr22	19183982	-39	ENSG00000070413	NA	0.753713	NA
Sniffles2.INS.414M15	chr22	19024407	35	ENSG00000070413	NA	0.0393613	NA
Sniffles2.INS.1901M10	chr17	76751234	34	ENSG00000070495	NA	0.0272726	NA
Sniffles2.INS.18F8M10	chr17	76614375	35	ENSG00000070495	NA	0.0488082	NA
Sniffles2.DEL.1905M10	chr17	76732191	-41	ENSG00000070495	NA	0.0488082	NA
Sniffles2.DEL.18FBM10	chr17	76639646	-38	ENSG00000070495	NA	0.0488082	NA
Sniffles2.DEL.18FDM10	chr17	76692394	-40	ENSG00000070495	NA	0.268191	NA
Sniffles2.DEL.1907M10	chr17	76773890	-6908	ENSG00000070495	NA	0.0578894	NA
Sniffles2.DEL.1908M10	chr17	76774007	-37	ENSG00000070495	NA	0.0438753	NA
Sniffles2.DEL.18FCM10	chr17	76644388	-2794	ENSG00000070495	NA	0.0317355	NA
Sniffles2.INS.1900M10	chr17	76728793	33	ENSG00000070495	NA	0.0432185	NA
Sniffles2.DEL.190AM10	chr17	76790446	-4351	ENSG00000070495	NA	0.0515842	NA
Sniffles2.DEL.1905M10	chr17	76732191	-41	ENSG00000070526	NA	0.0493788	0.039526
Sniffles2.INS.1900M10	chr17	76728793	33	ENSG00000070526	NA	0.0493788	0.039526
Sniffles2.INS.18F3M10	chr17	76583376	32	ENSG00000070526	NA	0.0493788	0.57436
Sniffles2.DEL.18FAM10	chr17	76610108	-39	ENSG00000070526	NA	0.0493788	0.039526
Sniffles2.DEL.18FBM10	chr17	76639646	-38	ENSG00000070526	NA	0.2859	0.635062
Sniffles2.INS.18F8M10	chr17	76614375	35	ENSG00000070526	NA	0.0473435	0.0363874
Sniffles2.DEL.18FDM10	chr17	76692394	-40	ENSG00000070526	NA	0.0451514	NA
Sniffles2.DEL.18FCM10	chr17	76644388	-2794	ENSG00000070526	NA	0.0468682	NA
Sniffles2.DEL.18F6M10	chr17	76552868	-36	ENSG00000070526	NA	0.0349308	NA
Sniffles2.DEL.25E3M4	chr5	150634841	-38	ENSG00000070614	0.0605077	NA	NA
Sniffles2.INS.25D9M4	chr5	150421635	37	ENSG00000070614	0.057424	NA	NA
Sniffles2.DEL.25DCM4	chr5	150473385	-37	ENSG00000070614	0.533186	NA	NA
Sniffles2.DEL.25E4M4	chr5	150650496	-40	ENSG00000070614	0.536474	NA	NA
Sniffles2.DEL.25E5M4	chr5	150657433	-36	ENSG00000070614	0.0445465	NA	NA
Sniffles2.INS.115FMF	chr16	57911030	40	ENSG00000070729	NA	0.0297082	NA
Sniffles2.DEL.1167MF	chr16	58068093	-59	ENSG00000070729	NA	0.0458708	NA
Sniffles2.INS.115AMF	chr16	57860057	2728	ENSG00000070729	NA	0.036832	NA
Sniffles2.DEL.1166MF	chr16	58051496	-41	ENSG00000070729	NA	0.0408767	NA
Sniffles2.INS.1163MF	chr16	58020617	37	ENSG00000070729	NA	0.0303717	NA
Sniffles2.INS.115BMF	chr16	57860033	1367	ENSG00000070729	NA	0.290366	NA
Sniffles2.INS.115DMF	chr16	57885580	37	ENSG00000070729	NA	0.0289945	NA
Sniffles2.DEL.1171MF	chr16	58170118	-2120	ENSG00000070770	NA	NA	0.0470537
Sniffles2.INS.1173MF	chr16	58202925	40	ENSG00000070770	NA	NA	0.0470537
Sniffles2.DEL.116FMF	chr16	58123596	-32	ENSG00000070770	NA	NA	0.47293
Sniffles2.INS.1174MF	chr16	58257015	32	ENSG00000070770	NA	NA	0.478426
Sniffles2.INS.1165MF	chr16	58093381	31	ENSG00000070770	NA	NA	0.0477397
Sniffles2.INS.116AMF	chr16	58147299	38	ENSG00000070770	NA	NA	0.0436678
Sniffles2.DEL.A2EM0	chr1	22559941	-35	ENSG00000070886	NA	0.0410225	NA
Sniffles2.INS.A32M0	chr1	22605845	51	ENSG00000070886	NA	0.280893	NA
Sniffles2.INV.24DM0	chr1	2435997	49470862	ENSG00000070886	NA	0.0332126	NA
Sniffles2.INV.89CM0	chr1	16954363	131058967	ENSG00000070886	NA	0.0327344	NA
Sniffles2.INS.A23M0	chr1	22483440	34	ENSG00000070886	NA	0.0392452	NA
Sniffles2.DEL.240M0	chr1	2436604	-229363220	ENSG00000070886	NA	0.042194	NA
Sniffles2.INS.A2CM0	chr1	22585051	32	ENSG00000070886	NA	0.227476	NA
Sniffles2.INS.246M2	chr3	8715838	45	ENSG00000070950	NA	0.0397434	NA
Sniffles2.INS.236M2	chr3	8676961	54	ENSG00000070950	NA	0.041261	NA
Sniffles2.INS.24CM2	chr3	8824797	35	ENSG00000070950	NA	0.0292763	NA
Sniffles2.DEL.23FM2	chr3	8678381	-2510	ENSG00000070950	NA	0.0382569	NA
Sniffles2.DEL.244M2	chr3	8688173	-23743	ENSG00000070950	NA	0.0270344	NA
Sniffles2.DEL.23DM2	chr3	8677597	-1754	ENSG00000070950	NA	0.0333905	NA
Sniffles2.DEL.23EM2	chr3	8677154	-4135	ENSG00000070950	NA	0.0375962	NA
Sniffles2.DEL.242M2	chr3	8679400	-1640	ENSG00000070950	NA	0.0375529	NA
Sniffles2.DEL.24EM2	chr3	8801933	-36	ENSG00000070950	NA	0.0350036	NA
Sniffles2.DEL.250M2	chr3	8831344	-37	ENSG00000070950	NA	0.03097	NA
Sniffles2.DEL.253M2	chr3	8972414	-34	ENSG00000070950	NA	0.0409777	NA
Sniffles2.INS.1D67M1	chr2	105669120	35	ENSG00000071051	NA	0.0332287	NA
Sniffles2.INS.1D79M1	chr2	105840845	47	ENSG00000071051	NA	0.0396083	NA
Sniffles2.DEL.1D80M1	chr2	105930026	-33	ENSG00000071051	NA	0.0396083	NA
Sniffles2.DEL.1D6FM1	chr2	105688126	-31	ENSG00000071051	NA	0.745084	NA
Sniffles2.INS.1D71M1	chr2	105696791	51	ENSG00000071051	NA	0.0402586	NA
Sniffles2.DEL.1D6CM1	chr2	105669110	-32	ENSG00000071051	NA	0.0416157	NA
Sniffles2.INS.1D64M1	chr2	105656209	45	ENSG00000071051	NA	0.0416157	NA
Sniffles2.DEL.1D7AM1	chr2	105823134	-32	ENSG00000071051	NA	0.0607393	NA
Sniffles2.INV.745M1	chr2	17018438	138653131	ENSG00000071051	NA	0.0373727	NA
Sniffles2.DEL.1D6EM1	chr2	105681591	-40	ENSG00000071051	NA	0.76183	NA
Sniffles2.DEL.1D74M1	chr2	105731355	-5509	ENSG00000071051	NA	0.0495621	NA
Sniffles2.INS.1D78M1	chr2	105836117	307	ENSG00000071051	NA	0.0256185	NA
Sniffles2.DEL.1C1FM1	chr2	98660408	-34	ENSG00000071073	NA	NA	0.648835
Sniffles2.DEL.1C1EM1	chr2	98648123	-35	ENSG00000071073	NA	NA	0.0392519
Sniffles2.DEL.1C18M1	chr2	98582630	-34	ENSG00000071073	NA	NA	0.0277921
Sniffles2.INS.1C16M1	chr2	98552600	43	ENSG00000071073	NA	NA	0.0368358
Sniffles2.DEL.1C19M1	chr2	98593938	-43	ENSG00000071073	NA	NA	0.040885
Sniffles2.INS.1C21M1	chr2	98733835	33	ENSG00000071073	NA	NA	0.0362246
Sniffles2.INS.1C22M1	chr2	98795078	31	ENSG00000071073	NA	NA	0.0310398
Sniffles2.DEL.232M12	chr19	1562235	-48	ENSG00000071655	0.0546265	NA	NA
Sniffles2.INS.227M12	chr19	1520881	3305	ENSG00000071655	0.0621675	NA	NA
Sniffles2.DEL.22DM12	chr19	1515116	-40	ENSG00000071655	0.480638	NA	NA
Sniffles2.DEL.24AM12	chr19	1687465	-38	ENSG00000071655	0.0479437	NA	NA
Sniffles2.DEL.24DM12	chr19	1692676	-1662	ENSG00000071655	0.0524485	NA	NA
Sniffles2.DEL.21FM12	chr19	1482065	-43	ENSG00000071655	0.643969	NA	NA
Sniffles2.INS.225M12	chr19	1519420	35	ENSG00000071655	0.0610076	NA	NA
Sniffles2.DEL.245M12	chr19	1652933	-42	ENSG00000071655	0.0496115	NA	NA
Sniffles2.INS.236M12	chr19	1612554	43	ENSG00000071655	0.056044	NA	NA
Sniffles2.DEL.24BM12	chr19	1689723	-41	ENSG00000071655	0.0483933	NA	NA
Sniffles2.DEL.243M12	chr19	1626900	-1163	ENSG00000071655	0.0549689	NA	NA
Sniffles2.INS.237M12	chr19	1624857	37	ENSG00000071655	0.0626605	NA	NA
Sniffles2.DEL.248M12	chr19	1668439	-48	ENSG00000071655	0.0626605	NA	NA
Sniffles2.DEL.22CM12	chr19	1508083	-45	ENSG00000071655	0.038245	NA	NA
Sniffles2.DEL.22FM12	chr19	1530605	-31	ENSG00000071655	0.0601042	NA	NA
Sniffles2.DEL.241M12	chr19	1612686	-42	ENSG00000071655	0.476894	NA	NA
Sniffles2.DEL.249M12	chr19	1669821	-47	ENSG00000071655	0.0409477	NA	NA
Sniffles2.INS.228M12	chr19	1528573	43	ENSG00000071655	0.047723	NA	NA
Sniffles2.INS.23EM12	chr19	1666990	34	ENSG00000071655	0.527606	NA	NA
Sniffles2.DEL.2449M16	chrX	154431432	-42	ENSG00000071859	NA	0.0405922	NA
Sniffles2.DEL.244EM16	chrX	154498732	-40	ENSG00000071859	NA	0.0392033	NA
Sniffles2.INS.2446M16	chrX	154448073	35	ENSG00000071859	NA	0.0289206	NA
Sniffles2.DEL.2450M16	chrX	154504517	-762	ENSG00000071859	NA	0.0321645	NA
Sniffles2.DEL.2453M16	chrX	154528451	-35	ENSG00000071859	NA	0.0309711	NA
Sniffles2.DEL.2445M16	chrX	154393543	-41	ENSG00000071859	NA	0.306053	NA
Sniffles2.DEL.244AM16	chrX	154452065	-38	ENSG00000071859	NA	0.03207	NA
Sniffles2.DEL.244BM16	chrX	154462170	-41	ENSG00000071859	NA	0.0355402	NA
Sniffles2.DEL.244FM16	chrX	154505425	-41	ENSG00000071859	NA	0.0263785	NA
Sniffles2.DEL.2452M16	chrX	154526753	-39	ENSG00000071859	NA	0.0256535	NA
Sniffles2.INS.112FM3	chr4	53740615	57	ENSG00000072201	NA	0.0365303	NA
Sniffles2.INS.1120M3	chr4	53381754	33	ENSG00000072201	NA	0.0346506	NA
Sniffles2.INS.1130M3	chr4	53748552	65	ENSG00000072201	NA	0.0401008	NA
Sniffles2.INS.1124M3	chr4	53478486	55	ENSG00000072201	NA	0.032862	NA
Sniffles2.DEL.1133M3	chr4	53716088	-35	ENSG00000072201	NA	0.0442517	NA
Sniffles2.INS.112BM3	chr4	53609773	111	ENSG00000072201	NA	0.0291419	NA
Sniffles2.DEL.112CM3	chr4	53652019	-34	ENSG00000072201	NA	0.03027	NA
Sniffles2.DEL.112DM3	chr4	53675608	-1989	ENSG00000072201	NA	0.0497878	NA
Sniffles2.DEL.789M3	chr4	19083929	-149408019	ENSG00000072201	NA	0.225293	NA
Sniffles2.DUP.78AM3	chr4	19077864	149414098	ENSG00000072201	NA	0.0308716	NA
Sniffles2.INS.1129M3	chr4	53579022	110	ENSG00000072201	NA	0.231935	NA
Sniffles2.DEL.1538M9	chr10	58330268	-4569	ENSG00000072401	0.707065	NA	NA
Sniffles2.INS.153AM9	chr10	58434500	42	ENSG00000072401	0.707065	NA	NA
Sniffles2.DEL.1537M9	chr10	58330267	-3145	ENSG00000072401	0.707065	NA	NA
Sniffles2.DEL.1539M9	chr10	58333449	-1435	ENSG00000072401	0.707065	NA	NA
Sniffles2.DEL.153DM9	chr10	58460929	-818	ENSG00000072401	0.0997311	NA	NA
Sniffles2.INS.153BM9	chr10	58468274	31	ENSG00000072401	0.0496306	NA	NA
Sniffles2.DEL.112CM16	chrX	53486598	-7227	ENSG00000072506	NA	NA	0.0399869
Sniffles2.INS.1123M16	chrX	53346707	33	ENSG00000072506	NA	NA	0.513951
Sniffles2.DEL.1124M16	chrX	53346665	-39	ENSG00000072506	NA	NA	0.0442167
Sniffles2.DEL.1126M16	chrX	53389542	-42	ENSG00000072506	NA	NA	0.573932
Sniffles2.DEL.112AM16	chrX	53469479	-3460	ENSG00000072506	NA	NA	0.0280206
Sniffles2.DUP.10FFM16	chrX	52857692	2794835	ENSG00000072506	NA	NA	0.0426803
Sniffles2.DEL.1125M16	chrX	53387062	-5455	ENSG00000072506	NA	NA	0.0357599
Sniffles2.DEL.1127M16	chrX	53390990	-36	ENSG00000072506	NA	NA	0.573932
Sniffles2.DEL.112DM16	chrX	53486363	-44	ENSG00000072506	NA	NA	0.0238516
Sniffles2.INS.1129M16	chrX	53494063	37	ENSG00000072506	NA	NA	0.035664
Sniffles2.DEL.112BM16	chrX	53472424	-34	ENSG00000072506	NA	NA	0.0303969
Sniffles2.DEL.1130M16	chrX	53504006	-40	ENSG00000072506	NA	NA	0.474671
[truncated: 25,844 more rows]

## Sheet: S3__SV_QTL_hits
ID	CHROM	POS	SVLEN	Ome	Pheno	Beta	SE	P_val	Adj_p	Pip	Credible_set	SV_in_cs
Sniffles2.INS.84EM5	chr6	29646219	35	RNA	ENSG00000181126:HLA-V	1.02696	0.259837	5.16967e-05	0.0183695	0.000424443		FALSE
Sniffles2.DEL.86EM5	chr6	29806720	-303	RNA	ENSG00000181126:HLA-V	1.81105	0.18337	1.04943e-19	3.42625e-16	0.000576724		FALSE
Sniffles2.INS.863M5	chr6	29807563	54	RNA	ENSG00000181126:HLA-V	1.69524	0.167438	1.83045e-20	6.37628e-17	0.000547059		FALSE
Sniffles2.INS.864M5	chr6	29808901	323	RNA	ENSG00000181126:HLA-V	1.59246	0.157701	2.20888e-20	7.63064e-17	0.00045439		FALSE
Sniffles2.DEL.870M5	chr6	29838687	-31	RNA	ENSG00000181126:HLA-V	0.428288	0.0893839	1.48411e-06	0.00086952	0.000425115		FALSE
Sniffles2.INS.87CM5	chr6	29918974	33	RNA	ENSG00000181126:HLA-V	0.640075	0.128665	6.61922e-07	0.00042293	0.00048031		FALSE
Sniffles2.INS.87EM5	chr6	29925082	324	RNA	ENSG00000181126:HLA-V	1.50355	0.168138	8.30248e-17	2.1805e-13	0.000686953		FALSE
Sniffles2.DEL.88FM5	chr6	29943257	-816	RNA	ENSG00000181126:HLA-V	1.65467	0.161132	7.4918e-21	2.66549e-17	0.000438112		FALSE
Sniffles2.DEL.890M5	chr6	29947139	-79	RNA	ENSG00000181126:HLA-V	1.6727	0.149797	1.11067e-23	4.67012e-20	0.00045771		FALSE
Sniffles2.DEL.891M5	chr6	29949530	-99	RNA	ENSG00000181126:HLA-V	1.711	0.118037	1.60013e-34	2.0495e-30	0.00132488	L2	TRUE
Sniffles2.INS.882M5	chr6	29949621	31	RNA	ENSG00000181126:HLA-V	-0.446244	0.115802	7.56171e-05	0.024659	0.00248912		FALSE
Sniffles2.INS.884M5	chr6	29951371	1062	RNA	ENSG00000181126:HLA-V	1.57983	0.193533	1.10639e-14	2.44329e-11	0.000428803		FALSE
Sniffles2.INS.883M5	chr6	29952018	307	RNA	ENSG00000181126:HLA-V	1.50978	0.209662	4.30406e-12	7.12388e-09	0.000426077		FALSE
Sniffles2.DEL.892M5	chr6	29953040	-1469	RNA	ENSG00000181126:HLA-V	1.46788	0.200373	2.05718e-12	3.50962e-09	0.00108805		FALSE
Sniffles2.DEL.893M5	chr6	29953122	-272	RNA	ENSG00000181126:HLA-V	1.57141	0.18763	2.81967e-15	6.66902e-12	0.000524512		FALSE
Sniffles2.DEL.894M5	chr6	29954128	-46	RNA	ENSG00000181126:HLA-V	1.73834	0.17229	2.49141e-20	8.53582e-17	0.000754371		FALSE
Sniffles2.INS.886M5	chr6	29977735	318	RNA	ENSG00000181126:HLA-V	1.66717	0.109917	8.78879e-37	1.48765e-32	0.000617705		FALSE
Sniffles2.DEL.895M5	chr6	29978871	-1708	RNA	ENSG00000181126:HLA-V	1.75265	0.123742	1.82846e-33	1.85642e-29	0.000886818	L2	TRUE
Sniffles2.DEL.896M5	chr6	29982470	-309	RNA	ENSG00000181126:HLA-V	1.76273	0.122352	2.87339e-34	3.18962e-30	0.000518774		FALSE
Sniffles2.INS.887M5	chr6	29986053	322	RNA	ENSG00000181126:HLA-V	1.59394	0.11377	5.87272e-33	5.55602e-29	0.000426827		FALSE
Sniffles2.DEL.897M5	chr6	29986228	-71	RNA	ENSG00000181126:HLA-V	1.70888	0.109135	2.09467e-38	4.58922e-34	0.000437647		FALSE
Sniffles2.DEL.8A2M5	chr6	30000663	-321	RNA	ENSG00000181126:HLA-V	1.46079	0.254679	1.52605e-08	1.40236e-05	0.000429465		FALSE
Sniffles2.INS.89FM5	chr6	30000958	44	RNA	ENSG00000181126:HLA-V	0.50556	0.117985	1.34615e-05	0.00602867	0.000823367		FALSE
Sniffles2.INS.8DBM5	chr6	30852830	68	RNA	ENSG00000204622:HLA-J	0.283174	0.0740022	8.37406e-05	0.026763	0.000500587		FALSE
Sniffles2.DEL.EEBMB	chr12	52692553	-1365	RNA	ENSG00000167768:KRT1	0.910354	0.110826	7.84394e-15	1.76026e-11	0.00402703		FALSE
Sniffles2.DEL.997M5	chr6	32384808	-192	RNA	ENSG00000237541:HLA-DQA2	-0.671968	0.122773	5.78394e-08	4.65704e-05	0.000837469		FALSE
Sniffles2.DEL.9ABM5	chr6	32409288	-795	RNA	ENSG00000237541:HLA-DQA2	0.409866	0.0752828	6.65467e-08	5.2815e-05	0.000341188		FALSE
Sniffles2.DEL.9ACM5	chr6	32444197	-34	RNA	ENSG00000237541:HLA-DQA2	-0.477353	0.106735	6.08042e-06	0.00300785	0.000407883		FALSE
Sniffles2.INS.99CM5	chr6	32449428	87	RNA	ENSG00000237541:HLA-DQA2	0.904857	0.111452	1.44703e-14	3.12913e-11	0.00062679		FALSE
Sniffles2.INS.9A1M5	chr6	32480033	105	RNA	ENSG00000237541:HLA-DQA2	0.897837	0.150426	4.51452e-09	4.66898e-06	0.000547707		FALSE
Sniffles2.INS.9A3M5	chr6	32482948	3629	RNA	ENSG00000237541:HLA-DQA2	0.450818	0.0976942	3.32233e-06	0.00177307	0.000372828		FALSE
Sniffles2.INS.9A5M5	chr6	32483814	206	RNA	ENSG00000237541:HLA-DQA2	1.03353	0.119236	3.98853e-16	1.00321e-12	0.000336984		FALSE
Sniffles2.INS.9A6M5	chr6	32486092	129	RNA	ENSG00000237541:HLA-DQA2	0.434082	0.092277	2.19974e-06	0.00124414	0.000334602		FALSE
Sniffles2.DEL.9B3M5	chr6	32492166	-38	RNA	ENSG00000237541:HLA-DQA2	0.431117	0.111308	7.76284e-05	0.0251769	0.000406351		FALSE
Sniffles2.INS.9A9M5	chr6	32492189	306	RNA	ENSG00000237541:HLA-DQA2	0.794758	0.119238	2.40346e-10	3.04201e-07	0.000414499		FALSE
Sniffles2.DEL.9B4M5	chr6	32493144	-7870	RNA	ENSG00000237541:HLA-DQA2	0.435487	0.0931747	3.3817e-06	0.00180244	0.000346816		FALSE
Sniffles2.BND.A2FM5	chr6	32501662	0	RNA	ENSG00000237541:HLA-DQA2	-0.732279	0.184764	5.37574e-05	0.0189963	0.000584505		FALSE
Sniffles2.INS.9B9M5	chr6	32501768	305	RNA	ENSG00000237541:HLA-DQA2	0.441071	0.084232	2.23362e-07	0.0001588	0.000344119		FALSE
Sniffles2.INS.9BAM5	chr6	32502883	103	RNA	ENSG00000237541:HLA-DQA2	0.628284	0.120514	3.08952e-07	0.00021293	0.000347938		FALSE
Sniffles2.DEL.9FDM5	chr6	32502923	-434	RNA	ENSG00000237541:HLA-DQA2	0.581068	0.0835659	3.72122e-11	5.26883e-08	0.000356291		FALSE
Sniffles2.DEL.9FEM5	chr6	32507390	-469	RNA	ENSG00000237541:HLA-DQA2	0.427951	0.071039	5.94724e-09	5.97266e-06	0.000364579		FALSE
Sniffles2.DEL.9FFM5	chr6	32507987	-2341	RNA	ENSG00000237541:HLA-DQA2	0.569061	0.115388	1.15319e-06	0.00069021	0.000367361		FALSE
Sniffles2.DEL.A03M5	chr6	32510450	-150	RNA	ENSG00000237541:HLA-DQA2	0.530625	0.068431	5.38289e-13	9.67923e-10	0.000386177		FALSE
Sniffles2.INS.9C1M5	chr6	32515149	187	RNA	ENSG00000237541:HLA-DQA2	0.511692	0.0850891	9.74172e-09	9.38704e-06	0.000362734		FALSE
Sniffles2.INS.9C2M5	chr6	32516534	3992	RNA	ENSG00000237541:HLA-DQA2	0.48349	0.113701	2.55905e-05	0.0102924	0.000522956		FALSE
Sniffles2.INS.9C4M5	chr6	32519850	5217	RNA	ENSG00000237541:HLA-DQA2	0.688349	0.14497	2.45278e-06	0.00136409	0.000498777		FALSE
Sniffles2.INS.9C6M5	chr6	32521128	1199	RNA	ENSG00000237541:HLA-DQA2	0.785681	0.160226	1.03016e-06	0.00062465	0.000690157		FALSE
Sniffles2.DEL.A0BM5	chr6	32521800	-54	RNA	ENSG00000237541:HLA-DQA2	0.841945	0.0748064	2.20651e-23	8.87445e-20	0.000334325		FALSE
Sniffles2.INS.9C8M5	chr6	32523810	323	RNA	ENSG00000237541:HLA-DQA2	0.966848	0.0680077	4.45637e-33	4.36484e-29	0.000336738		FALSE
Sniffles2.INS.9C9M5	chr6	32525049	323	RNA	ENSG00000237541:HLA-DQA2	1.13969	0.0781131	2.84746e-34	3.18962e-30	0.000563858		FALSE
Sniffles2.INS.9CBM5	chr6	32526912	43	RNA	ENSG00000237541:HLA-DQA2	1.01218	0.095025	9.22793e-22	3.46065e-18	0.000462509		FALSE
Sniffles2.INS.9CEM5	chr6	32529433	276	RNA	ENSG00000237541:HLA-DQA2	0.846694	0.100817	3.18258e-15	7.48485e-12	0.00041514		FALSE
Sniffles2.DEL.A12M5	chr6	32531522	-1502	RNA	ENSG00000237541:HLA-DQA2	0.420193	0.102685	2.96351e-05	0.0116435	0.000441441		FALSE
Sniffles2.INS.9CFM5	chr6	32533638	445	RNA	ENSG00000237541:HLA-DQA2	0.932524	0.168732	4.49975e-08	3.71282e-05	0.000384952		FALSE
Sniffles2.DEL.A15M5	chr6	32535786	-39	RNA	ENSG00000237541:HLA-DQA2	0.602732	0.132316	4.28833e-06	0.00221203	0.000338697		FALSE
Sniffles2.INS.9D1M5	chr6	32536530	315	RNA	ENSG00000237541:HLA-DQA2	-0.463718	0.11255	2.65783e-05	0.0106026	0.000334583		FALSE
Sniffles2.DEL.A16M5	chr6	32538450	-312	RNA	ENSG00000237541:HLA-DQA2	0.383341	0.104445	0.00015089	0.0415563	0.000358293		FALSE
Sniffles2.DEL.A17M5	chr6	32540126	-311	RNA	ENSG00000237541:HLA-DQA2	0.622189	0.166646	0.00011923	0.0349404	0.000385738		FALSE
Sniffles2.INS.9D6M5	chr6	32541328	323	RNA	ENSG00000237541:HLA-DQA2	1.04592	0.0630868	2.17257e-41	9.04381e-37	0.000572762		FALSE
Sniffles2.DEL.A19M5	chr6	32544886	-351	RNA	ENSG00000237541:HLA-DQA2	0.408521	0.0809966	4.65773e-07	0.00030558	0.000429201		FALSE
Sniffles2.DEL.A1BM5	chr6	32547135	-1352	RNA	ENSG00000237541:HLA-DQA2	0.400541	0.0806973	6.75758e-07	0.00043083	0.000415181		FALSE
Sniffles2.INS.9DCM5	chr6	32552721	328	RNA	ENSG00000237541:HLA-DQA2	1.03798	0.174664	5.23325e-09	5.32629e-06	0.000430228		FALSE
Sniffles2.INS.9DDM5	chr6	32553642	302	RNA	ENSG00000237541:HLA-DQA2	0.848935	0.17012	6.06969e-07	0.00039021	0.000390123		FALSE
Sniffles2.INS.9DEM5	chr6	32554524	131	RNA	ENSG00000237541:HLA-DQA2	-0.340364	0.0925892	0.00014825	0.0410727	0.000400441		FALSE
Sniffles2.INS.9DFM5	chr6	32555869	35	RNA	ENSG00000237541:HLA-DQA2	-0.323102	0.0695854	2.94174e-06	0.00159034	0.000380279		FALSE
Sniffles2.DEL.A1DM5	chr6	32556005	-291	RNA	ENSG00000237541:HLA-DQA2	0.81985	0.0570473	5.79784e-34	6.11006e-30	0.000489647		FALSE
Sniffles2.INS.9E0M5	chr6	32557789	496	RNA	ENSG00000237541:HLA-DQA2	0.795209	0.0747365	9.59701e-22	3.58293e-18	0.000396399		FALSE
Sniffles2.DEL.A1FM5	chr6	32557860	-54	RNA	ENSG00000237541:HLA-DQA2	0.888882	0.166036	1.14097e-07	8.61205e-05	0.000459401		FALSE
Sniffles2.INS.9E8M5	chr6	32572131	294	RNA	ENSG00000237541:HLA-DQA2	1.13283	0.0785956	2.73758e-34	3.16549e-30	0.00057587		FALSE
Sniffles2.DEL.A22M5	chr6	32573001	-507	RNA	ENSG00000237541:HLA-DQA2	0.602915	0.152959	5.36964e-05	0.0189828	0.000338657		FALSE
Sniffles2.INS.9E9M5	chr6	32574933	294	RNA	ENSG00000237541:HLA-DQA2	0.82825	0.113376	2.2526e-12	3.82732e-09	0.000342054		FALSE
Sniffles2.INS.9EBM5	chr6	32575895	43	RNA	ENSG00000237541:HLA-DQA2	-0.685652	0.102238	7.64365e-11	1.0264e-07	0.000375336		FALSE
Sniffles2.INS.9ECM5	chr6	32576976	293	RNA	ENSG00000237541:HLA-DQA2	0.679765	0.130137	1.96509e-07	0.00014116	0.000384967		FALSE
Sniffles2.DEL.A23M5	chr6	32577186	-76	RNA	ENSG00000237541:HLA-DQA2	1.1678	0.084017	1.36109e-32	1.25908e-28	0.000371624		FALSE
Sniffles2.INS.9EDM5	chr6	32578468	280	RNA	ENSG00000237541:HLA-DQA2	0.766551	0.0685514	9.11158e-24	3.8703e-20	0.000399626		FALSE
Sniffles2.INS.9EEM5	chr6	32583237	34	RNA	ENSG00000237541:HLA-DQA2	-0.474221	0.115801	2.92684e-05	0.0115233	0.000334256		FALSE
Sniffles2.INS.9EFM5	chr6	32583324	1199	RNA	ENSG00000237541:HLA-DQA2	1.01864	0.1809	2.65741e-08	2.29265e-05	0.000364606		FALSE
Sniffles2.INS.9F0M5	chr6	32583945	489	RNA	ENSG00000237541:HLA-DQA2	0.87362	0.124954	1.51628e-11	2.31203e-08	0.000419535		FALSE
Sniffles2.DEL.A25M5	chr6	32584002	-39	RNA	ENSG00000237541:HLA-DQA2	0.353438	0.0935713	0.00010111	0.0309241	0.000398796		FALSE
Sniffles2.INS.9F1M5	chr6	32584975	2016	RNA	ENSG00000237541:HLA-DQA2	0.303415	0.0809161	0.00011246	0.0334731	0.000411211		FALSE
Sniffles2.INS.9F3M5	chr6	32585161	308	RNA	ENSG00000237541:HLA-DQA2	0.899538	0.155535	1.23954e-08	1.17136e-05	0.00040611		FALSE
Sniffles2.INS.9F4M5	chr6	32586190	1851	RNA	ENSG00000237541:HLA-DQA2	0.946186	0.12507	4.72981e-13	8.57902e-10	0.000348454		FALSE
Sniffles2.INS.9F6M5	chr6	32587400	357	RNA	ENSG00000237541:HLA-DQA2	0.575367	0.124728	3.29608e-06	0.00176019	0.000671917		FALSE
Sniffles2.INS.9F8M5	chr6	32588951	44	RNA	ENSG00000237541:HLA-DQA2	1.02446	0.123217	4.04475e-15	9.45907e-12	0.000402264		FALSE
Sniffles2.INS.9F9M5	chr6	32590722	1109	RNA	ENSG00000237541:HLA-DQA2	1.10785	0.091155	7.41011e-27	3.78481e-23	0.00034874		FALSE
Sniffles2.DEL.A28M5	chr6	32590871	-250	RNA	ENSG00000237541:HLA-DQA2	0.949401	0.0671997	2.39863e-33	2.40598e-29	0.000431932		FALSE
Sniffles2.DEL.A29M5	chr6	32592285	-302	RNA	ENSG00000237541:HLA-DQA2	-0.418854	0.0920265	4.31597e-06	0.00222353	0.00035947		FALSE
Sniffles2.DEL.A5FM5	chr6	32603554	-287	RNA	ENSG00000237541:HLA-DQA2	0.412414	0.0914282	5.14996e-06	0.00259538	0.000344611		FALSE
Sniffles2.DEL.A61M5	chr6	32624630	-127	RNA	ENSG00000237541:HLA-DQA2	0.408575	0.101135	3.64563e-05	0.0138024	0.000397576		FALSE
Sniffles2.DEL.A62M5	chr6	32625926	-314	RNA	ENSG00000237541:HLA-DQA2	-0.634287	0.0690974	1.28843e-17	3.69887e-14	0.00033519		FALSE
Sniffles2.INS.A43M5	chr6	32626710	128	RNA	ENSG00000237541:HLA-DQA2	-0.617032	0.0682433	3.27984e-17	9.01467e-14	0.00033976		FALSE
Sniffles2.INS.A46M5	chr6	32638770	43	RNA	ENSG00000237541:HLA-DQA2	-0.444664	0.0915931	1.11289e-06	0.00066946	0.000364213		FALSE
Sniffles2.DEL.A64M5	chr6	32639732	-34	RNA	ENSG00000237541:HLA-DQA2	0.98202	0.0553589	3.01991e-45	2.5142e-40	0.000386471		FALSE
Sniffles2.INS.A47M5	chr6	32641841	32	RNA	ENSG00000237541:HLA-DQA2	0.596907	0.0877937	4.48928e-11	6.2396e-08	0.00218799		FALSE
Sniffles2.INS.A49M5	chr6	32645666	1874	RNA	ENSG00000237541:HLA-DQA2	0.97195	0.0733122	2.16507e-30	1.59514e-26	0.00122328		FALSE
Sniffles2.INS.A48M5	chr6	32645670	414	RNA	ENSG00000237541:HLA-DQA2	-0.395036	0.0828799	1.66326e-06	0.00096317	0.000338493		FALSE
Sniffles2.INS.A4BM5	chr6	32646875	39	RNA	ENSG00000237541:HLA-DQA2	0.588933	0.0773956	3.51659e-13	6.50603e-10	0.000582261		FALSE
Sniffles2.DEL.A65M5	chr6	32647176	-310	RNA	ENSG00000237541:HLA-DQA2	0.603444	0.0762819	5.35208e-14	1.08679e-10	0.000651537		FALSE
Sniffles2.DEL.A66M5	chr6	32648271	-2921	RNA	ENSG00000237541:HLA-DQA2	0.534241	0.0658603	1.63552e-14	3.50939e-11	0.000411834		FALSE
Sniffles2.INS.A4CM5	chr6	32649993	41	RNA	ENSG00000237541:HLA-DQA2	-0.436574	0.0790393	5.57146e-08	4.50776e-05	0.000505452		FALSE
Sniffles2.DEL.A68M5	chr6	32651277	-1075	RNA	ENSG00000237541:HLA-DQA2	0.540259	0.0675252	3.5111e-14	7.34457e-11	0.000372861		FALSE
Sniffles2.DEL.A69M5	chr6	32654737	-324	RNA	ENSG00000237541:HLA-DQA2	0.614303	0.0778313	5.99452e-14	1.21133e-10	0.000562364		FALSE
Sniffles2.DEL.A6AM5	chr6	32655741	-1075	RNA	ENSG00000237541:HLA-DQA2	0.529193	0.0779633	4.79055e-11	6.63616e-08	0.000410119		FALSE
Sniffles2.INS.A4DM5	chr6	32657007	32	RNA	ENSG00000237541:HLA-DQA2	0.524522	0.0768727	3.901e-11	5.48607e-08	0.000390674		FALSE
Sniffles2.DEL.A6BM5	chr6	32657118	-964	RNA	ENSG00000237541:HLA-DQA2	0.532678	0.0773976	2.76766e-11	4.02831e-08	0.00038515		FALSE
Sniffles2.DEL.A6CM5	chr6	32662520	-40	RNA	ENSG00000237541:HLA-DQA2	0.42551	0.106689	4.47176e-05	0.0162929	0.000384077		FALSE
Sniffles2.INS.A50M5	chr6	32667888	999	RNA	ENSG00000237541:HLA-DQA2	0.701869	0.0864121	1.4145e-14	3.06675e-11	0.000363879		FALSE
Sniffles2.INS.A53M5	chr6	32675682	962	RNA	ENSG00000237541:HLA-DQA2	0.533666	0.0846656	7.45608e-10	8.76767e-07	0.000338211		FALSE
Sniffles2.DEL.A6FM5	chr6	32677367	-254	RNA	ENSG00000237541:HLA-DQA2	0.551311	0.0810161	4.44694e-11	6.19109e-08	0.000334596		FALSE
Sniffles2.INS.A54M5	chr6	32680265	964	RNA	ENSG00000237541:HLA-DQA2	0.53033	0.0836817	6.21553e-10	7.41748e-07	0.000338523		FALSE
Sniffles2.DEL.A72M5	chr6	32694040	-115	RNA	ENSG00000237541:HLA-DQA2	0.348074	0.0813504	1.3794e-05	0.00617092	0.000530544		FALSE
Sniffles2.INS.A5DM5	chr6	32694525	808	RNA	ENSG00000237541:HLA-DQA2	0.382802	0.080634	1.81163e-06	0.00104228	0.000556444		FALSE
Sniffles2.DEL.A84M5	chr6	32708749	-503	RNA	ENSG00000237541:HLA-DQA2	0.479985	0.088413	7.18557e-08	5.65434e-05	0.000335195		FALSE
Sniffles2.INS.A81M5	chr6	32740204	320	RNA	ENSG00000237541:HLA-DQA2	-0.375061	0.100416	0.00011846	0.0347519	0.000358418		FALSE
Sniffles2.DEL.A90M5	chr6	32810978	-1066	RNA	ENSG00000237541:HLA-DQA2	-0.352167	0.0835086	1.77946e-05	0.00766812	0.000421755		FALSE
Sniffles2.DEL.1901M0	chr1	89010226	-2716	RNA	ENSG00000213512:GBP7	-0.408815	0.0872903	2.41293e-06	0.00134642	0.000145125		FALSE
Sniffles2.DEL.2A04M6	chr7	150729947	-33	RNA	ENSG00000106565:TMEM176B	0.419874	0.0984871	1.47092e-05	0.00651733	0.00145705		FALSE
Sniffles2.DEL.2A07M6	chr7	150765968	-340	RNA	ENSG00000106565:TMEM176B	-0.402128	0.0634907	6.22457e-10	7.41748e-07	0.00129927		FALSE
Sniffles2.DEL.2A08M6	chr7	150780067	-70	RNA	ENSG00000106565:TMEM176B	-0.329553	0.0760157	1.08863e-05	0.005024	0.00143555		FALSE
Sniffles2.INS.101AM6	chr7	55665871	303	RNA	ENSG00000226278:PSPHP1	1.36238	0.150679	3.28085e-17	9.01467e-14	0.474992	L2	TRUE
Sniffles2.DEL.102BM6	chr7	55709932	-36	RNA	ENSG00000226278:PSPHP1	1.60357	0.163003	1.37631e-19	4.42407e-16	0.0740902	L2	TRUE
Sniffles2.INS.1025M6	chr7	55743246	2887	RNA	ENSG00000226278:PSPHP1	1.36022	0.253567	9.95849e-08	7.61329e-05	0.00129168		FALSE
Sniffles2.INS.1028M6	chr7	55763051	2794	RNA	ENSG00000226278:PSPHP1	0.865273	0.127785	6.46675e-11	8.80721e-08	0.00172102		FALSE
Sniffles2.INS.1029M6	chr7	55783655	306	RNA	ENSG00000226278:PSPHP1	0.731636	0.118941	1.68749e-09	1.85834e-06	0.00151848		FALSE
Sniffles2.DEL.1031M6	chr7	55785876	-42	RNA	ENSG00000226278:PSPHP1	0.667897	0.0733293	2.13847e-17	5.99451e-14	0.00138968		FALSE
Sniffles2.INS.1035M6	chr7	55854981	577	RNA	ENSG00000226278:PSPHP1	0.620377	0.127146	9.97353e-07	0.00060831	0.00119775		FALSE
Sniffles2.INS.1037M6	chr7	55873475	48	RNA	ENSG00000226278:PSPHP1	-0.405645	0.0889053	4.11822e-06	0.00214287	0.00129738		FALSE
Sniffles2.DEL.103FM6	chr7	55904078	-364	RNA	ENSG00000226278:PSPHP1	-0.303141	0.0696365	1.01326e-05	0.00473124	0.00121494		FALSE
Sniffles2.INS.1045M6	chr7	56017108	321	RNA	ENSG00000226278:PSPHP1	0.92043	0.210482	9.30531e-06	0.00439425	0.0012976		FALSE
Sniffles2.DEL.1049M6	chr7	56018062	-67	RNA	ENSG00000226278:PSPHP1	0.954658	0.218273	9.27716e-06	0.00438594	0.00122257		FALSE
Sniffles2.INS.1046M6	chr7	56018811	634	RNA	ENSG00000226278:PSPHP1	1.2348	0.163782	5.41738e-13	9.72026e-10	0.00174057		FALSE
Sniffles2.INS.1047M6	chr7	56021589	95	RNA	ENSG00000226278:PSPHP1	1.10448	0.115734	1.09365e-18	3.34746e-15	0.00135595		FALSE
Sniffles2.DEL.1052M6	chr7	56150048	-2508	RNA	ENSG00000226278:PSPHP1	0.291462	0.0774472	0.00010642	0.032124	0.00118648		FALSE
Sniffles2.INS.806M5	chr6	28712875	3565	RNA	ENSG00000204644:ZFP57	0.347375	0.0959549	0.00018286	0.0481309	0.000643732		FALSE
Sniffles2.INS.810M5	chr6	28790233	33	RNA	ENSG00000204644:ZFP57	0.712464	0.183726	6.88579e-05	0.0230137	0.000651654		FALSE
Sniffles2.DEL.825M5	chr6	28824304	-32	RNA	ENSG00000204644:ZFP57	0.445073	0.104157	1.41646e-05	0.00631296	0.000596763		FALSE
Sniffles2.INS.867M5	chr6	29846903	3695	RNA	ENSG00000204644:ZFP57	0.463096	0.0769318	3.58092e-09	3.76898e-06	0.000608454		FALSE
Sniffles2.INS.869M5	chr6	29875585	78	RNA	ENSG00000204644:ZFP57	-0.3103	0.0832039	0.00012089	0.0353145	0.000617742		FALSE
Sniffles2.DEL.88DM5	chr6	29934681	-40	RNA	ENSG00000204644:ZFP57	0.785938	0.215191	0.00016482	0.044582	0.000815729		FALSE
Sniffles2.DEL.88EM5	chr6	29935971	-92	RNA	ENSG00000204644:ZFP57	0.327077	0.0763882	1.39446e-05	0.00622827	0.00075246		FALSE
Sniffles2.INS.8A1M5	chr6	30030705	328	RNA	ENSG00000204644:ZFP57	0.490354	0.079851	1.79549e-09	1.96946e-06	0.000625002		FALSE
Sniffles2.DEL.8CBM5	chr6	30475137	-39	RNA	ENSG00000204644:ZFP57	0.631659	0.12989	1.07166e-06	0.00064699	0.000654672		FALSE
Sniffles2.DEL.809M10	chr17	16825650	-32	RNA	ENSG00000188933:USP32P1	0.865278	0.0880045	1.60314e-19	5.11374e-16	0.00221525		FALSE
Sniffles2.INS.803M10	chr17	16835678	42	RNA	ENSG00000188933:USP32P1	0.948985	0.0935536	1.87146e-20	6.49197e-17	0.99875	L1	TRUE
Sniffles2.INS.2DD9M4	chr5	180635820	91	RNA	ENSG00000161055:SCGB3A1	0.899031	0.164434	5.93152e-08	4.75747e-05	0.0021152		FALSE
Sniffles2.INS.C50M14	chr21	44088791	137	RNA	ENSG00000241945:PWP2	1.05207	0.0748753	4.66907e-33	4.48098e-29	0.000179481		FALSE
Sniffles2.INS.C56M14	chr21	44099575	39	RNA	ENSG00000241945:PWP2	0.962621	0.0725199	2.54182e-30	1.85629e-26	0.000164584		FALSE
Sniffles2.DEL.997M5	chr6	32384808	-192	RNA	ENSG00000232629:HLA-DQB2	-0.343508	0.0901749	8.95089e-05	0.0281633	7.58653e-09		FALSE
Sniffles2.INS.9A1M5	chr6	32480033	105	RNA	ENSG00000232629:HLA-DQB2	0.557073	0.108298	2.88844e-07	0.00020107	5.09685e-07		FALSE
Sniffles2.INS.9A8M5	chr6	32490040	323	RNA	ENSG00000232629:HLA-DQB2	0.453288	0.108273	2.26233e-05	0.00935197	3.76262e-08		FALSE
Sniffles2.INS.9A9M5	chr6	32492189	306	RNA	ENSG00000232629:HLA-DQB2	0.519737	0.0998279	3.14463e-07	0.00021619	1.55063e-08		FALSE
Sniffles2.DEL.9B4M5	chr6	32493144	-7870	RNA	ENSG00000232629:HLA-DQB2	0.412417	0.0747694	7.89662e-08	6.14418e-05	3.90968e-08		FALSE
Sniffles2.INS.9B9M5	chr6	32501768	305	RNA	ENSG00000232629:HLA-DQB2	0.323581	0.0625869	3.04759e-07	0.00021056	6.91857e-09		FALSE
Sniffles2.INS.9BAM5	chr6	32502883	103	RNA	ENSG00000232629:HLA-DQB2	0.511084	0.0955855	1.67504e-07	0.00012222	3.8718e-09		FALSE
Sniffles2.DEL.9FDM5	chr6	32502923	-434	RNA	ENSG00000232629:HLA-DQB2	0.381022	0.0677336	3.76844e-08	3.15316e-05	1.32563e-08		FALSE
Sniffles2.DEL.9FEM5	chr6	32507390	-469	RNA	ENSG00000232629:HLA-DQB2	0.333556	0.0577388	2.02075e-08	1.79547e-05	1.8083e-08		FALSE
Sniffles2.DEL.9FFM5	chr6	32507987	-2341	RNA	ENSG00000232629:HLA-DQB2	0.438217	0.0905922	1.73516e-06	0.00100249	7.16581e-09		FALSE
Sniffles2.DEL.A03M5	chr6	32510450	-150	RNA	ENSG00000232629:HLA-DQB2	0.365595	0.0550281	2.41186e-10	3.04701e-07	1.2709e-08		FALSE
Sniffles2.DEL.A04M5	chr6	32512829	-558	RNA	ENSG00000232629:HLA-DQB2	0.209347	0.0543703	8.06588e-05	0.0259274	4.0595e-09		FALSE
Sniffles2.INS.9C1M5	chr6	32515149	187	RNA	ENSG00000232629:HLA-DQB2	0.300881	0.0715968	2.52814e-05	0.0101976	1.1545e-08		FALSE
Sniffles2.DEL.A07M5	chr6	32516213	-322	RNA	ENSG00000232629:HLA-DQB2	0.236919	0.0560113	1.7899e-05	0.00770113	4.89211e-09		FALSE
Sniffles2.DEL.A0BM5	chr6	32521800	-54	RNA	ENSG00000232629:HLA-DQB2	0.351095	0.0654678	1.12523e-07	8.50865e-05	2.97592e-08		FALSE
Sniffles2.INS.9C8M5	chr6	32523810	323	RNA	ENSG00000232629:HLA-DQB2	0.451886	0.0597187	5.52386e-13	9.89001e-10	4.80974e-07		FALSE
Sniffles2.INS.9C9M5	chr6	32525049	323	RNA	ENSG00000232629:HLA-DQB2	0.39189	0.0719454	6.97397e-08	5.49337e-05	9.73326e-09		FALSE
Sniffles2.INS.9CBM5	chr6	32526912	43	RNA	ENSG00000232629:HLA-DQB2	0.455829	0.0773982	7.60582e-09	7.48484e-06	6.28051e-08		FALSE
Sniffles2.INS.9CEM5	chr6	32529433	276	RNA	ENSG00000232629:HLA-DQB2	0.297211	0.0815852	0.00016928	0.0454612	8.78629e-09		FALSE
Sniffles2.DEL.A12M5	chr6	32531522	-1502	RNA	ENSG00000232629:HLA-DQB2	0.421573	0.0710949	5.54623e-09	5.59694e-06	2.63148e-08		FALSE
Sniffles2.DEL.A16M5	chr6	32538450	-312	RNA	ENSG00000232629:HLA-DQB2	0.437219	0.0710956	1.72159e-09	1.89339e-06	2.46964e-08		FALSE
Sniffles2.INS.9D6M5	chr6	32541328	323	RNA	ENSG00000232629:HLA-DQB2	0.491476	0.0588006	3.08977e-15	7.28717e-12	7.03616e-07		FALSE
Sniffles2.DEL.A18M5	chr6	32542987	-245	RNA	ENSG00000232629:HLA-DQB2	0.387112	0.0624873	1.3385e-09	1.50998e-06	1.55708e-08		FALSE
Sniffles2.DEL.A19M5	chr6	32544886	-351	RNA	ENSG00000232629:HLA-DQB2	0.491742	0.0518315	1.64937e-18	4.97527e-15	3.28715e-08		FALSE
Sniffles2.INS.9DAM5	chr6	32546836	1607	RNA	ENSG00000232629:HLA-DQB2	-0.365895	0.0834717	8.90127e-06	0.0042371	4.44211e-09		FALSE
Sniffles2.DEL.A1BM5	chr6	32547135	-1352	RNA	ENSG00000232629:HLA-DQB2	0.460778	0.0528147	2.79569e-16	7.09612e-13	1.84516e-08		FALSE
Sniffles2.DEL.A1DM5	chr6	32556005	-291	RNA	ENSG00000232629:HLA-DQB2	0.411959	0.0496234	4.76724e-15	1.09943e-11	8.39216e-08		FALSE
Sniffles2.INS.9E0M5	chr6	32557789	496	RNA	ENSG00000232629:HLA-DQB2	0.422012	0.0612438	3.14809e-11	4.51105e-08	2.10957e-08		FALSE
Sniffles2.INS.9E2M5	chr6	32569265	309	RNA	ENSG00000232629:HLA-DQB2	0.233648	0.0591019	5.49125e-05	0.0193388	4.15739e-09		FALSE
Sniffles2.INS.9E8M5	chr6	32572131	294	RNA	ENSG00000232629:HLA-DQB2	0.41231	0.0722891	1.79283e-08	1.62593e-05	7.17829e-08		FALSE
Sniffles2.DEL.A21M5	chr6	32572381	-77	RNA	ENSG00000232629:HLA-DQB2	0.440786	0.0913534	1.27457e-06	0.00075579	7.46456e-09		FALSE
Sniffles2.DEL.A22M5	chr6	32573001	-507	RNA	ENSG00000232629:HLA-DQB2	0.557716	0.106394	1.79661e-07	0.00012995	1.44761e-08		FALSE
Sniffles2.INS.9ECM5	chr6	32576976	293	RNA	ENSG00000232629:HLA-DQB2	0.566011	0.0906568	1.02183e-09	1.17503e-06	2.36999e-08		FALSE
Sniffles2.DEL.A23M5	chr6	32577186	-76	RNA	ENSG00000232629:HLA-DQB2	0.466598	0.0751198	1.21729e-09	1.38629e-06	4.40925e-07		FALSE
Sniffles2.INS.9EDM5	chr6	32578468	280	RNA	ENSG00000232629:HLA-DQB2	0.321123	0.0568507	2.37762e-08	2.07274e-05	4.25506e-08		FALSE
Sniffles2.INS.9F1M5	chr6	32584975	2016	RNA	ENSG00000232629:HLA-DQB2	0.379429	0.0544541	1.74156e-11	2.62192e-08	6.14751e-09		FALSE
Sniffles2.INS.9F4M5	chr6	32586190	1851	RNA	ENSG00000232629:HLA-DQB2	0.393607	0.0963414	3.046e-05	0.0118946	4.3172e-09		FALSE
Sniffles2.INS.9F7M5	chr6	32587397	2678	RNA	ENSG00000232629:HLA-DQB2	0.430849	0.103892	2.44795e-05	0.0099349	2.22227e-07		FALSE
Sniffles2.INS.9F6M5	chr6	32587400	357	RNA	ENSG00000232629:HLA-DQB2	0.468257	0.0875773	1.07782e-07	8.18733e-05	1.13795e-08		FALSE
Sniffles2.INS.9F9M5	chr6	32590722	1109	RNA	ENSG00000232629:HLA-DQB2	0.438213	0.0780735	2.86382e-08	2.45042e-05	1.52767e-07		FALSE
Sniffles2.DEL.A28M5	chr6	32590871	-250	RNA	ENSG00000232629:HLA-DQB2	0.460971	0.0579266	3.97227e-14	8.22658e-11	1.05362e-07		FALSE
Sniffles2.DEL.A2AM5	chr6	32594179	-2653	RNA	ENSG00000232629:HLA-DQB2	0.454627	0.0764692	5.11012e-09	5.21653e-06	1.77338e-08		FALSE
Sniffles2.INS.9FAM5	chr6	32596352	153	RNA	ENSG00000232629:HLA-DQB2	-0.675364	0.162331	2.25099e-05	0.00930973	1.69828e-07		FALSE
Sniffles2.DEL.A5FM5	chr6	32603554	-287	RNA	ENSG00000232629:HLA-DQB2	0.500572	0.0593863	1.91685e-15	4.57268e-12	1.40388e-08		FALSE
Sniffles2.DEL.A60M5	chr6	32617337	-352	RNA	ENSG00000232629:HLA-DQB2	0.466115	0.0814135	1.60369e-08	1.46718e-05	2.88771e-05		FALSE
Sniffles2.INS.A41M5	chr6	32621776	6028	RNA	ENSG00000232629:HLA-DQB2	0.358596	0.0685963	1.95162e-07	0.00014031	4.54659e-06		FALSE
Sniffles2.INS.A42M5	chr6	32622048	326	RNA	ENSG00000232629:HLA-DQB2	-0.392277	0.0897776	9.42889e-06	0.00444757	4.28456e-09		FALSE
Sniffles2.DEL.A61M5	chr6	32624630	-127	RNA	ENSG00000232629:HLA-DQB2	0.370601	0.07043	1.63078e-07	0.00011952	4.47418e-08		FALSE
Sniffles2.DEL.A64M5	chr6	32639732	-34	RNA	ENSG00000232629:HLA-DQB2	0.417752	0.0540677	1.70051e-13	3.23969e-10	7.13782e-08		FALSE
Sniffles2.INS.A47M5	chr6	32641841	32	RNA	ENSG00000232629:HLA-DQB2	0.304436	0.0655248	2.84733e-06	0.00154532	3.97926e-09		FALSE
Sniffles2.INS.A49M5	chr6	32645666	1874	RNA	ENSG00000232629:HLA-DQB2	0.265838	0.0672939	5.20829e-05	0.0184831	3.90504e-09		FALSE
Sniffles2.INS.A4AM5	chr6	32645666	3479	RNA	ENSG00000232629:HLA-DQB2	0.375653	0.0623724	3.56229e-09	3.75413e-06	5.77641e-05		FALSE
Sniffles2.INS.A4BM5	chr6	32646875	39	RNA	ENSG00000232629:HLA-DQB2	0.576122	0.0485905	6.3704e-26	3.08351e-22	2.93265e-06		FALSE
Sniffles2.DEL.A65M5	chr6	32647176	-310	RNA	ENSG00000232629:HLA-DQB2	0.591212	0.0472841	5.14127e-28	3.03569e-24	0.000166179		FALSE
Sniffles2.DEL.A66M5	chr6	32648271	-2921	RNA	ENSG00000232629:HLA-DQB2	0.450468	0.044638	2.78603e-20	9.4673e-17	3.94786e-09		FALSE
Sniffles2.DEL.A67M5	chr6	32648277	-4075	RNA	ENSG00000232629:HLA-DQB2	0.319636	0.0545273	8.08178e-09	7.9065e-06	3.8142e-09		FALSE
Sniffles2.INS.A4CM5	chr6	32649993	41	RNA	ENSG00000232629:HLA-DQB2	-0.333977	0.0555253	4.71382e-09	4.86302e-06	4.67658e-09		FALSE
Sniffles2.DEL.A68M5	chr6	32651277	-1075	RNA	ENSG00000232629:HLA-DQB2	0.457702	0.0457991	6.26032e-20	2.10161e-16	3.79326e-09		FALSE
Sniffles2.DEL.A69M5	chr6	32654737	-324	RNA	ENSG00000232629:HLA-DQB2	0.589323	0.0489469	1.63346e-26	8.14326e-23	0.000484236		FALSE
Sniffles2.DEL.A6AM5	chr6	32655741	-1075	RNA	ENSG00000232629:HLA-DQB2	0.532085	0.0497053	2.90714e-22	1.10014e-18	7.68829e-09		FALSE
Sniffles2.INS.A4DM5	chr6	32657007	32	RNA	ENSG00000232629:HLA-DQB2	0.515633	0.0494877	2.25219e-21	8.26013e-18	4.8328e-09		FALSE
Sniffles2.DEL.A6BM5	chr6	32657118	-964	RNA	ENSG00000232629:HLA-DQB2	0.517721	0.0499976	3.56861e-21	1.29739e-17	4.38689e-09		FALSE
Sniffles2.INS.A4EM5	chr6	32659184	2235	RNA	ENSG00000232629:HLA-DQB2	0.492629	0.0952959	2.55606e-07	0.00017973	0.000211775		FALSE
Sniffles2.DEL.A6CM5	chr6	32662520	-40	RNA	ENSG00000232629:HLA-DQB2	0.402067	0.0739692	6.95043e-08	5.49007e-05	4.14595e-09		FALSE
Sniffles2.INS.A4FM5	chr6	32663469	86	RNA	ENSG00000232629:HLA-DQB2	0.363346	0.0585581	1.2765e-09	1.44394e-06	2.45476e-07		FALSE
Sniffles2.INS.A52M5	chr6	32673492	164	RNA	ENSG00000232629:HLA-DQB2	-0.370565	0.0852433	1.03938e-05	0.00483422	4.69479e-09		FALSE
Sniffles2.DEL.A6EM5	chr6	32675283	-4901	RNA	ENSG00000232629:HLA-DQB2	0.205235	0.0533949	7.84268e-05	0.0253962	5.07712e-09		FALSE
Sniffles2.INS.A53M5	chr6	32675682	962	RNA	ENSG00000232629:HLA-DQB2	0.258721	0.0624671	2.42841e-05	0.00987669	5.55478e-09		FALSE
Sniffles2.DEL.A6FM5	chr6	32677367	-254	RNA	ENSG00000232629:HLA-DQB2	0.270687	0.0600798	5.30089e-06	0.00266177	8.35484e-09		FALSE
Sniffles2.INS.A54M5	chr6	32680265	964	RNA	ENSG00000232629:HLA-DQB2	0.245141	0.0625079	5.82335e-05	0.020243	5.21776e-09		FALSE
Sniffles2.INS.A55M5	chr6	32687984	190	RNA	ENSG00000232629:HLA-DQB2	0.344314	0.0869949	5.04028e-05	0.0179942	2.85658e-08		FALSE
Sniffles2.INS.A56M5	chr6	32688308	5903	RNA	ENSG00000232629:HLA-DQB2	0.179541	0.0493989	0.00017272	0.0461205	6.49921e-09		FALSE
Sniffles2.INS.A5EM5	chr6	32696464	57	RNA	ENSG00000232629:HLA-DQB2	-0.42876	0.0840673	3.5454e-07	0.0002407	5.93901e-09		FALSE
Sniffles2.DEL.A84M5	chr6	32708749	-503	RNA	ENSG00000232629:HLA-DQB2	0.29044	0.0640884	4.70015e-06	0.00239479	8.21241e-09		FALSE
Sniffles2.DEL.1610M3	chr4	74337472	-417	RNA	ENSG00000109272:PF4V1	0.231407	0.0622465	0.00012683	0.0365236	0.00632731	L2	TRUE
Sniffles2.INS.987M5	chr6	32286483	42	RNA	ENSG00000224557:HLA-DPB2	0.322281	0.0838687	7.87361e-05	0.0254681	7.1498e-10		FALSE
Sniffles2.INS.9D1M5	chr6	32536530	315	RNA	ENSG00000224557:HLA-DPB2	0.380493	0.0855065	6.74563e-06	0.00331134	4.17126e-09		FALSE
Sniffles2.INS.A81M5	chr6	32740204	320	RNA	ENSG00000224557:HLA-DPB2	0.275864	0.0764047	0.00018768	0.049017	8.95696e-10		FALSE
Sniffles2.DEL.AA2M5	chr6	33058946	-1882	RNA	ENSG00000224557:HLA-DPB2	0.462004	0.0628951	1.76596e-12	3.03767e-09	7.75131e-08		FALSE
Sniffles2.INS.A9CM5	chr6	33059588	390	RNA	ENSG00000224557:HLA-DPB2	-0.319095	0.0819093	6.42731e-05	0.0217875	1.66925e-07		FALSE
Sniffles2.INS.A9DM5	chr6	33062530	1672	RNA	ENSG00000224557:HLA-DPB2	0.504038	0.065893	2.78056e-13	5.17883e-10	5.60816e-08		FALSE
Sniffles2.DEL.AA5M5	chr6	33084849	-42	RNA	ENSG00000224557:HLA-DPB2	0.489664	0.0536547	1.93585e-17	5.46333e-14	0.0169885	L2	TRUE
Sniffles2.INS.A9FM5	chr6	33096604	35	RNA	ENSG00000224557:HLA-DPB2	0.350591	0.084142	2.18798e-05	0.00910341	2.27048e-06		FALSE
Sniffles2.INS.AD2M5	chr6	33606235	306	RNA	ENSG00000224557:HLA-DPB2	0.253457	0.0626078	3.52521e-05	0.013432	9.21546e-10		FALSE
Sniffles2.DEL.AD8M5	chr6	33615421	-2647	RNA	ENSG00000224557:HLA-DPB2	0.27148	0.0612762	7.2892e-06	0.00355511	2.41464e-09		FALSE
Sniffles2.INS.1764MD	chr14	106753801	110	RNA	ENSG00000224650:IGHV3-74	0.535992	0.114371	2.80417e-06	0.00152588	0		FALSE
Sniffles2.INS.16A2MD	chr14	105712065	31	RNA	ENSG00000211892:IGHG4	0.5186	0.139087	0.00012148	0.0354111	0.00138911		FALSE
Sniffles2.DEL.16B0MD	chr14	105714619	-133	RNA	ENSG00000211892:IGHG4	0.245091	0.0632355	6.93988e-05	0.0231666	0.00121655		FALSE
Sniffles2.DEL.170DMD	chr14	106206471	-84	RNA	ENSG00000211892:IGHG4	0.527536	0.139227	9.70844e-05	0.0300137	0.00183126		FALSE
Sniffles2.DEL.6EAM15	chr22	25434219	-34	RNA	ENSG00000244752:CRYBB2	1.21168	0.177796	4.12666e-11	5.78387e-08	0		FALSE
Sniffles2.INS.A29M0	chr1	22570497	93	RNA	ENSG00000173372:C1QA	0.181517	0.0488127	0.00012609	0.0363844	0.00304906		FALSE
Sniffles2.DEL.A34M0	chr1	22658898	-36	RNA	ENSG00000173372:C1QA	0.172235	0.0458166	0.00010809	0.0324404	0.00393125		FALSE
Sniffles2.INS.2A3M5	chr6	7439459	39	RNA	ENSG00000096696:DSP	0.340771	0.0477291	6.08249e-12	9.83288e-09	0.000801481		FALSE
Sniffles2.INS.2A4M5	chr6	7441880	82	RNA	ENSG00000096696:DSP	0.338241	0.0473592	5.99772e-12	9.73364e-09	0.00156968	L1	TRUE
Sniffles2.DEL.1F95M8	chr9	136718135	-106	RNA	ENSG00000204001:LCN8	-0.256155	0.0673716	9.19045e-05	0.0287648	0		FALSE
Sniffles2.DEL.1F96M8	chr9	136719916	-31	RNA	ENSG00000204001:LCN8	-0.2704	0.0660957	2.9713e-05	0.0116667	0		FALSE
Sniffles2.INS.1F8CM8	chr9	136736236	44	RNA	ENSG00000204001:LCN8	0.960254	0.0664685	2.31596e-34	2.71569e-30	0.194107	L1	TRUE
Sniffles2.DEL.1F97M8	chr9	136745089	-39	RNA	ENSG00000204001:LCN8	-0.47448	0.0626444	4.37022e-13	7.96147e-10	0		FALSE
Sniffles2.INS.1F8EM8	chr9	136747702	157	RNA	ENSG00000204001:LCN8	0.876095	0.0642691	1.11834e-31	9.50068e-28	0.00899803		FALSE
Sniffles2.DEL.1F9AM8	chr9	136756123	-69	RNA	ENSG00000204001:LCN8	0.977393	0.0669026	6.17075e-35	8.15462e-31	0.789543	L1	TRUE
Sniffles2.INS.1F90M8	chr9	136759381	34	RNA	ENSG00000204001:LCN8	-0.405362	0.0625563	2.75875e-10	3.44862e-07	0		FALSE
Sniffles2.DEL.1F9BM8	chr9	136768904	-97	RNA	ENSG00000204001:LCN8	-0.310483	0.0708611	8.95679e-06	0.00425623	0		FALSE
Sniffles2.INS.1F93M8	chr9	136778858	50	RNA	ENSG00000204001:LCN8	0.369433	0.0727172	3.90535e-07	0.00026221	0		FALSE
Sniffles2.INS.1FB4M8	chr9	136897802	142	RNA	ENSG00000204001:LCN8	-0.278313	0.0691315	3.85506e-05	0.0144637	0		FALSE
Sniffles2.INS.325M7	chr8	2120689	52	RNA	ENSG00000036448:MYOM2	-0.57139	0.0806947	8.70704e-12	1.38339e-08	3.95669e-11		FALSE
Sniffles2.INS.326M7	chr8	2127647	114	RNA	ENSG00000036448:MYOM2	-0.451018	0.0783786	1.39293e-08	1.29863e-05	1.61122e-11		FALSE
Sniffles2.DEL.342M7	chr8	2130134	-98	RNA	ENSG00000036448:MYOM2	1.27009	0.115683	4.32824e-23	1.69974e-19	4.04731e-05		FALSE
Sniffles2.INS.327M7	chr8	2133974	162	RNA	ENSG00000036448:MYOM2	1.37345	0.111339	1.8024e-27	9.744e-24	0.0586453	L2	TRUE
Sniffles2.DEL.E8CM14	chr21	46237438	-1322	RNA	ENSG00000160307:S100B	-0.310949	0.0832994	0.00011931	0.0349502	1.65655e-06		FALSE
Sniffles2.INS.E99M14	chr21	46383730	1033	RNA	ENSG00000160307:S100B	0.486454	0.0839632	1.12564e-08	1.07471e-05	1.88495e-06		FALSE
Sniffles2.DEL.EAAM14	chr21	46395437	-111	RNA	ENSG00000160307:S100B	0.631769	0.0731924	5.07047e-16	1.2715e-12	1.80301e-06		FALSE
Sniffles2.INS.EACM14	chr21	46399248	575	RNA	ENSG00000160307:S100B	0.479373	0.0811815	6.28796e-09	6.29963e-06	1.42613e-06		FALSE
Sniffles2.DEL.EBDM14	chr21	46403640	-112	RNA	ENSG00000160307:S100B	-0.43014	0.11885	0.0001817	0.0479013	2.62947e-06		FALSE
Sniffles2.DEL.EBFM14	chr21	46429282	-80	RNA	ENSG00000160307:S100B	-0.405587	0.112229	0.00018522	0.0485843	1.65918e-06		FALSE
Sniffles2.INS.EC5M14	chr21	46539087	36	RNA	ENSG00000160307:S100B	0.823591	0.0624342	2.90703e-30	2.0864e-26	5.11981e-05		FALSE
Sniffles2.INS.11FAM12	chr19	42328568	32	RNA	ENSG00000239736:CEACAMP3	0.877369	0.221562	5.00585e-05	0.0178943	0.00161963		FALSE
Sniffles2.DEL.1D0FM8	chr9	133190332	-224	RNA	ENSG00000175164:ABO	0.447008	0.0782353	1.71048e-08	1.55464e-05	0.00286175		FALSE
Sniffles2.DEL.A34M0	chr1	22658898	-36	RNA	ENSG00000173369:C1QB	0.211034	0.0543912	6.82389e-05	0.0228343	0.000408045		FALSE
Sniffles2.DEL.977M5	chr6	31984684	-6367	RNA	ENSG00000229391:HLA-DRB6	0.454392	0.105903	1.33468e-05	0.00598371	0.00114682		FALSE
Sniffles2.INS.987M5	chr6	32286483	42	RNA	ENSG00000229391:HLA-DRB6	0.359218	0.0904001	4.73766e-05	0.0171268	0.000877108		FALSE
Sniffles2.DEL.996M5	chr6	32345992	-323	RNA	ENSG00000229391:HLA-DRB6	0.283303	0.0781783	0.00017881	0.0472739	0.000355421		FALSE
Sniffles2.DEL.997M5	chr6	32384808	-192	RNA	ENSG00000229391:HLA-DRB6	-0.424938	0.103051	2.60976e-05	0.0104559	0.000329355		FALSE
Sniffles2.INS.990M5	chr6	32385067	17244	RNA	ENSG00000229391:HLA-DRB6	-0.572808	0.123192	2.84598e-06	0.00154532	0.000503967		FALSE
Sniffles2.DEL.9ACM5	chr6	32444197	-34	RNA	ENSG00000229391:HLA-DRB6	0.481968	0.0855842	2.59319e-08	2.24422e-05	0.00133696		FALSE
Sniffles2.INS.9A3M5	chr6	32482948	3629	RNA	ENSG00000229391:HLA-DRB6	0.337195	0.0808987	2.19784e-05	0.00913526	0.000350761		FALSE
Sniffles2.DEL.9B0M5	chr6	32486910	-23978	RNA	ENSG00000229391:HLA-DRB6	0.281754	0.0690958	3.54774e-05	0.0134993	0.000334486		FALSE
Sniffles2.INS.9A9M5	chr6	32492189	306	RNA	ENSG00000229391:HLA-DRB6	0.580603	0.110607	2.58473e-07	0.00018144	0.000329333		FALSE
Sniffles2.DEL.9B4M5	chr6	32493144	-7870	RNA	ENSG00000229391:HLA-DRB6	0.349283	0.0841333	2.82427e-05	0.0111915	0.000355476		FALSE
Sniffles2.INS.9B9M5	chr6	32501768	305	RNA	ENSG00000229391:HLA-DRB6	0.298705	0.0695204	1.4061e-05	0.00627351	0.000349926		FALSE
Sniffles2.INS.9BAM5	chr6	32502883	103	RNA	ENSG00000229391:HLA-DRB6	0.44414	0.112204	5.85722e-05	0.0203267	0.000552562		FALSE
Sniffles2.DEL.9FDM5	chr6	32502923	-434	RNA	ENSG00000229391:HLA-DRB6	0.487403	0.0717907	9.14873e-11	1.22259e-07	0.000345651		FALSE
Sniffles2.DEL.9FEM5	chr6	32507390	-469	RNA	ENSG00000229391:HLA-DRB6	0.397032	0.0618091	7.75879e-10	9.09793e-07	0.000334725		FALSE
Sniffles2.DEL.9FFM5	chr6	32507987	-2341	RNA	ENSG00000229391:HLA-DRB6	0.518223	0.100983	4.77632e-07	0.00031213	0.000359808		FALSE
Sniffles2.DEL.A03M5	chr6	32510450	-150	RNA	ENSG00000229391:HLA-DRB6	0.455618	0.0602417	1.58563e-12	2.7388e-09	0.000333531		FALSE
Sniffles2.DEL.A04M5	chr6	32512829	-558	RNA	ENSG00000229391:HLA-DRB6	0.408029	0.056475	5.99206e-12	9.73364e-09	0.000329693		FALSE
Sniffles2.INS.9BFM5	chr6	32513799	43	RNA	ENSG00000229391:HLA-DRB6	0.342389	0.0761979	7.31357e-06	0.00356491	0.000331812		FALSE
Sniffles2.DEL.A05M5	chr6	32514879	-223	RNA	ENSG00000229391:HLA-DRB6	0.313266	0.0610526	3.45246e-07	0.00023502	0.000329832		FALSE
Sniffles2.INS.9C1M5	chr6	32515149	187	RNA	ENSG00000229391:HLA-DRB6	0.332324	0.0788926	2.43313e-05	0.00989103	0.00034066		FALSE
Sniffles2.DEL.A07M5	chr6	32516213	-322	RNA	ENSG00000229391:HLA-DRB6	0.36147	0.0628262	1.6506e-08	1.50514e-05	0.000331419		FALSE
Sniffles2.INS.9C3M5	chr6	32518012	323	RNA	ENSG00000229391:HLA-DRB6	0.337642	0.0691816	1.09378e-06	0.0006593	0.000376349		FALSE
Sniffles2.INS.9C5M5	chr6	32520793	310	RNA	ENSG00000229391:HLA-DRB6	0.311523	0.0817953	9.08702e-05	0.0285054	0.000330139		FALSE
Sniffles2.INS.9C8M5	chr6	32523810	323	RNA	ENSG00000229391:HLA-DRB6	0.341977	0.0735652	2.91398e-06	0.00157738	0.000484583		FALSE
Sniffles2.INS.9C9M5	chr6	32525049	323	RNA	ENSG00000229391:HLA-DRB6	0.332986	0.0847648	5.76256e-05	0.0200904	0.0004125		FALSE
Sniffles2.DEL.A10M5	chr6	32526511	-314	RNA	ENSG00000229391:HLA-DRB6	0.334754	0.0770748	1.06395e-05	0.00492925	0.000364157		FALSE
Sniffles2.INS.9CBM5	chr6	32526912	43	RNA	ENSG00000229391:HLA-DRB6	0.348056	0.0930255	0.00011802	0.0346821	0.000442137		FALSE
Sniffles2.DEL.A12M5	chr6	32531522	-1502	RNA	ENSG00000229391:HLA-DRB6	0.653184	0.0757019	5.27737e-16	1.31546e-12	0.000371911		FALSE
Sniffles2.INS.9D1M5	chr6	32536530	315	RNA	ENSG00000229391:HLA-DRB6	0.417587	0.0915809	4.19626e-06	0.00217262	0.00060334		FALSE
Sniffles2.DEL.A16M5	chr6	32538450	-312	RNA	ENSG00000229391:HLA-DRB6	0.699648	0.0749516	4.6947e-18	1.37625e-14	0.000385552		FALSE
Sniffles2.INS.9D6M5	chr6	32541328	323	RNA	ENSG00000229391:HLA-DRB6	0.382423	0.0723761	1.47142e-07	0.00010879	0.000424852		FALSE
Sniffles2.DEL.A18M5	chr6	32542987	-245	RNA	ENSG00000229391:HLA-DRB6	0.614743	0.0654794	3.17388e-18	9.37019e-15	0.000374813		FALSE
Sniffles2.DEL.A19M5	chr6	32544886	-351	RNA	ENSG00000229391:HLA-DRB6	0.683763	0.0529884	2.88248e-29	1.8603e-25	0.000591853		FALSE
Sniffles2.INS.9DAM5	chr6	32546836	1607	RNA	ENSG00000229391:HLA-DRB6	-0.535535	0.0926483	1.21216e-08	1.1481e-05	0.000334944		FALSE
Sniffles2.DEL.A1BM5	chr6	32547135	-1352	RNA	ENSG00000229391:HLA-DRB6	0.657376	0.0543453	1.1332e-26	5.71781e-23	0.000331734		FALSE
Sniffles2.INS.9DBM5	chr6	32547337	88	RNA	ENSG00000229391:HLA-DRB6	-0.465813	0.11128	2.03729e-05	0.00860976	0.000354447		FALSE
Sniffles2.INS.9DEM5	chr6	32554524	131	RNA	ENSG00000229391:HLA-DRB6	0.380611	0.0737799	2.7341e-07	0.0001908	0.000367136		FALSE
Sniffles2.INS.9DFM5	chr6	32555869	35	RNA	ENSG00000229391:HLA-DRB6	0.278786	0.0566232	8.31319e-07	0.00052038	0.000331444		FALSE
Sniffles2.DEL.A1DM5	chr6	32556005	-291	RNA	ENSG00000229391:HLA-DRB6	0.335322	0.0605155	4.18466e-08	3.46313e-05	0.000506632		FALSE
Sniffles2.DEL.A1EM5	chr6	32556011	-6105	RNA	ENSG00000229391:HLA-DRB6	0.286737	0.0534683	1.05498e-07	8.02114e-05	0.00033482		FALSE
Sniffles2.INS.9E0M5	chr6	32557789	496	RNA	ENSG00000229391:HLA-DRB6	0.357999	0.0738183	1.19891e-06	0.00071706	0.000353214		FALSE
Sniffles2.INS.9E2M5	chr6	32569265	309	RNA	ENSG00000229391:HLA-DRB6	0.499653	0.0623772	6.34744e-14	1.27954e-10	0.000329758		FALSE
Sniffles2.INS.9E7M5	chr6	32571260	5313	RNA	ENSG00000229391:HLA-DRB6	0.388505	0.0524426	2.39352e-12	4.03382e-09	0.000329327		FALSE
Sniffles2.DEL.A21M5	chr6	32572381	-77	RNA	ENSG00000229391:HLA-DRB6	0.641189	0.102002	8.09154e-10	9.44818e-07	0.0003775		FALSE
Sniffles2.DEL.A22M5	chr6	32573001	-507	RNA	ENSG00000229391:HLA-DRB6	0.786106	0.118845	1.29135e-10	1.68511e-07	0.000575543		FALSE
Sniffles2.INS.9ECM5	chr6	32576976	293	RNA	ENSG00000229391:HLA-DRB6	0.639744	0.104745	2.13584e-09	2.31836e-06	0.000417724		FALSE
Sniffles2.DEL.A23M5	chr6	32577186	-76	RNA	ENSG00000229391:HLA-DRB6	0.372251	0.0902187	2.57971e-05	0.0103604	0.000580442		FALSE
Sniffles2.INS.9EDM5	chr6	32578468	280	RNA	ENSG00000229391:HLA-DRB6	0.280164	0.0673883	2.27154e-05	0.00938073	0.000580129		FALSE
Sniffles2.DEL.A24M5	chr6	32579659	-319	RNA	ENSG00000229391:HLA-DRB6	0.395924	0.0711783	3.68178e-08	3.08996e-05	0.000342256		FALSE
Sniffles2.INS.9F1M5	chr6	32584975	2016	RNA	ENSG00000229391:HLA-DRB6	0.585894	0.0574332	1.20846e-20	4.24512e-17	0.000329431		FALSE
Sniffles2.INS.9F6M5	chr6	32587400	357	RNA	ENSG00000229391:HLA-DRB6	0.680159	0.0970992	1.35176e-11	2.07638e-08	0.000522072		FALSE
Sniffles2.INS.9F9M5	chr6	32590722	1109	RNA	ENSG00000229391:HLA-DRB6	0.338015	0.0930019	0.00017195	0.0460018	0.000350647		FALSE
Sniffles2.DEL.A28M5	chr6	32590871	-250	RNA	ENSG00000229391:HLA-DRB6	0.439807	0.0695423	6.55407e-10	7.79506e-07	0.000348019		FALSE
Sniffles2.DEL.A2AM5	chr6	32594179	-2653	RNA	ENSG00000229391:HLA-DRB6	0.661331	0.0839326	6.61461e-14	1.32698e-10	0.000386682		FALSE
Sniffles2.DEL.A2CM5	chr6	32595127	-170	RNA	ENSG00000229391:HLA-DRB6	-0.637244	0.162873	6.029e-05	0.0207929	0.00041633		FALSE
Sniffles2.INS.9FAM5	chr6	32596352	153	RNA	ENSG00000229391:HLA-DRB6	-0.787044	0.187314	1.90137e-05	0.0081012	0.000428703		FALSE
Sniffles2.DEL.A5FM5	chr6	32603554	-287	RNA	ENSG00000229391:HLA-DRB6	0.744962	0.0609183	4.00298e-27	2.10927e-23	0.000360029		FALSE
Sniffles2.INS.A42M5	chr6	32622048	326	RNA	ENSG00000229391:HLA-DRB6	-0.539844	0.101553	1.25423e-07	9.42418e-05	0.000345414		FALSE
Sniffles2.DEL.A61M5	chr6	32624630	-127	RNA	ENSG00000229391:HLA-DRB6	0.603401	0.0760905	4.73688e-14	9.71343e-11	0.000481136		FALSE
Sniffles2.DEL.A64M5	chr6	32639732	-34	RNA	ENSG00000229391:HLA-DRB6	0.392974	0.0649101	2.84714e-09	3.03116e-06	0.000513082		FALSE
Sniffles2.INS.A49M5	chr6	32645666	1874	RNA	ENSG00000229391:HLA-DRB6	0.343764	0.0768154	6.03961e-06	0.00299122	0.000359677		FALSE
Sniffles2.INS.A4BM5	chr6	32646875	39	RNA	ENSG00000229391:HLA-DRB6	0.5578	0.0607775	1.30497e-17	3.73347e-14	0.000371971		FALSE
Sniffles2.DEL.A65M5	chr6	32647176	-310	RNA	ENSG00000229391:HLA-DRB6	0.568006	0.059828	1.4977e-18	4.55072e-15	0.000342304		FALSE
Sniffles2.DEL.A66M5	chr6	32648271	-2921	RNA	ENSG00000229391:HLA-DRB6	0.369332	0.0562219	1.7464e-10	2.24376e-07	0.000341529		FALSE
Sniffles2.DEL.A67M5	chr6	32648277	-4075	RNA	ENSG00000229391:HLA-DRB6	0.335699	0.0631377	1.2699e-07	9.53332e-05	0.000330992		FALSE
Sniffles2.DEL.A68M5	chr6	32651277	-1075	RNA	ENSG00000229391:HLA-DRB6	0.377038	0.0575722	2.01806e-10	2.58083e-07	0.000377513		FALSE
Sniffles2.DEL.A69M5	chr6	32654737	-324	RNA	ENSG00000229391:HLA-DRB6	0.567601	0.0614882	9.07871e-18	2.61537e-14	0.000345676		FALSE
Sniffles2.DEL.A6AM5	chr6	32655741	-1075	RNA	ENSG00000229391:HLA-DRB6	0.516808	0.0612316	1.78248e-15	4.26435e-12	0.000330957		FALSE
Sniffles2.INS.A4DM5	chr6	32657007	32	RNA	ENSG00000229391:HLA-DRB6	0.476367	0.0616107	1.64391e-13	3.13905e-10	0.000329449		FALSE
Sniffles2.DEL.A6BM5	chr6	32657118	-964	RNA	ENSG00000229391:HLA-DRB6	0.487248	0.0618873	6.78227e-14	1.35409e-10	0.00033255		FALSE
Sniffles2.INS.A4FM5	chr6	32663469	86	RNA	ENSG00000229391:HLA-DRB6	0.299062	0.0702653	1.51931e-05	0.006721	0.000377968		FALSE
Sniffles2.INS.A52M5	chr6	32673492	164	RNA	ENSG00000229391:HLA-DRB6	-0.56433	0.0950841	5.42029e-09	5.4965e-06	0.000334464		FALSE
Sniffles2.INS.A5EM5	chr6	32696464	57	RNA	ENSG00000229391:HLA-DRB6	-0.514886	0.0963503	1.09325e-07	8.28944e-05	0.000348471		FALSE
Sniffles2.DEL.11C6M12	chr19	41643858	-2447	RNA	ENSG00000170956:CEACAM3	-0.234369	0.0572198	2.91338e-05	0.0114844	0		FALSE
Sniffles2.INS.11C1M12	chr19	41644791	532	RNA	ENSG00000170956:CEACAM3	0.249293	0.0602174	2.44653e-05	0.0099349	0		FALSE
Sniffles2.INS.11D2M12	chr19	41803726	87	RNA	ENSG00000170956:CEACAM3	-0.614325	0.0494284	9.00284e-28	5.09881e-24	0.000236837		FALSE
Sniffles2.INS.11E2M12	chr19	41934195	44	RNA	ENSG00000170956:CEACAM3	0.337182	0.059656	2.33456e-08	2.04162e-05	0		FALSE
Sniffles2.INS.11E3M12	chr19	41939102	35	RNA	ENSG00000170956:CEACAM3	0.315221	0.0615863	3.25229e-07	0.00022267	0		FALSE
Sniffles2.DEL.1F27M0	chr1	120402067	-302	RNA	ENSG00000275538:RNVU1-19	0.365603	0.0638239	1.57878e-08	1.44758e-05	0.00363576		FALSE
Sniffles2.INS.1F24M0	chr1	120459007	322	RNA	ENSG00000275538:RNVU1-19	-0.530125	0.0637868	4.20334e-15	9.77503e-12	0.00360721		FALSE
Sniffles2.DEL.1F5BM0	chr1	121005686	-31	RNA	ENSG00000275538:RNVU1-19	-0.541675	0.0708277	2.77281e-13	5.17597e-10	0.00356281		FALSE
Sniffles2.DEL.1F60M0	chr1	121124694	-32	RNA	ENSG00000275538:RNVU1-19	-0.454535	0.0890236	3.46289e-07	0.00023554	0.00441748		FALSE
Sniffles2.DEL.1F61M0	chr1	121149850	-323	RNA	ENSG00000275538:RNVU1-19	0.240156	0.0654134	0.00015	0.0414071	0.00405811		FALSE
Sniffles2.DEL.1F66M0	chr1	121288700	-160	RNA	ENSG00000275538:RNVU1-19	0.244021	0.066322	0.00014564	0.0405651	0.00407563		FALSE
Sniffles2.DEL.2006M0	chr1	121747963	-339	RNA	ENSG00000275538:RNVU1-19	-0.328311	0.0670344	1.01571e-06	0.00061725	0.00354539		FALSE
Sniffles2.DEL.2009M0	chr1	121750472	-339	RNA	ENSG00000275538:RNVU1-19	-0.337269	0.0858532	6.31545e-05	0.0214959	0.00360524		FALSE
Sniffles2.INS.589M15	chr22	22217202	31	RNA	ENSG00000211669:IGLV3-10	0.49849	0.136358	0.00015904	0.0433138	0.0154231		FALSE
Sniffles2.BND.586M15	chr22	22131987	0	RNA	ENSG00000211638:IGLV8-61	-0.366612	0.0884817	2.40877e-05	0.00981599	0.0481384		FALSE
Sniffles2.DEL.2A07M6	chr7	150765968	-340	RNA	ENSG00000002933:TMEM176A	-0.383686	0.0649755	6.28346e-09	6.29963e-06	0.00126142		FALSE
Sniffles2.DEL.2A08M6	chr7	150780067	-70	RNA	ENSG00000002933:TMEM176A	-0.307668	0.0775093	4.81668e-05	0.0173222	0.00161438		FALSE
Sniffles2.INS.1839M10	chr17	74569058	32	RNA	ENSG00000284690:CD300H	0.240484	0.054997	9.30041e-06	0.00439425	0.0186353	L1	TRUE
Sniffles2.DEL.BEDM5	chr6	37644089	-38	RNA	ENSG00000112139:MDGA1	-0.356516	0.0825285	1.16139e-05	0.00531075	0.00240715		FALSE
Sniffles2.INS.BEBM5	chr6	37664843	51	RNA	ENSG00000112139:MDGA1	-0.621584	0.134084	2.99983e-06	0.00162069	0.000206848		FALSE
Sniffles2.INS.BEFM5	chr6	37698262	49	RNA	ENSG00000112139:MDGA1	-0.459662	0.113755	3.6375e-05	0.0137778	3.48743e-05		FALSE
Sniffles2.INS.BF0M5	chr6	37701195	32	RNA	ENSG00000112139:MDGA1	-0.560308	0.123042	4.27187e-06	0.00220491	0.000370746		FALSE
Sniffles2.DEL.16CEM12	chr19	54052272	-5117	RNA	ENSG00000189068:VSTM1	0.522286	0.0658757	4.78778e-14	9.76968e-11	0.378774	L1	TRUE
Sniffles2.INS.FAMF	chr16	846587	4801	RNA	ENSG00000206177:HBM	0.67889	0.182561	0.00012818	0.0368284	0		FALSE
Sniffles2.INS.16DEMD	chr14	105949274	90	RNA	ENSG00000211934:IGHV1-2	0.224934	0.0620958	0.00017976	0.0474649	0.000431502		FALSE
Sniffles2.INS.16F2MD	chr14	105999541	59	RNA	ENSG00000211934:IGHV1-2	0.298849	0.0743573	3.96996e-05	0.0148081	0.000563436		FALSE
Sniffles2.DEL.16F7MD	chr14	106000546	-76	RNA	ENSG00000211934:IGHV1-2	0.309968	0.0712638	1.02877e-05	0.00479023	0.00655906		FALSE
Sniffles2.DEL.16F9MD	chr14	106014668	-311	RNA	ENSG00000211934:IGHV1-2	0.276913	0.0663601	2.13627e-05	0.00894186	0.00589098		FALSE
Sniffles2.DEL.16FAMD	chr14	106018254	-9637	RNA	ENSG00000211934:IGHV1-2	0.312702	0.0721704	1.10384e-05	0.00508291	0.00560493		FALSE
Sniffles2.DEL.993M0	chr1	20587113	-58	RNA	ENSG00000158825:CDA	-0.188019	0.0434681	1.1348e-05	0.0052082	0.000663305		FALSE
Sniffles2.DEL.99BM0	chr1	20605523	-675	RNA	ENSG00000158825:CDA	-0.177893	0.0489393	0.0001715	0.0459386	7.15891e-05		FALSE
Sniffles2.INS.996M0	chr1	20618245	319	RNA	ENSG00000158825:CDA	0.189134	0.0511082	0.00013469	0.0382855	6.50452e-05		FALSE
Sniffles2.DEL.29MA	chr11	287684	-120	RNA	ENSG00000070031:SCT	0.381112	0.094141	3.5395e-05	0.0134741	0		FALSE
Sniffles2.DEL.23D5M3	chr4	141309625	-2284	RNA	ENSG00000248810:LINC02432	-0.217248	0.055348	5.7274e-05	0.0200265	0.00671514		FALSE
Sniffles2.DEL.1E91M4	chr5	115794761	-349	RNA	ENSG00000129596:CDO1	-0.703991	0.0897024	7.94212e-14	1.57808e-10	0.0396232	L1	TRUE
Sniffles2.DEL.17E8M12	chr19	55158163	-36	RNA	ENSG00000105048:TNNT1	0.265187	0.0637059	2.22699e-05	0.00923234	0.000249223		FALSE
Sniffles2.DEL.17E9M12	chr19	55159769	-38	RNA	ENSG00000105048:TNNT1	0.240994	0.064438	0.00011621	0.0342954	9.95825e-05		FALSE
Sniffles2.INS.16A6MD	chr14	105722575	184	RNA	ENSG00000211966:IGHV5-51	0.556384	0.148457	0.00011318	0.0336032	0.00579585		FALSE
Sniffles2.INS.15C1M13	chr20	62832738	44	RNA	ENSG00000092758:COL9A3	0.384306	0.0599259	4.09208e-10	4.98075e-07	0.796175	L1	TRUE
Sniffles2.INS.165DM0	chr1	75280140	1620	RNA	ENSG00000137968:SLC44A5	-0.37393	0.0909512	2.73836e-05	0.0108925	0.00225406		FALSE
Sniffles2.DEL.1665M0	chr1	75377739	-5402	RNA	ENSG00000137968:SLC44A5	-0.642761	0.092845	2.20366e-11	3.2703e-08	0.00710957		FALSE
Sniffles2.INS.166BM0	chr1	75445535	31	RNA	ENSG00000137968:SLC44A5	-0.290851	0.0790427	0.0001456	0.0405651	0.00140332		FALSE
Sniffles2.INS.108AM12	chr19	38328889	36	RNA	ENSG00000167644:C19orf33	-0.244296	0.0617952	5.13671e-05	0.0182836	0.00255248		FALSE
Sniffles2.DEL.3301M1	chr2	207645416	-44	RNA	ENSG00000224137:LINC01857	0.213557	0.0588439	0.00017531	0.0465866	0.00789236		FALSE
Sniffles2.DEL.16CCM13	chr20	63677774	-145	RNA	ENSG00000196421:C20orf204	0.284808	0.0763636	0.00012078	0.0352952	0.002085		FALSE
Sniffles2.INS.16EDM13	chr20	63853800	119	RNA	ENSG00000196421:C20orf204	0.567955	0.136336	2.19515e-05	0.00912867	0.00188542		FALSE
Sniffles2.DEL.1718M13	chr20	63964845	-1272	RNA	ENSG00000196421:C20orf204	0.328019	0.0724588	4.80085e-06	0.00243714	0.00188885		FALSE
Sniffles2.INS.170FM13	chr20	63970943	158	RNA	ENSG00000196421:C20orf204	-0.428027	0.103677	2.55519e-05	0.0102833	0.00190543		FALSE
Sniffles2.DEL.171DM13	chr20	63983522	-85	RNA	ENSG00000196421:C20orf204	0.801735	0.160555	5.85867e-07	0.00037782	0.00198369		FALSE
Sniffles2.INS.1711M13	chr20	63983564	87	RNA	ENSG00000196421:C20orf204	1.31973	0.20015	1.45335e-10	1.89059e-07	0.0019894		FALSE
Sniffles2.INS.1720M13	chr20	64012197	111	RNA	ENSG00000196421:C20orf204	-0.493334	0.0872826	2.33397e-08	2.04162e-05	0.00188513		FALSE
Sniffles2.DEL.1734M13	chr20	64012221	-112	RNA	ENSG00000196421:C20orf204	1.04231	0.0758593	4.92539e-32	4.27146e-28	0.00192624		FALSE
Sniffles2.INS.1725M13	chr20	64078231	102	RNA	ENSG00000196421:C20orf204	0.290262	0.0799464	0.0001742	0.0463935	0.00189407		FALSE
Sniffles2.INS.1008M10	chr17	43232907	3113	RNA	ENSG00000161664:ASB16	-0.363775	0.0970422	0.00011305	0.0335894	0.0116004		FALSE
Sniffles2.DEL.2692M9	chr10	132173773	-107	RNA	ENSG00000151640:DPYSL4	-0.26948	0.0747619	0.0001917	0.0498741	4.30864e-08		FALSE
Sniffles2.INS.267AM9	chr10	132186864	33	RNA	ENSG00000151640:DPYSL4	0.32491	0.0808833	4.00249e-05	0.0149094	5.97017e-07		FALSE
Sniffles2.DEL.2696M9	chr10	132187343	-33	RNA	ENSG00000151640:DPYSL4	-0.358455	0.0815002	8.34666e-06	0.00399825	5.4828e-07		FALSE
Sniffles2.DEL.2697M9	chr10	132191105	-54	RNA	ENSG00000151640:DPYSL4	-0.314419	0.0644173	9.86956e-07	0.00060329	1.77417e-06		FALSE
Sniffles2.DEL.2698M9	chr10	132191528	-328	RNA	ENSG00000151640:DPYSL4	-0.248612	0.0643307	7.23899e-05	0.0239538	1.78363e-07		FALSE
Sniffles2.DEL.1779M12	chr19	54738897	-60	RNA	ENSG00000221957:KIR2DS4	0.468525	0.0922824	3.95581e-07	0.00026495	0.0016309		FALSE
Sniffles2.DEL.177AM12	chr19	54744886	-78	RNA	ENSG00000221957:KIR2DS4	0.39471	0.0919356	1.2979e-05	0.00582825	0.000758687		FALSE
Sniffles2.INS.1767M12	chr19	54753611	315	RNA	ENSG00000221957:KIR2DS4	0.590158	0.14474	3.14335e-05	0.0122003	0.000834812		FALSE
Sniffles2.DEL.177BM12	chr19	54754163	-398	RNA	ENSG00000221957:KIR2DS4	0.545725	0.141819	7.72214e-05	0.0250937	0.000802817		FALSE
Sniffles2.INS.176FM12	chr19	54786422	1461	RNA	ENSG00000221957:KIR2DS4	0.562288	0.0976156	1.33877e-08	1.25093e-05	0.00924425	L2	TRUE
Sniffles2.DEL.1798M12	chr19	54833252	-191	RNA	ENSG00000221957:KIR2DS4	-0.371418	0.0994747	0.00011891	0.0348592	0.000844092		FALSE
Sniffles2.INS.1839M10	chr17	74569058	32	RNA	ENSG00000167850:CD300C	-0.247947	0.0603596	2.7772e-05	0.0110417	0.00176144		FALSE
Sniffles2.INS.538ME	chr15	30527282	35	RNA	ENSG00000259845:HERC2P10	0.374626	0.0993264	0.0001219	0.0354723	8.04842e-09		FALSE
Sniffles2.INS.53DME	chr15	30674607	185	RNA	ENSG00000259845:HERC2P10	0.458617	0.0793294	1.20102e-08	1.14014e-05	6.49017e-09		FALSE
Sniffles2.DEL.553ME	chr15	30929720	-80	RNA	ENSG00000259845:HERC2P10	-0.644205	0.0710641	2.7989e-17	7.81948e-14	1.86411e-08		FALSE
[truncated: 59,850 more rows]

## Sheet: S4__Finemapping_summary
Pheno	Ome	has_QTL	lowest_SV_pval	lowest_SNV_pval	number_credible_sets	highest_pip_var	SV_in_cs	Finemapping_category	Finemapped_svs
[truncated: 60,628 more rows]

[truncated: 2 more sheets: S5_Colocalization_summary, S6_Unique_colocalized_loci]
